# Supplementary material for: Crystal structure of N′-[2-(benzo[d]thia­zol-2-yl)acet­yl]benzohydrazide, an achiral compound crystallizing in space group P1 with Z = 1
Source: Acta Crystallogr E Crystallogr Commun. 2021 Aug 3;77(Pt 9):891–4. doi: 10.1107/S2056989021007672 (PMC8423019; doi:10.1107/S2056989021007672)
Supplement: Supplementary file 1 [file e-77-00891-sup1.cif]

##############################################################################
#                                                                            #
# This CIF contains the data in a paper accepted for publication in          #
# Acta Crystallographica Section E. It conforms to the requirements of       #
# Notes for Authors for Acta Crystallographica Section E, and has been       #
# peer reviewed under the auspices of the IUCr Commission on Journals.       #
#                                                                            #
# Full details of the Crystallographic Information File format               #
# are given in the paper "The Crystallographic Information File (CIF):       #
# a New Standard Archive File for Crystallography" by S. R. Hall, F. H.      #
# Allen and I. D. Brown [Acta Cryst. (1991), A47, 655-685].                  #
#                                                                            #
# The current version of the core CIF dictionary is obtainable from          #
# ftp://ftp.iucr.org/pub/cif_core.dic.                                       #
#                                                                            #
# Software is freely available for graphical display of the structure(s)     #
# in this CIF. For information consult the CIF software page                 #
# http://www.iucr.org/resources/cif/software.                                #
#                                                                            #
# This file may be used for bona fide research purposes within the           #
# scientific community so long as proper attribution is given to the journal # 
# article from which it was obtained.                                        #
#                                                                            #
##############################################################################
data_I
_audit_creation_method     'SHELXL-2018/3'
_chemical_name_systematic
;
<i>N</i>'-[2-(Benzo[<i>d</i>]thiazol-2-yl)acetyl]benzohydrazide
;
_chemical_name_common     ?
_chemical_formula_moiety     'C16 H13 N3 O2 S'
_chemical_formula_sum     'C16 H13 N3 O2 S'
_chemical_formula_iupac     'C16 H13 N3 O2 S'
_chemical_formula_weight     311.35
_chemical_melting_point     ?
_chemical_absolute_configuration     .
_space_group_crystal_system     triclinic
_space_group_name_H-M_alt     'P 1'
_space_group_name_Hall     'P 1'
loop_
    _space_group_symop_operation_xyz
    'x, y, z'
_cell_length_a     4.71248(9)
_cell_length_b     6.96463(14)
_cell_length_c     11.5455(3)
_cell_angle_alpha     105.6168(18)
_cell_angle_beta     95.7876(16)
_cell_angle_gamma     95.9993(16)
_cell_volume     359.637(13)
_cell_formula_units_Z     1
_cell_measurement_reflns_used     40070
_cell_measurement_theta_min     3.0320
_cell_measurement_theta_max     36.9870
_cell_measurement_temperature     100(2)
_exptl_crystal_description     plate
_exptl_crystal_colour     colourless
_exptl_crystal_size_max     0.20
_exptl_crystal_size_mid     0.16
_exptl_crystal_size_min     0.05
_exptl_crystal_density_diffrn     1.438
_exptl_crystal_density_meas     ?
_exptl_crystal_density_method     ?
_exptl_crystal_F_000     162
_exptl_absorpt_coefficient_mu     0.236
_exptl_absorpt_correction_type     multi-scan
_exptl_absorpt_process_details
;
(CrysAlisPro; Rigaku OD, 2020)
;
_exptl_absorpt_correction_T_min     0.84388
_exptl_absorpt_correction_T_max     1.00000
_diffrn_ambient_temperature     100(2)
_diffrn_source     'micro-focus sealed X-ray tube'
_diffrn_radiation_type     MoK\a
_diffrn_radiation_wavelength     0.71073
_diffrn_radiation_monochromator     mirror
_diffrn_measurement_device_type     'XtaLAB Synergy, HyPix'
_diffrn_measurement_method     '\w scans'
_diffrn_detector_area_resol_mean     10.0000
_diffrn_reflns_number     60895
_diffrn_reflns_av_R_equivalents     0.0341
_diffrn_reflns_av_unetI/netI     0.0171
_diffrn_reflns_theta_min     3.066
_diffrn_reflns_theta_max     36.792
_diffrn_reflns_theta_full     35.000
_diffrn_measured_fraction_theta_max     0.944
_diffrn_measured_fraction_theta_full     0.998
_diffrn_reflns_limit_h_min     -7
_diffrn_reflns_limit_h_max     7
_diffrn_reflns_limit_k_min     -11
_diffrn_reflns_limit_k_max     11
_diffrn_reflns_limit_l_min     -18
_diffrn_reflns_limit_l_max     19
_refine_special_details
;
;
_reflns_number_total     6522
_reflns_number_gt     6312
_reflns_threshold_expression     'I > 2\s(I)'
_refine_ls_structure_factor_coef     Fsqd
_refine_ls_matrix_type     full
_refine_ls_R_factor_all     0.0315
_refine_ls_R_factor_gt     0.0297
_refine_ls_wR_factor_gt     0.0767
_refine_ls_wR_factor_ref     0.0784
_refine_ls_goodness_of_fit_ref     1.064
_refine_ls_restrained_S_all     1.064
_refine_ls_number_reflns     6522
_refine_ls_number_parameters     207
_refine_ls_number_restraints     3
_refine_ls_hydrogen_treatment     mixed
_refine_ls_weighting_scheme     calc
_refine_ls_weighting_details
              'w=1/[\s^2^(Fo^2^)+(0.0486P)^2^+0.0499P] where P=(Fo^2^+2Fc^2^)/3'
_atom_sites_solution_hydrogens     mixed
_atom_sites_solution_primary     direct
_atom_sites_solution_secondary     ?
_refine_ls_shift/su_max     0.000
_refine_ls_shift/su_mean     0.000
_refine_diff_density_max     0.405
_refine_diff_density_min     -0.273
_refine_ls_extinction_method     none
_refine_ls_extinction_coef     .
_refine_ls_abs_structure_details
;
Flack <i>x</i> determined using 2959 quotients
[(<i>I</i>^+^)-(<i>I</i>^-^)]/[(<i>I</i>^+^)+(<i>I</i>^-^)]
(Parsons <i>et al.</i>,  2013)
;
_refine_ls_abs_structure_Flack     -0.016(12)
loop_
    _atom_type_symbol
    _atom_type_description
    _atom_type_scat_dispersion_real
    _atom_type_scat_dispersion_imag
    _atom_type_scat_source
    'C' 'C' 0.0033 0.0016
                         'International Tables Vol C Tables 4.2.6.8 and 6.1.1.4'
    'H' 'H' 0.0000 0.0000
                         'International Tables Vol C Tables 4.2.6.8 and 6.1.1.4'
    'N' 'N' 0.0061 0.0033
                         'International Tables Vol C Tables 4.2.6.8 and 6.1.1.4'
    'O' 'O' 0.0106 0.0060
                         'International Tables Vol C Tables 4.2.6.8 and 6.1.1.4'
    'S' 'S' 0.1246 0.1234
                         'International Tables Vol C Tables 4.2.6.8 and 6.1.1.4'
_computing_data_collection
;
CrysAlisPro (Rigaku OD, 2020)
;
_computing_cell_refinement
;
CrysAlisPro (Rigaku OD, 2020)
;
_computing_data_reduction
;
CrysAlisPro (Rigaku OD, 2020)
;
_computing_structure_solution
;
SHELXT (Sheldrick, 2015a)
;
_computing_structure_refinement
;
<i>SHELXL2018/3</i> (Sheldrick, 2015b)
;
_computing_molecular_graphics
;
 XP (Siemens, 1994)
;
_computing_publication_material
;
<i>SHELXL2018/3</i> (Sheldrick, 2015b)
;
loop_
    _atom_site_type_symbol
    _atom_site_label
    _atom_site_fract_x
    _atom_site_fract_y
    _atom_site_fract_z
    _atom_site_U_iso_or_equiv
    _atom_site_adp_type
    _atom_site_calc_flag
    _atom_site_occupancy
    _atom_site_disorder_assembly
    _atom_site_disorder_group
    S S1 0.88408(5) 0.86164(4) 0.76703(3) 0.01738(7) Uani d 1 . .
    C C2 0.8642(3) 0.87459(17) 0.61788(11) 0.01314(18) Uani d 1 . .
    N N1 0.9484(2) 0.36700(15) 0.44206(10) 0.01379(17) Uani d 1 . .
    H H01 1.135(6) 0.377(4) 0.440(3) 0.031(6) Uiso d 1 . .
    N N2 0.7891(2) 0.17967(15) 0.38503(10) 0.01379(17) Uani d 1 . .
    H H02 0.743(6) 0.111(4) 0.433(2) 0.025(6) Uiso d 1 . .
    N N3 0.7208(2) 1.01131(16) 0.59308(10) 0.01420(17) Uani d 1 . .
    C C3A 0.6136(3) 1.11873(18) 0.69578(11) 0.01407(18) Uani d 1 . .
    C C4 0.4492(3) 1.2765(2) 0.70032(13) 0.0202(2) Uani d 1 . .
    H H4 0.401227 1.318921 0.630063 0.024 Uiso calc 1 . .
    C C5 0.3581(3) 1.3691(2) 0.80960(15) 0.0232(3) Uani d 1 . .
    H H5 0.245566 1.475698 0.813913 0.028 Uiso calc 1 . .
    C C6 0.4294(3) 1.3082(2) 0.91385(13) 0.0214(2) Uani d 1 . .
    H H6 0.364372 1.374379 0.987636 0.026 Uiso calc 1 . .
    C C7 0.5928(3) 1.1534(2) 0.91122(12) 0.0191(2) Uani d 1 . .
    H H7 0.642508 1.113038 0.982118 0.023 Uiso calc 1 . .
    C C7A 0.6821(3) 1.05845(18) 0.80085(11) 0.01465(19) Uani d 1 . .
    C C8 1.0007(3) 0.72931(17) 0.52744(11) 0.01505(19) Uani d 1 . .
    H H8A 1.188694 0.709803 0.566030 0.018 Uiso calc 1 . .
    H H8B 1.035889 0.785089 0.459045 0.018 Uiso calc 1 . .
    C C9 0.8084(3) 0.52723(17) 0.47944(11) 0.01345(18) Uani d 1 . .
    O O1 0.5458(2) 0.51401(15) 0.47552(10) 0.01766(17) Uani d 1 . .
    C C10 0.6341(3) 0.15543(17) 0.27343(11) 0.01340(18) Uani d 1 . .
    O O2 0.6698(2) 0.27818(15) 0.21612(10) 0.01878(17) Uani d 1 . .
    C C11 0.4201(3) -0.03063(17) 0.22693(11) 0.01309(18) Uani d 1 . .
    C C12 0.4296(3) -0.19751(18) 0.27175(12) 0.01574(19) Uani d 1 . .
    H H12 0.576152 -0.195084 0.335201 0.019 Uiso calc 1 . .
    C C13 0.2252(3) -0.36724(18) 0.22370(12) 0.0172(2) Uani d 1 . .
    H H13 0.233253 -0.481009 0.253846 0.021 Uiso calc 1 . .
    C C14 0.0089(3) -0.37052(19) 0.13160(12) 0.0180(2) Uani d 1 . .
    H H14 -0.132276 -0.485758 0.099661 0.022 Uiso calc 1 . .
    C C15 -0.0006(3) -0.2051(2) 0.08620(13) 0.0191(2) Uani d 1 . .
    H H15 -0.147919 -0.208041 0.022925 0.023 Uiso calc 1 . .
    C C16 0.2046(3) -0.03535(19) 0.13308(12) 0.0164(2) Uani d 1 . .
    H H16 0.198429 0.076976 0.101456 0.020 Uiso calc 1 . .
loop_
    _atom_site_aniso_label
    _atom_site_aniso_U_11
    _atom_site_aniso_U_22
    _atom_site_aniso_U_33
    _atom_site_aniso_U_12
    _atom_site_aniso_U_13
    _atom_site_aniso_U_23
    S1 0.01905(14) 0.01772(12) 0.01655(12) 0.00614(9) 0.00163(9) 0.00577(9)
    C2 0.0104(5) 0.0131(4) 0.0151(4) 0.0011(3) 0.0022(3) 0.0026(3)
    N1 0.0089(4) 0.0117(4) 0.0194(4) 0.0008(3) 0.0019(3) 0.0024(3)
    N2 0.0133(4) 0.0114(4) 0.0158(4) -0.0007(3) 0.0011(3) 0.0038(3)
    N3 0.0136(4) 0.0139(4) 0.0150(4) 0.0025(3) 0.0025(3) 0.0034(3)
    C3A 0.0126(5) 0.0129(4) 0.0161(4) 0.0021(3) 0.0019(3) 0.0030(3)
    C4 0.0209(6) 0.0178(5) 0.0229(6) 0.0084(4) 0.0036(4) 0.0054(4)
    C5 0.0203(6) 0.0198(5) 0.0274(6) 0.0077(4) 0.0049(5) 0.0008(5)
    C6 0.0173(6) 0.0214(6) 0.0212(6) 0.0023(4) 0.0051(4) -0.0023(4)
    C7 0.0182(6) 0.0214(5) 0.0156(5) 0.0017(4) 0.0032(4) 0.0015(4)
    C7A 0.0132(5) 0.0146(4) 0.0152(4) 0.0019(3) 0.0023(3) 0.0025(3)
    C8 0.0104(5) 0.0126(4) 0.0200(5) 0.0006(3) 0.0042(4) 0.0006(4)
    C9 0.0106(5) 0.0128(4) 0.0160(4) 0.0009(3) 0.0026(3) 0.0025(3)
    O1 0.0094(4) 0.0163(4) 0.0253(4) 0.0008(3) 0.0032(3) 0.0026(3)
    C10 0.0128(5) 0.0120(4) 0.0158(4) 0.0013(3) 0.0032(3) 0.0043(3)
    O2 0.0217(5) 0.0158(4) 0.0194(4) -0.0020(3) 0.0015(3) 0.0081(3)
    C11 0.0133(5) 0.0113(4) 0.0148(4) 0.0006(3) 0.0029(3) 0.0039(3)
    C12 0.0158(5) 0.0130(4) 0.0182(5) 0.0005(4) 0.0007(4) 0.0051(4)
    C13 0.0192(6) 0.0121(4) 0.0198(5) -0.0009(4) 0.0029(4) 0.0047(4)
    C14 0.0170(5) 0.0156(5) 0.0190(5) -0.0022(4) 0.0028(4) 0.0025(4)
    C15 0.0167(6) 0.0193(5) 0.0198(5) -0.0015(4) -0.0015(4) 0.0058(4)
    C16 0.0158(5) 0.0156(5) 0.0179(5) 0.0003(4) 0.0005(4) 0.0065(4)
_geom_special_details
;
 All esds (except the esd in the dihedral angle between two l.s. planes)
 are estimated using the full covariance matrix.  The cell esds are taken
 into account individually in the estimation of esds in distances, angles
 and torsion angles; correlations between esds in cell parameters are only
 used when they are defined by crystal symmetry.  An approximate (isotropic)
 treatment of cell esds is used for estimating esds involving l.s. planes.
 Least-squares planes (x,y,z in crystal coordinates) and deviations from them
 (* indicates atom used to define plane)
 3.5462 (0.0009) x + 3.6978 (0.0019) y - 0.2128 (0.0045) z = 6.1650 (0.0025)
 * -0.0069 (0.0007)  S1
 *  0.0023 (0.0009)  C2
 *  0.0044 (0.0009)  N3
 * -0.0011 (0.0011)  C4
 * -0.0046 (0.0012)  C5
 *  0.0007 (0.0012)  C6
 *  0.0082 (0.0011)  C7
 * -0.0004 (0.0011)  C3A
 * -0.0026 (0.0011)  C7A
   -0.0318 (0.0015)  C8
 Rms deviation of fitted atoms =   0.0043
 - 3.3343 (0.0019) x + 1.8849 (0.0037) y + 7.6563 (0.0052) z = 0.2749 (0.0019)
 Angle to previous plane (with approximate esd) = 75.652 ( 0.033 )
 *  0.0041 (0.0009)  C11
 *  0.0008 (0.0009)  C12
 * -0.0051 (0.0009)  C13
 *  0.0044 (0.0010)  C14
 *  0.0006 (0.0010)  C15
 * -0.0049 (0.0009)  C16
   -0.0026 (0.0020)  C10
 Rms deviation of fitted atoms =   0.0038
 =============================================================================
 - 0.0418 (0.0830) x - 3.0734 (0.0043) y + 11.3227 (0.0146) z = 3.7743 (0.0598)
 *  0.0000 (0.0000)  N2
 *  0.0000 (0.0001)  C9
 *  0.0000 (0.0000)  H01
    0.0634 (0.0123)  N1
 Rms deviation of fitted atoms =   0.0000
 4.0751 (0.0123) x - 3.1432 (0.0992) y - 3.6530 (0.1475) z = 1.0965 (0.0176)
 *  0.0000 (0.0001)  N1
 *  0.0000 (0.0001)  C10
 *  0.0000 (0.0000)  H02
    0.1480 (0.0122)  N2
 Rms deviation of fitted atoms =   0.0000
 =============================================================================
 Further torsion angles:
    97.53 ( 0.11)  O2 - C10 ... C9 - O1
   175.44 ( 2.18)  H01 - N1 - C9 - O1
   165.89 ( 2.18)  H02 - N2 - C10 - O2
   101.08 ( 2.76)  H01 - N1 - N2 - H02
;
loop_
    _geom_bond_atom_site_label_1
    _geom_bond_atom_site_label_2
    _geom_bond_site_symmetry_2
    _geom_bond_distance
    _geom_bond_publ_flag
    S1 C7A . 1.7310(13) y
    S1 C2 . 1.7422(12) y
    C2 N3 . 1.2993(16) y
    C2 C8 . 1.4933(17) ?
    N1 C9 . 1.3488(16) ?
    N1 N2 . 1.3901(14) y
    N2 C10 . 1.3747(16) ?
    N3 C3A . 1.3939(16) y
    C3A C4 . 1.4018(18) ?
    C3A C7A . 1.4056(17) ?
    C4 C5 . 1.386(2) ?
    C5 C6 . 1.401(2) ?
    C6 C7 . 1.385(2) ?
    C7 C7A . 1.3967(19) ?
    C8 C9 . 1.5237(16) ?
    C9 O1 . 1.2266(15) ?
    C10 O2 . 1.2222(14) ?
    C10 C11 . 1.4925(16) ?
    C11 C12 . 1.3967(17) ?
    C11 C16 . 1.3994(17) ?
    C12 C13 . 1.3909(17) ?
    C13 C14 . 1.390(2) ?
    C14 C15 . 1.3911(19) ?
    C15 C16 . 1.3919(18) ?
    N1 H01 . 0.88(3) ?
    N2 H02 . 0.85(3) ?
    C4 H4 . 0.9500 ?
    C5 H5 . 0.9500 ?
    C6 H6 . 0.9500 ?
    C7 H7 . 0.9500 ?
    C8 H8A . 0.9900 ?
    C8 H8B . 0.9900 ?
    C12 H12 . 0.9500 ?
    C13 H13 . 0.9500 ?
    C14 H14 . 0.9500 ?
    C15 H15 . 0.9500 ?
    C16 H16 . 0.9500 ?
loop_
    _geom_angle_atom_site_label_1
    _geom_angle_atom_site_label_2
    _geom_angle_atom_site_label_3
    _geom_angle_site_symmetry_1
    _geom_angle_site_symmetry_3
    _geom_angle
    _geom_angle_publ_flag
    C7A S1 C2 . . 89.49(6) y
    N3 C2 C8 . . 124.45(11) ?
    N3 C2 S1 . . 115.83(9) y
    C8 C2 S1 . . 119.70(9) ?
    C9 N1 N2 . . 119.00(10) y
    C10 N2 N1 . . 117.28(10) y
    C2 N3 C3A . . 110.61(10) y
    N3 C3A C4 . . 125.26(11) ?
    N3 C3A C7A . . 114.95(11) ?
    C4 C3A C7A . . 119.79(12) ?
    C5 C4 C3A . . 118.52(13) ?
    C4 C5 C6 . . 121.11(13) ?
    C7 C6 C5 . . 121.18(13) ?
    C6 C7 C7A . . 117.77(13) ?
    C7 C7A C3A . . 121.63(12) ?
    C7 C7A S1 . . 129.24(10) ?
    C3A C7A S1 . . 109.13(9) ?
    C2 C8 C9 . . 110.93(10) ?
    O1 C9 N1 . . 123.27(11) ?
    O1 C9 C8 . . 121.67(11) ?
    N1 C9 C8 . . 115.06(10) ?
    O2 C10 N2 . . 122.11(11) ?
    O2 C10 C11 . . 122.31(11) ?
    N2 C10 C11 . . 115.59(10) ?
    C12 C11 C16 . . 119.69(11) ?
    C12 C11 C10 . . 122.96(11) ?
    C16 C11 C10 . . 117.35(10) ?
    C13 C12 C11 . . 120.15(11) ?
    C14 C13 C12 . . 120.05(11) ?
    C13 C14 C15 . . 120.02(11) ?
    C14 C15 C16 . . 120.28(12) ?
    C15 C16 C11 . . 119.80(11) ?
    C9 N1 H01 . . 123.3(19) ?
    N2 N1 H01 . . 116.8(19) ?
    C10 N2 H02 . . 123.3(18) ?
    N1 N2 H02 . . 114.4(18) ?
    C5 C4 H4 . . 120.7 ?
    C3A C4 H4 . . 120.7 ?
    C4 C5 H5 . . 119.4 ?
    C6 C5 H5 . . 119.4 ?
    C7 C6 H6 . . 119.4 ?
    C5 C6 H6 . . 119.4 ?
    C6 C7 H7 . . 121.1 ?
    C7A C7 H7 . . 121.1 ?
    C2 C8 H8A . . 109.5 ?
    C9 C8 H8A . . 109.5 ?
    C2 C8 H8B . . 109.5 ?
    C9 C8 H8B . . 109.5 ?
    H8A C8 H8B . . 108.0 ?
    C13 C12 H12 . . 119.9 ?
    C11 C12 H12 . . 119.9 ?
    C14 C13 H13 . . 120.0 ?
    C12 C13 H13 . . 120.0 ?
    C13 C14 H14 . . 120.0 ?
    C15 C14 H14 . . 120.0 ?
    C14 C15 H15 . . 119.9 ?
    C16 C15 H15 . . 119.9 ?
    C15 C16 H16 . . 120.1 ?
    C11 C16 H16 . . 120.1 ?
loop_
    _geom_torsion_atom_site_label_1
    _geom_torsion_atom_site_label_2
    _geom_torsion_atom_site_label_3
    _geom_torsion_atom_site_label_4
    _geom_torsion_site_symmetry_1
    _geom_torsion_site_symmetry_2
    _geom_torsion_site_symmetry_3
    _geom_torsion_site_symmetry_4
    _geom_torsion
    _geom_torsion_publ_flag
    C7A S1 C2 N3 . . . . -0.19(10) ?
    C7A S1 C2 C8 . . . . -178.46(10) ?
    C9 N1 N2 C10 . . . . 66.44(15) y
    C8 C2 N3 C3A . . . . 178.23(11) ?
    S1 C2 N3 C3A . . . . 0.05(14) ?
    C2 N3 C3A C4 . . . . -179.93(12) ?
    C2 N3 C3A C7A . . . . 0.16(15) ?
    N3 C3A C4 C5 . . . . -179.93(13) ?
    C7A C3A C4 C5 . . . . 0.0(2) ?
    C3A C4 C5 C6 . . . . 0.4(2) ?
    C4 C5 C6 C7 . . . . -0.1(2) ?
    C5 C6 C7 C7A . . . . -0.6(2) ?
    C6 C7 C7A C3A . . . . 0.96(19) ?
    C6 C7 C7A S1 . . . . -179.59(11) ?
    N3 C3A C7A C7 . . . . 179.25(12) ?
    C4 C3A C7A C7 . . . . -0.65(19) ?
    N3 C3A C7A S1 . . . . -0.30(13) ?
    C4 C3A C7A S1 . . . . 179.80(10) ?
    C2 S1 C7A C7 . . . . -179.25(13) ?
    C2 S1 C7A C3A . . . . 0.26(9) ?
    N3 C2 C8 C9 . . . . -97.86(14) ?
    S1 C2 C8 C9 . . . . 80.26(12) y
    N2 N1 C9 O1 . . . . 6.66(18) ?
    N2 N1 C9 C8 . . . . -173.21(10) y
    C2 C8 C9 O1 . . . . 27.72(16) ?
    C2 C8 C9 N1 . . . . -152.41(11) y
    N1 N2 C10 O2 . . . . 12.34(18) ?
    N1 N2 C10 C11 . . . . -167.79(10) y
    O2 C10 C11 C12 . . . . 161.41(13) ?
    N2 C10 C11 C12 . . . . -18.46(17) y
    O2 C10 C11 C16 . . . . -17.71(18) ?
    N2 C10 C11 C16 . . . . 162.42(11) ?
    C16 C11 C12 C13 . . . . -0.29(19) ?
    C10 C11 C12 C13 . . . . -179.40(12) ?
    C11 C12 C13 C14 . . . . -0.6(2) ?
    C12 C13 C14 C15 . . . . 0.9(2) ?
    C13 C14 C15 C16 . . . . -0.4(2) ?
    C14 C15 C16 C11 . . . . -0.5(2) ?
    C12 C11 C16 C15 . . . . 0.84(19) ?
    C10 C11 C16 C15 . . . . 179.99(12) ?
    O1 C9 N1 H01 . . . . 175(2) y
    O2 C10 N2 H02 . . . . 166(2) y
    H01 N1 N2 H02 . . . . 101(3) y
loop_
    _geom_hbond_atom_site_label_D
    _geom_hbond_atom_site_label_H
    _geom_hbond_atom_site_label_A
    _geom_hbond_site_symmetry_A
    _geom_hbond_distance_DH
    _geom_hbond_distance_HA
    _geom_hbond_distance_DA
    _geom_hbond_angle_DHA
    _geom_hbond_publ_flag
    N1 H01 O1 1_655 0.88(3) 2.02(3) 2.8438(14) 157(3) yes
    N2 H02 N3 1_545 0.85(3) 2.15(3) 2.9736(15) 162(3) yes
_shelx_space_group_comment
;
The symmetry employed for this shelxl refinement is uniquely defined
by the following loop, which should always be used as a source of
symmetry information in preference to the above space-group names.
They are only intended as comments.
;
_shelx_estimated_absorpt_T_min     0.954
_shelx_estimated_absorpt_T_max     0.988
_shelx_hkl_file
;
  -7   1  -4 76.8883 20.6622  20
  -7   1  -4 74.8799 19.8800  29
  -7   2  -4 314.844 30.5393  31
  -7   2  -4 337.280 32.3491  32
  -7   3  -4 245.344 25.8996  30
  -7   3  -4 274.332 29.7476  32
  -7   3  -4 254.147 28.5931  31
  -7   4  -3 208.134 25.9793  31
  -6  -6   2 177.096 22.4206  28
  -6  -6   3 242.609 24.8999  28
  -6  -5  -2 18.9037 14.3705  20
  -6  -5  -2 0.96306 13.0760   1
  -6  -5  -1 281.806 27.2193  20
  -6  -5  -1 297.394 26.8710  19
  -6  -5  -1 276.438 26.0089   1
  -6  -5  -1 319.840 29.2075   3
  -6  -5   0 486.902 33.3803  20
  -6  -5   0 502.076 33.3572  19
  -6  -5   0 486.167 33.1076   1
  -6  -5   0 527.132 35.9169   3
  -6  -5   1 420.818 31.3667  19
  -6  -5   1 421.250 32.9058   3
  -6  -5   2 413.035 33.2940   3
  -6  -5   2 452.028 32.3335  19
  -6  -5   2 469.864 31.8967  28
  -6  -5   2 440.122 32.5426  23
  -6  -5   3 87.0802 18.4250  19
  -6  -5   3 102.527 20.5896  23
  -6  -5   3 94.7088 18.8458  28
  -6  -5   4 884.285 45.6771   3
  -6  -5   4 714.491 40.1994  19
  -6  -5   4 705.187 40.2830  28
  -6  -5   4 852.816 44.0246  23
  -6  -5   5 285.763 29.1740   3
  -6  -5   5 312.623 27.5122  28
  -6  -5   5 282.997 27.1085  23
  -6  -5   6 302.384 28.7139   3
  -6  -5   6 354.208 29.6933  23
  -6  -5   6 302.637 27.6999  28
  -6  -5   7 120.095 21.4908   3
  -6  -5   7 109.136 20.1333  19
  -6  -5   7 100.641 20.1294  28
  -6  -5   7 125.506 21.2210  23
  -6  -5   8 271.785 27.9318   3
  -6  -5   8 284.824 26.5938  19
  -6  -5   8 279.763 27.7001  23
  -6  -5   8 279.277 27.3061  28
  -6  -5   9 130.388 22.2043   3
  -6  -5   9 124.280 20.5408  19
  -6  -5   9 117.678 21.4162  25
  -6  -4  -4 317.247 30.2276  20
  -6  -4  -4 313.747 31.3886  29
  -6  -4  -3 46.2571 17.0165   3
  -6  -4  -3 50.5015 14.7698   1
  -6  -4  -3 62.4370 16.4546  19
  -6  -4  -3 57.4416 17.4204  20
  -6  -4  -3 64.8169 18.8697  29
  -6  -4  -2 197.745 21.5568   1
  -6  -4  -2 215.424 24.5107   3
  -6  -4  -2 208.071 24.6627  20
  -6  -4  -2 209.624 22.8977  19
  -6  -4  -2 227.104 26.6771  29
  -6  -4  -1 106.127 19.6733  20
  -6  -4  -1 121.084 19.5001  19
  -6  -4  -1 127.746 21.2847   3
  -6  -4  -1 130.904 18.7206   1
  -6  -4   0-3.79899 14.5021  19
  -6  -4   0 5.45760 12.7050  20
  -6  -4   0 3.10110 15.1306   3
  -6  -4   1 139.204 20.5917  19
  -6  -4   1 140.871 22.2753   3
  -6  -4   2 124.826 19.7792  19
  -6  -4   2 102.425 18.4415  28
  -6  -4   3 53.4928 16.3613  19
  -6  -4   3 51.3629 17.0340  23
  -6  -4   3 46.1417 16.4060  28
  -6  -4   4 3.18962 14.4349   3
  -6  -4   4 6.83963 14.1967  19
  -6  -4   4 2.03204 15.2500  23
  -6  -4   4 8.63142 13.9346  28
  -6  -4   5 5.32636 14.6468   3
  -6  -4   5-3.90423 15.1039  28
  -6  -4   5 4.09122 14.2376  23
  -6  -4   6 83.1320 19.3450   3
  -6  -4   6 71.6924 18.6382  23
  -6  -4   6 67.3762 17.4242  28
  -6  -4   7 62.4471 17.7071   3
  -6  -4   7 56.7524 16.4669  19
  -6  -4   7 47.4025 17.5302  23
  -6  -4   7 57.3863 17.8138  28
  -6  -4   8 617.848 38.5220   3
  -6  -4   8 622.396 36.2876  19
  -6  -4   8 565.731 36.1576  28
  -6  -4   8 537.686 37.1478  25
  -6  -4   9 453.435 33.3207   3
  -6  -4   9 403.874 30.7061  19
  -6  -4   9 408.655 33.8722  25
  -6  -4  10-10.2451 15.1059   3
  -6  -4  10 5.70470 14.5179  19
  -6  -4  10-5.21037 14.8554  23
  -6  -4  10 3.62534 15.7627  25
  -6  -4  11 46.6232 16.7301  19
  -6  -4  11 24.0508 16.6053   3
  -6  -4  12 59.7347 16.3847  19
  -6  -3  -6 135.580 20.9655  32
  -6  -3  -5 64.4722 17.6248  20
  -6  -3  -5 64.6995 19.0815  29
  -6  -3  -4 56.5988 16.6704  20
  -6  -3  -4 60.8357 18.4867  29
  -6  -3  -3 49.2386 13.2586   1
  -6  -3  -3 34.3176 15.6341  20
  -6  -3  -3 41.8958 17.0337  29
  -6  -3  -2 133.706 20.8524   3
  -6  -3  -2 121.240 16.5958   1
  -6  -3  -2 112.317 18.8942  19
  -6  -3  -2 97.8118 19.3720  20
  -6  -3  -2 147.999 22.7942  29
  -6  -3  -1 23.8585 16.1824   3
  -6  -3  -1 41.2964 12.5241   1
  -6  -3  -1 15.1033 14.2986  20
  -6  -3  -1 32.0738 14.3771  19
  -6  -3  -1 29.2738 15.2432  29
  -6  -3   0 162.387 21.9788  20
  -6  -3   0 175.571 21.3271  19
  -6  -3   0 211.698 23.9842   3
  -6  -3   1 143.392 20.0198  19
  -6  -3   1 166.022 21.9141   3
  -6  -3   2 153.496 20.5956  19
  -6  -3   3 240.065 24.9183   3
  -6  -3   3 258.480 24.3543  19
  -6  -3   3 240.175 23.7590  28
  -6  -3   3 243.779 24.7304  23
  -6  -3   4 345.919 28.6648   3
  -6  -3   4 291.326 25.3492  19
  -6  -3   4 321.311 26.6754  28
  -6  -3   4 295.838 26.4497  23
  -6  -3   5 91.2040 18.9578   3
  -6  -3   5 110.976 19.4027  23
  -6  -3   5 97.6819 18.6046  28
  -6  -3   6 218.033 24.5327   3
  -6  -3   6 238.686 24.5163  19
  -6  -3   6 223.398 23.6987  28
  -6  -3   7 383.372 29.5865   3
  -6  -3   7 412.223 29.5338  19
  -6  -3   7 382.936 30.0283  28
  -6  -3   7 367.873 31.5861  25
  -6  -3   8 424.546 31.5965   3
  -6  -3   8 420.380 30.3314  19
  -6  -3   8 438.701 33.8310  25
  -6  -3   8 426.019 31.0885  23
  -6  -3   9 257.777 24.8011  19
  -6  -3   9 294.023 27.0178  23
  -6  -3   9 260.849 27.7756  25
  -6  -3  10 147.304 23.3173  25
  -6  -3  10 159.530 22.4028  28
  -6  -3  10 159.255 21.5454  23
  -6  -3  11 71.5846 17.9774  28
  -6  -3  11 74.0336 17.7237  23
  -6  -3  11 69.6453 18.8477  25
  -6  -3  12 278.681 27.3674  28
  -6  -3  12 284.763 26.9183  23
  -6  -2  -7 191.590 24.2195  32
  -6  -2  -6 317.170 31.3040  20
  -6  -2  -6 361.682 31.2704  32
  -6  -2  -6 335.811 32.7259  29
  -6  -2  -5 121.056 21.7187  20
  -6  -2  -5 192.539 23.5195  32
  -6  -2  -5 187.016 25.6059  29
  -6  -2  -4 29.2238 15.4708  20
  -6  -2  -4 15.5939 15.1347  29
  -6  -2  -4 36.6130 15.0719  32
  -6  -2  -3 49.7231 11.4507   1
  -6  -2  -3 50.8423 16.7944  20
  -6  -2  -3 63.6055 18.5797  29
  -6  -2  -2 279.259 27.5963  20
  -6  -2  -2 259.825 27.7395  29
  -6  -2  -1 849.042 44.8120  20
  -6  -2  -1 784.167 44.4143  29
  -6  -2   0 595.215 37.3554  20
  -6  -2   1 306.307 25.2053  19
  -6  -2   2 446.902 29.5722  19
  -6  -2   3 489.078 30.8375  19
  -6  -2   4 32.5153 15.0532  23
  -6  -2   5 123.034 18.9000  28
  -6  -2   6 437.131 30.2941  28
  -6  -2   7 28.6214 15.2828  25
  -6  -2   7 22.0636 14.9980  23
  -6  -2   8 682.272 37.9515  23
  -6  -2   8 640.663 39.8800  25
  -6  -2   9 130.935 22.0912  25
  -6  -2   9 157.351 21.3258  23
  -6  -2   9 153.504 21.4809  28
  -6  -2  10 329.817 32.0069  22
  -6  -2  10 291.023 26.5106  23
  -6  -2  10 288.044 28.8787  25
  -6  -2  10 336.320 28.0513  28
  -6  -2  11 37.2810 18.1271  22
  -6  -2  11 29.5956 16.8578  28
  -6  -2  11 38.0827 15.6894  23
  -6  -2  11 49.6315 18.1099  25
  -6  -2  12 153.093 25.0159  22
  -6  -2  12 137.977 22.8157  25
  -6  -2  12 150.615 21.5896  28
  -6  -2  12 148.966 20.9293  23
  -6  -2  13 98.3104 18.8661  23
  -6  -1  -8 139.413 20.6169  31
  -6  -1  -8 143.310 22.3394  32
  -6  -1  -7 109.025 21.6975  20
  -6  -1  -7 121.258 20.2385  31
  -6  -1  -7 137.661 22.4513  32
  -6  -1  -6 132.079 22.8041  20
  -6  -1  -6 141.926 20.8014  31
  -6  -1  -6 133.070 21.5124  32
  -6  -1  -5 427.674 35.0437  20
  -6  -1  -5 471.596 32.6252  31
  -6  -1  -5 455.130 34.1824  32
  -6  -1  -4 124.778 21.2845  20
  -6  -1  -4 130.777 20.8126  32
  -6  -1  -3 78.4355 17.7301  20
  -6  -1  -3 60.9454 17.1103  32
  -6  -1  -2 627.406 39.4253  20
  -6  -1  -1 69.1887 17.1890  20
  -6  -1   7 207.620 24.6919  25
  -6  -1   7 270.420 24.7060  23
  -6  -1   8-5.47942 13.8974  23
  -6  -1   8 1.16038 14.1956  25
  -6  -1   9 119.201 21.4627  22
  -6  -1   9 155.062 20.7628  28
  -6  -1   9 133.526 19.6324  23
  -6  -1   9 147.800 21.8247  25
  -6  -1  10 45.3248 17.5268  22
  -6  -1  10 42.2527 16.4118  25
  -6  -1  10 41.4647 15.6184  23
  -6  -1  10 48.3026 17.0002  28
  -6  -1  11 138.569 23.9605  22
  -6  -1  11 124.631 19.3833  23
  -6  -1  11 125.181 22.0871  26
  -6  -1  12 142.604 24.0454  22
  -6  -1  12 147.497 23.1940  26
  -6  -1  12 146.935 20.0498  23
  -6  -1  13 73.2655 17.3659  23
  -6  -1  13 73.7899 19.7203  26
  -6   0  -9 18.6081 13.6053  31
  -6   0  -8 73.2425 19.6051  20
  -6   0  -8 61.8928 18.2771  32
  -6   0  -8 85.9237 21.4279  29
  -6   0  -8 94.8889 19.4186  31
  -6   0  -7 726.490 45.5664  20
  -6   0  -7 652.750 41.7153  32
  -6   0  -7 664.504 43.9210  29
  -6   0  -7 720.205 40.9655  31
  -6   0  -6 1019.66 51.1810  32
  -6   0  -6 1068.87 49.4306  31
  -6   0  -6 1028.98 53.4735  29
  -6   0  -5 483.706 36.6545  29
  -6   0  -5 458.227 34.2893  32
  -6   0  -5 459.662 32.3952  31
  -6   0  -4 738.094 39.7470  31
  -6   0  -4 692.988 41.0378  32
  -6   0  -4 709.471 43.1194  29
  -6   0  -3 339.441 27.3617  31
  -6   0  -3 340.321 29.2638  32
  -6   0  -3 301.315 29.3271  29
  -6   0  -2 21.5010 13.9913  32
  -6   0  -2 6.13837 13.9559  29
  -6   0  -1 387.979 31.2153  29
  -6   0   7 213.922 25.1737  22
  -6   0   8 234.107 26.7890  22
  -6   0   8 216.381 25.8587  26
  -6   0   9 468.287 36.3050  22
  -6   0   9 426.906 34.4670  26
  -6   0  10 78.9020 20.0612  22
  -6   0  10 58.4346 19.1617  25
  -6   0  10 82.1074 19.4690  26
  -6   0  11 192.031 26.1769  22
  -6   0  11 197.981 25.2516  25
  -6   0  11 207.561 26.3615  26
  -6   0  12 161.503 25.1034  22
  -6   0  12 188.101 25.9979  26
  -6   0  12 155.639 23.7847  25
  -6   1 -10 41.1433 14.1980  30
  -6   1  -9 0.83582 11.6350  30
  -6   1  -9 2.61657 14.1259  32
  -6   1  -9 11.5401 14.1919  31
  -6   1  -8 204.903 26.5778  20
  -6   1  -8 208.280 26.0190  32
  -6   1  -8 213.532 27.1174  29
  -6   1  -8 198.894 24.1168  31
  -6   1  -8 199.638 21.6279  30
  -6   1  -7 120.702 22.1205  20
  -6   1  -7 98.3516 20.3236  32
  -6   1  -7 110.666 19.8116  31
  -6   1  -7 131.842 22.7787  29
  -6   1  -7 110.685 17.4681  30
  -6   1  -6 637.368 42.1163  20
  -6   1  -6 719.822 40.7466  31
  -6   1  -6 649.000 42.3711  29
  -6   1  -6 677.050 36.0366  30
  -6   1  -5 242.307 26.9725  20
  -6   1  -5 247.708 25.7024  31
  -6   1  -5 213.201 25.9442  29
  -6   1  -5 242.741 22.5924  30
  -6   1  -4 118.704 20.8086  20
  -6   1  -4 122.899 19.2424  31
  -6   1  -4 137.499 21.3629  29
  -6   1  -3 260.608 27.1890  20
  -6   1  -3 267.228 25.0187  31
  -6   1  -3 262.903 27.2328  29
  -6   1  -2 395.053 31.2536  20
  -6   1  -2 326.944 29.4773  29
  -6   1   6 67.1211 18.4902  22
  -6   1   7 292.412 28.7985  22
  -6   1   7 286.008 28.4996  26
  -6   1   7 265.482 26.4148  25
  -6   1   8 44.4377 17.3535  22
  -6   1   8 69.0134 17.0245  25
  -6   1   8 77.8753 18.9573  26
  -6   1   9 182.427 22.2552   4
  -6   1   9 171.446 24.6279  22
  -6   1   9 157.560 22.4273  25
  -6   1   9 184.007 24.6057  26
  -6   1  10 93.9218 18.4061   4
  -6   1  10 90.2510 20.6817  22
  -6   1  10 82.0293 20.6835  26
  -6   1  10 100.530 20.0885  25
  -6   1  11 20.5165 15.0784   4
  -6   1  11 40.8196 18.7923  22
  -6   1  11 19.0206 16.0778  25
  -6   1  11 26.4836 16.4606  26
  -6   1  12 310.918 28.3456   4
  -6   1  12 368.002 33.7583  26
  -6   1  12 384.712 32.8120  25
  -6   1  13 568.865 36.7274   4
  -6   2 -10 252.528 24.0256  30
  -6   2  -9 83.2360 20.0461  20
  -6   2  -9 89.0459 20.3928  29
  -6   2  -9 97.6047 17.6488  30
  -6   2  -9 82.6007 19.2593  31
  -6   2  -8 44.3308 16.8900  20
  -6   2  -8 54.3092 18.3904  29
  -6   2  -8 57.8216 15.1139  30
  -6   2  -8 47.2214 17.2446  31
  -6   2  -7 213.802 26.4865  20
  -6   2  -7 243.979 27.4933  29
  -6   2  -7 222.214 25.4846  31
  -6   2  -7 211.424 22.4717  30
  -6   2  -6 23.3359 15.4473  20
  -6   2  -6 20.3145 15.4607  29
  -6   2  -6 29.8780 14.9163  32
  -6   2  -6 22.8791 14.2250  31
  -6   2  -6 47.8661 14.5343  30
  -6   2  -5 288.945 28.9206  20
  -6   2  -5 246.479 27.2477  29
  -6   2  -5 247.158 26.6700  32
  -6   2  -5 252.800 23.6724  30
  -6   2  -4 659.408 40.8135  20
  -6   2  -4 704.780 41.1400  32
  -6   2  -4 692.746 41.2564  29
  -6   2  -4 674.648 36.1488  30
  -6   2  -3 25.7799 14.7068  20
  -6   2  -3 29.9659 15.1277  29
  -6   2  -3 36.2438 15.2582  32
  -6   2  -3 15.8712 12.2439  30
  -6   2  -2 133.389 18.0236  30
  -6   2  -2 172.076 21.2770  31
  -6   2  -2 145.918 20.6955  32
  -6   2   6 194.649 22.6008   4
  -6   2   6 161.718 22.7690  26
  -6   2   7 72.3931 17.0640   4
  -6   2   7 73.0418 18.0767  26
  -6   2   8 649.827 39.1861   4
  -6   2   8 588.706 37.0654  25
  -6   2   8 610.111 40.3459  26
  -6   2   9 682.053 40.1822   4
  -6   2   9 640.472 41.8701  26
  -6   2   9 604.205 38.4135  25
  -6   2  10 76.0571 18.5061   4
  -6   2  10 52.2588 17.2736  25
  -6   2  10 65.4145 19.2907  26
  -6   2  11 91.6963 19.1340   4
  -6   2  11 123.671 23.2791  26
  -6   2  11 88.5647 19.5690  25
  -6   2  12 55.5439 17.7789   4
  -6   3 -10 58.7871 16.2148  30
  -6   3  -9 527.633 38.7764  20
  -6   3  -9 556.969 34.9038  30
  -6   3  -9 481.441 36.5622  31
  -6   3  -9 508.678 38.8233  32
  -6   3  -9 524.932 38.7520  29
  -6   3  -8 112.776 21.3903  20
  -6   3  -8 129.434 19.3311  30
  -6   3  -8 108.128 21.3772  32
  -6   3  -8 116.366 21.8301  29
  -6   3  -7 235.056 27.0352  20
  -6   3  -7 224.350 26.9788  32
  -6   3  -7 204.425 22.9081  30
  -6   3  -7 242.118 27.0705  29
  -6   3  -6 162.742 23.7791  20
  -6   3  -6 173.355 23.4886  32
  -6   3  -6 124.079 21.4356  29
  -6   3  -6 128.639 19.1614  30
  -6   3  -5 201.411 25.0243  20
  -6   3  -5 221.840 22.8740  30
  -6   3  -5 148.666 22.1284  32
  -6   3  -5 215.439 24.7520  31
  -6   3  -5 218.148 25.3338  29
  -6   3  -4 94.5974 19.4234  20
  -6   3  -4 120.503 20.0224  32
  -6   3  -4 102.260 19.0799  31
  -6   3  -4 96.8540 19.0895  29
  -6   3  -4 102.982 17.7376  30
  -6   3  -3 350.718 29.9786  32
  -6   3  -3 368.296 29.3005  31
  -6   3  -2 160.705 21.5560  32
  -6   3  -2 133.523 20.3605  31
  -6   3  -1 432.327 30.7472  31
  -6   3  -1 430.306 28.9176  30
  -6   3   0 99.2557 16.6225  30
  -6   3   1 977.209 43.6131  27
  -6   3   2 131.648 17.9695  27
  -6   3   3 517.606 31.4126  27
  -6   3   4 850.359 44.6540   4
  -6   3   5 85.9952 19.5650  22
  -6   3   5 92.6252 18.2254   4
  -6   3   6 243.934 27.1381  22
  -6   3   6 289.483 27.9498   4
  -6   3   7 1002.60 51.0451  22
  -6   3   7 1027.15 50.3234   4
  -6   3   8 227.258 26.0469   4
  -6   3   8 228.408 26.8473  22
  -6   3   8 249.928 28.1899  26
  -6   3   9 605.467 39.6136   4
  -6   3   9 594.084 41.2125  22
  -6   3   9 626.820 41.9732  26
  -6   3  10 99.3980 20.9106   4
  -6   3  10 100.399 21.8571  22
  -6   3  10 122.622 22.8910  26
  -6   3  10 72.7843 18.9354  25
  -6   3  11 138.876 23.2799   4
  -6   3  11 88.5042 20.5448  25
  -6   4  -9 363.010 32.8936  20
  -6   4  -9 427.633 35.0167  32
  -6   4  -9 380.256 33.2294  29
  -6   4  -9 410.172 31.2481  30
  -6   4  -8 5.07308 15.1858  20
  -6   4  -8 10.3810 14.7489  32
  -6   4  -8 8.62143 14.5842  31
  -6   4  -8 3.13727 13.1262  30
  -6   4  -8 4.88382 14.8583  29
  -6   4  -7 1062.14 52.7885  20
  -6   4  -7 982.526 50.1933  31
  -6   4  -7 1002.27 47.0359  30
  -6   4  -7 942.121 49.9639  29
  -6   4  -7 1012.48 51.9691  32
  -6   4  -6 128.107 22.3704  20
  -6   4  -6 157.698 22.8926  31
  -6   4  -6 132.842 22.1091  32
  -6   4  -6 156.178 22.9136  29
  -6   4  -6 158.749 21.3090  30
  -6   4  -5 569.384 34.1915   2
  -6   4  -5 567.691 37.8601  32
  -6   4  -5 587.406 33.7296  24
  -6   4  -5 525.244 35.9774  29
  -6   4  -5 545.140 36.4950  31
  -6   4  -5 526.563 34.0333  30
  -6   4  -4 436.342 29.7720   2
  -6   4  -4 453.109 29.7188  27
  -6   4  -4 417.286 32.3483  32
  -6   4  -4 433.556 29.4773  24
  -6   4  -4 422.148 32.5785  31
  -6   4  -3 282.879 25.1453   2
  -6   4  -3 284.303 27.4855  32
  -6   4  -3 322.192 25.2663  27
  -6   4  -3 315.559 25.4298  24
  -6   4  -3 307.165 27.7002  31
  -6   4  -2 70.0807 16.4216   2
  -6   4  -2 63.0171 15.3133  30
  -6   4  -2 52.5264 16.0555  31
  -6   4  -2 44.8518 14.8297  27
  -6   4  -1 723.169 38.0318   2
  -6   4  -1 706.987 37.7637  30
  -6   4  -1 706.502 39.6177  31
  -6   4   0 157.570 20.6927   2
  -6   4   0 173.927 20.4201  30
  -6   4   0 180.849 20.8632  24
  -6   4   1 107.980 17.9703  27
  -6   4   1 87.5411 16.6774  24
  -6   4   2 1118.23 47.3319  24
  -6   4   2 1027.30 45.8897  27
  -6   4   3 216.432 22.2380   2
  -6   4   3 216.724 22.2956  27
  -6   4   3 270.328 24.0702  24
  -6   4   4 144.925 19.5719   2
  -6   4   4 180.216 20.8881  24
  -6   4   4 158.778 23.2438  26
  -6   4   4 146.171 19.9661  27
  -6   4   5 275.356 24.6277   2
  -6   4   5 302.895 28.6497   4
  -6   4   5 269.895 27.6619  22
  -6   4   5 283.236 28.9350  26
  -6   4   5 259.595 24.1533  24
  -6   4   5 260.336 24.3217  27
  -6   4   6 55.7318 17.4704   4
  -6   4   6 46.0091 17.2151  22
  -6   4   6 33.2693 14.6059  27
  -6   4   6 49.6696 17.0896  26
  -6   4   7 804.235 46.1642   4
  -6   4   7 735.814 44.0839  22
  -6   4   7 787.609 39.5333  27
  -6   4   8 243.667 27.7398  22
  -6   4   8 258.839 27.9665   4
  -6   4   9 190.941 25.0887  22
  -6   4   9 142.682 23.1859   4
  -6   5  -9 52.2457 17.2210  20
  -6   5  -9 61.6969 17.6886  29
  -6   5  -8 52.3149 15.7272   2
  -6   5  -8 85.5493 18.9829  20
  -6   5  -8 74.3748 19.2796  32
  -6   5  -8 73.4748 19.4297  31
  -6   5  -8 53.7551 15.2875  24
  -6   5  -8 44.9596 16.0313  30
  -6   5  -8 41.2175 16.2972  29
  -6   5  -7 272.300 25.3792   2
  -6   5  -7 284.796 29.1509  32
  -6   5  -7 272.625 27.1001  29
  -6   5  -7 259.822 26.0386  30
  -6   5  -7 239.550 27.1079  31
  -6   5  -7 272.019 24.8682  24
  -6   5  -6 488.700 32.6903   2
  -6   5  -6 488.724 31.7539  27
  -6   5  -6 456.900 35.5096  32
  -6   5  -6 458.161 30.9513  24
  -6   5  -6 515.968 36.2850  31
  -6   5  -5 299.026 26.8604   2
  -6   5  -5 323.244 26.8474  27
  -6   5  -5 349.446 30.2979  31
  -6   5  -5 303.589 29.1703  32
  -6   5  -5 334.331 27.2308  24
  -6   5  -4 23.0743 13.7637   2
  -6   5  -4 15.1060 13.3594  27
  -6   5  -4 12.3420 12.8393  24
  -6   5  -4 14.8918 14.3105  31
  -6   5  -4 18.6676 14.4274  32
  -6   5  -4 31.7071 13.9810  30
  -6   5  -3 338.618 27.9964   2
  -6   5  -3 327.490 27.8925  30
  -6   5  -3 385.284 28.4251  24
  -6   5  -3 345.775 29.5893  31
  -6   5  -3 345.845 27.4314  27
  -6   5  -3 342.801 29.2963  32
  -6   5  -2 444.783 30.9385   2
  -6   5  -2 433.091 30.1571  27
  -6   5  -2 453.735 31.6466  30
  -6   5  -2 502.747 33.9004  31
  -6   5  -1 334.698 27.5992   2
  -6   5  -1 380.088 28.5917  30
  -6   5  -1 393.125 30.2989  31
  -6   5   0 438.464 30.4083   2
  -6   5   0 440.808 30.5085  27
  -6   5   0 447.686 30.4869  24
  -6   5   0 460.959 31.3697  30
  -6   5   1 231.815 23.2461  30
  -6   5   1 237.949 23.2279  24
  -6   5   1 237.284 23.8216  27
  -6   5   2 45.5576 17.7045   4
  -6   5   2 38.5782 15.1396   2
  -6   5   2 48.1428 15.6370  24
  -6   5   2 32.3776 14.2766  27
  -6   5   3 195.845 25.2487   4
  -6   5   3 188.572 21.8649   2
  -6   5   3 160.098 23.2996  26
  -6   5   3 205.599 22.5577  24
  -6   5   3 192.849 22.0068  27
  -6   5   4 90.5315 17.9376   2
  -6   5   4 79.9028 17.5887  27
  -6   5   4 102.202 20.4533  26
  -6   5   4 75.1730 16.4254  24
  -6   5   5 45.0607 15.7343   2
  -6   5   5 31.4209 16.0810  22
  -6   5   5 36.1331 14.6323  24
  -6   5   5 13.5390 14.3774  27
  -6   5   5 54.0725 17.4460  26
  -6   5   6 351.521 27.9604   2
  -6   5   6 352.173 32.1316   4
  -6   5   6 312.475 29.8364  22
  -6   5   6 344.366 27.4635  24
  -6   5   6 361.239 32.6893  26
  -6   5   6 373.495 28.9680  27
  -6   5   7 142.429 19.9722   2
  -6   5   7 138.758 23.4439   4
  -6   5   7 130.625 22.1511  22
  -6   5   7 132.737 19.2597  24
  -6   5   7 136.644 22.9445  26
  -6   5   7 141.256 20.1696  27
  -6   5   8 171.320 24.2846  22
  -6   5   8 169.523 20.6311  27
  -6   5   9 69.2919 16.9294  27
  -6   6  -9 91.6230 18.7940   2
  -6   6  -9 92.9631 18.3465  24
  -6   6  -8 111.607 19.5528   2
  -6   6  -8 102.562 20.5663  32
  -6   6  -8 120.008 18.5748  27
  -6   6  -8 84.3329 17.2976  24
  -6   6  -7 217.807 23.8786   2
  -6   6  -7 177.117 24.2944  32
  -6   6  -7 209.469 23.2755  24
  -6   6  -7 245.449 23.8545  27
  -6   6  -7 205.789 25.8211  31
  -6   6  -6 168.425 21.9672   2
  -6   6  -6 147.777 22.6090  32
  -6   6  -6 130.640 21.7176  31
  -6   6  -6 124.242 19.8577  27
  -6   6  -6 150.850 20.7488  24
  -6   6  -6 146.602 21.6203  30
  -6   6  -5 95.7067 18.6557   2
  -6   6  -5 93.1511 17.4899  24
  -6   6  -5 93.7169 19.1919  31
  -6   6  -5 84.7538 17.9719  27
  -6   6  -5 97.5273 18.5342  30
  -6   6  -5 70.7622 18.4401  32
  -6   6  -4 97.1969 18.8672   2
  -6   6  -4 87.9850 18.9340  31
  -6   6  -4 97.8971 18.2151  27
  -6   6  -4 68.8143 17.7031  32
  -6   6  -4 76.1638 17.9843  30
  -6   6  -4 80.4722 17.4888  24
  -6   6  -3 70.8374 16.8608   2
  -6   6  -3 58.0163 16.4665  30
  -6   6  -3 88.1986 17.9519  27
  -6   6  -3 78.9713 17.9888  31
  -6   6  -3 75.0415 17.4140  24
  -6   6  -2 943.601 45.1745   2
  -6   6  -2 913.831 45.6376  30
  -6   6  -2 1010.92 46.2933  27
  -6   6  -2 992.983 47.8477  31
  -6   6  -1 481.825 32.7929   2
  -6   6  -1 497.539 33.2472  30
  -6   6  -1 486.169 32.7441  24
  -6   6   0 73.4335 16.5365  24
  -6   6   0 31.5570 14.3150  30
  -6   6   0 44.7889 15.7790  27
  -6   6   1 686.418 43.0912   4
  -6   6   1 672.798 37.7404  30
  -6   6   1 632.644 37.2819  27
  -6   6   1 635.106 37.3089  24
  -6   6   2 31.7139 14.7826   2
  -6   6   2 22.2625 16.3651   4
  -6   6   2 40.8353 15.6521  27
  -6   6   2 27.9372 14.6701  24
  -6   6   3 753.738 45.8472   4
  -6   6   3 802.162 41.6233   2
  -6   6   3 794.247 41.2527  24
  -6   6   3 775.010 41.1624  27
  -6   6   3 769.431 44.5420  26
  -6   6   4 192.753 25.7983   4
  -6   6   4 184.789 22.3297   2
  -6   6   4 140.086 20.7073  24
  -6   6   4 183.104 22.2849  27
  -6   6   4 183.311 24.7431  26
  -6   6   5 104.044 18.6753   2
  -6   6   5 88.0594 19.3840  22
  -6   6   5 114.549 19.3979  27
  -6   6   5 118.502 19.1532  24
  -6   6   5 110.747 20.9978  26
  -6   6   6 46.8698 16.0204   2
  -6   6   6 47.4950 16.9725  22
  -6   6   6 36.2805 14.8388  27
  -6   6   6 37.0652 14.5921  24
  -6   6   6 27.0469 16.5816  26
  -6   6   7 157.831 20.9970   2
  -6   6   7 152.912 23.3435  22
  -6   6   7 160.633 20.6245  24
  -6   7  -7 263.385 27.7782  32
  -6   7  -7 254.278 24.8817  27
  -6   7  -6 269.649 26.0487   2
  -6   7  -6 206.154 25.0278  32
  -6   7  -6 195.390 25.2699  31
  -6   7  -6 261.919 25.5854  24
  -6   7  -6 229.065 24.2652  27
  -6   7  -5 599.300 37.4976   2
  -6   7  -5 631.068 37.5018  24
  -6   7  -5 602.861 39.0853  31
  -6   7  -5 641.535 37.5100  27
  -6   7  -5 603.056 38.5199  32
  -6   7  -5 594.191 38.3766  30
  -6   7  -4 105.563 18.9436   2
  -6   7  -4 90.6380 19.4898  31
  -6   7  -4 83.3629 17.7888  30
  -6   7  -4 75.0728 17.7384  24
  -6   7  -4 103.775 18.8930  27
  -6   7  -3 143.031 21.5765   2
  -6   7  -3 144.539 21.0910  30
  -6   7  -3 178.280 22.4060  27
  -6   7  -3 139.069 22.6784  31
  -6   7  -2 136.256 20.4521   2
  -6   7  -2 132.344 20.6371  31
  -6   7  -2 143.427 20.6337  30
  -6   7  -1 3.09802 13.0915   2
  -6   7  -1 11.5494 14.1332  30
  -6   7  -1 12.5557 13.3938  24
  -6   7   0 2.04730 12.9126  30
  -6   7   0 10.6107 14.0316  27
  -6   7   0 3.13500 13.5678  24
  -6   7   1 531.851 39.8215   4
  -6   7   1 575.450 36.3389   2
  -6   7   1 537.180 35.0153  24
  -6   7   1 535.620 35.6216  27
  -6   7   1 522.468 34.1107  30
  -6   7   2 4.04387 15.3226   4
  -6   7   2 23.4576 14.8757   2
  -6   7   2 9.25198 13.9588  24
  -6   7   2 15.9326 15.4921  27
  -6   7   3 159.175 21.9055   2
  -6   7   3 168.646 21.7154  24
  -6   7   3 157.205 23.3369  26
  -6   7   4 178.548 24.3975  26
  -6   8  -3 206.093 24.1438  31
  -5  -7   0 195.303 25.3842   1
  -5  -7   0 146.539 20.8430  19
  -5  -7   0 173.110 21.6509  23
  -5  -7   1 59.4337 18.8538   1
  -5  -7   1 46.8095 17.5873   3
  -5  -7   1 33.6294 15.2828  19
  -5  -7   1 55.6268 15.2857  28
  -5  -7   1 48.3295 16.0712  23
  -5  -7   2 123.743 21.5038   3
  -5  -7   2 132.952 22.6028   1
  -5  -7   2 111.633 19.6870  19
  -5  -7   2 100.532 18.6455  23
  -5  -7   2 97.7838 17.5583  28
  -5  -7   3 149.973 23.4254   1
  -5  -7   3 148.930 21.3278  19
  -5  -7   3 142.464 20.9234  23
  -5  -7   3 121.426 18.9208  28
  -5  -7   4 121.444 20.1275  19
  -5  -7   4 53.7423 17.3137  28
  -5  -7   4 93.2566 19.4644  23
  -5  -7   5 90.5749 20.4114   3
  -5  -7   5 60.5157 17.3121  19
  -5  -7   5 74.0264 17.7472  28
  -5  -7   5 74.3576 19.0479  23
  -5  -7   6 535.481 35.7166  23
  -5  -7   6 504.871 33.9988  28
  -5  -7   7 106.526 21.1165   3
  -5  -7   7 139.617 21.5256  23
  -5  -7   7 107.414 19.7019  28
  -5  -7   8 35.0078 17.3805   3
  -5  -7   8 28.8262 16.0387  19
  -5  -7   8 45.0499 16.8234  28
  -5  -7   8 25.0805 16.3424  23
  -5  -7   9 196.728 24.7161   3
  -5  -7   9 181.157 22.9354  19
  -5  -7   9 193.503 22.6457  25
  -5  -7  10 81.7061 17.5685  25
  -5  -7  11 191.851 23.2139  25
  -5  -6  -4 95.0778 18.7932   3
  -5  -6  -4 83.7546 19.8764   1
  -5  -6  -4 82.1606 17.5205  20
  -5  -6  -4 88.0546 17.1833  19
  -5  -6  -4 86.8287 18.2037  29
  -5  -6  -3 36.2109 16.7540   3
  -5  -6  -3 36.8201 16.9132   1
  -5  -6  -3 26.1505 14.1253  20
  -5  -6  -3 18.9053 13.8660  19
  -5  -6  -3 32.8902 15.2199  29
  -5  -6  -2 23.8722 16.7019   1
  -5  -6  -2 16.5529 15.4604   3
  -5  -6  -2-2.63950 13.3454  19
  -5  -6  -2 21.0456 13.2095  20
  -5  -6  -2 7.95815 13.1565  29
  -5  -6  -1 285.725 24.6028  20
  -5  -6  -1 258.393 24.2703  19
  -5  -6  -1 274.507 28.5205   1
  -5  -6  -1 318.251 27.5807   3
  -5  -6   0 1068.64 48.4575   3
  -5  -6   0 1085.92 51.0820   1
  -5  -6   0 920.507 41.7565  28
  -5  -6   0 1016.96 45.4638  23
  -5  -6   0 1049.70 45.8087  19
  -5  -6   0 969.936 43.6243  20
  -5  -6   1 1038.46 40.0862  12
  -5  -6   1 1032.94 40.5083  13
  -5  -6   1 974.308 39.5090  14
  -5  -6   1 1073.36 46.5228  19
  -5  -6   1 944.895 42.6040  20
  -5  -6   1 1088.03 49.4371   3
  -5  -6   1 1170.20 52.1165   1
  -5  -6   1 1096.35 46.7999  23
  -5  -6   1 963.725 42.8554  28
  -5  -6   1 964.986 39.2871   9
  -5  -6   2 628.359 29.8019  14
  -5  -6   2 595.659 29.6723  13
  -5  -6   2 668.481 30.5835  12
  -5  -6   2 644.871 36.2068  19
  -5  -6   2 721.614 39.7118   3
  -5  -6   2 638.612 39.7073   1
  -5  -6   2 590.126 33.7135  28
  -5  -6   2 650.320 36.2906  23
  -5  -6   2 643.606 30.1845   9
  -5  -6   3 338.906 22.0525  12
  -5  -6   3 305.727 21.2898  13
  -5  -6   3 327.329 21.7308  14
  -5  -6   3 338.700 27.1298  19
  -5  -6   3 316.563 29.7319   1
  -5  -6   3 351.451 26.9883  28
  -5  -6   3 368.595 28.3765  23
  -5  -6   3 317.676 21.2829   9
  -5  -6   4 621.524 28.3438  14
  -5  -6   4 638.477 29.0930  12
  -5  -6   4 596.691 28.1413  13
  -5  -6   4 570.885 34.6588  19
  -5  -6   4 612.483 37.8521   3
  -5  -6   4 627.384 34.8187  28
  -5  -6   4 641.593 36.5182  23
  -5  -6   4 599.003 27.8191   9
  -5  -6   5 362.139 21.9752  13
  -5  -6   5 396.205 22.6003  14
  -5  -6   5 408.654 31.1784   3
  -5  -6   5 358.199 21.6102  18
  -5  -6   5 395.807 29.3576  19
  -5  -6   5 420.585 29.2941  28
  -5  -6   5 437.541 31.2043  23
  -5  -6   5 409.389 22.4799   9
  -5  -6   6 25.4332 15.1922  23
  -5  -6   6 24.0206 14.5814  28
  -5  -6   6 11.8475 10.7164  47
  -5  -6   6 38.5231 16.0102   3
  -5  -6   7 233.166 24.9013   3
  -5  -6   7 173.008 21.6218  19
  -5  -6   7 204.705 22.6936  28
  -5  -6   7 205.927 23.6472  23
  -5  -6   7 169.462 21.2572  25
  -5  -6   8 44.6193 16.5462   3
  -5  -6   8 30.2158 14.4901  19
  -5  -6   8 49.4747 16.7595  28
  -5  -6   8 46.2561 16.4283  23
  -5  -6   8 46.0165 14.9726  25
  -5  -6   9 923.481 45.9476   3
  -5  -6   9 816.193 41.8978  19
  -5  -6   9 803.578 42.8721  25
  -5  -6   9 938.727 45.6451  23
  -5  -6   9 836.400 43.4356  28
  -5  -6  10 143.775 21.9932   3
  -5  -6  10 150.399 20.8138  19
  -5  -6  10 123.509 21.0430  25
  -5  -6  10 133.925 21.6121  28
  -5  -6  10 135.406 21.7547  23
  -5  -6  11 132.344 21.4666   3
  -5  -6  11 141.654 20.1544  19
  -5  -6  11 116.180 20.7984  25
  -5  -6  12 326.648 28.3202   3
  -5  -6  12 297.913 26.1203  19
  -5  -6  12 317.597 29.7248  25
  -5  -6  13-13.9699 14.6226  19
  -5  -6  13-8.48850 15.2079   3
  -5  -5  -6 120.765 18.8099   3
  -5  -5  -6 143.048 22.0685   1
  -5  -5  -6 114.436 20.4534  20
  -5  -5  -6 140.016 22.2285  29
  -5  -5  -5 165.840 22.9080   1
  -5  -5  -5 166.635 20.9058   3
  -5  -5  -5 153.503 18.8039  19
  -5  -5  -5 154.148 21.4816  20
  -5  -5  -5 164.608 22.9624  29
  -5  -5  -4 41.0570 14.7479   3
  -5  -5  -4 28.5562 15.2643   1
  -5  -5  -4 36.7637 15.3301  29
  -5  -5  -4 35.0340 14.1613  20
  -5  -5  -4 21.1025 13.8325  19
  -5  -5  -3 70.7179 14.3639  13
  -5  -5  -3 61.0152 14.8924  14
  -5  -5  -3 102.036 17.3909  19
  -5  -5  -3 80.6938 17.2625  20
  -5  -5  -3 77.1696 15.2636   7
  -5  -5  -3 91.3163 18.4313   1
  -5  -5  -3 79.0115 17.8498   3
  -5  -5  -3 82.9923 17.5433  29
  -5  -5  -3 55.7790 14.3066  12
  -5  -5  -2 180.969 18.6066  13
  -5  -5  -2 171.043 18.3043  14
  -5  -5  -2 172.085 18.3365  12
  -5  -5  -2 193.646 21.2542  19
  -5  -5  -2 163.952 20.7548  20
  -5  -5  -2 224.424 24.6703   1
  -5  -5  -2 228.263 23.5662   3
  -5  -5  -2 223.355 24.3283  29
  -5  -5  -2 197.577 19.3024   7
  -5  -5  -1 705.957 38.2073   3
  -5  -5  -1 704.920 38.7598   1
  -5  -5  -1 678.238 36.9603  20
  -5  -5  -1 670.132 35.3993  19
  -5  -5  -1 665.800 38.1576  29
  -5  -5  -1 681.270 31.4363  12
  -5  -5  -1 650.174 30.9871  14
  -5  -5  -1 659.261 31.3542  13
  -5  -5   0 1459.64 46.9888  12
  -5  -5   0 1394.26 46.4206  14
  -5  -5   0 1409.77 46.8349  13
  -5  -5   0 1511.91 54.5560  19
  -5  -5   0 1365.21 53.5801  20
  -5  -5   0 1415.30 55.7903   3
  -5  -5   0 1502.88 57.6553   1
  -5  -5   0 1571.64 55.6232  23
  -5  -5   0 1399.12 51.2917  28
  -5  -5   0 1335.29 45.6105   9
  -5  -5   1 1558.83 47.6661  12
  -5  -5   1 1530.40 47.9450  13
  -5  -5   1 1455.99 47.0735  14
  -5  -5   1 1625.21 57.2681  19
  -5  -5   1 1528.25 56.0881  20
  -5  -5   1 1666.12 60.6103   1
  -5  -5   1 1702.15 60.5645   3
  -5  -5   1 1493.61 54.0836  28
  -5  -5   1 1692.40 58.5267  23
  -5  -5   1 1473.08 47.2539   9
  -5  -5   2 76.8954 11.4406  14
  -5  -5   2 68.6257 11.1035  13
  -5  -5   2 86.6947 16.5069  19
  -5  -5   2 76.4827 17.2403   1
  -5  -5   2 73.3505 15.6743  28
  -5  -5   2 69.2253 16.2003  23
  -5  -5   2 66.7860 11.1730  12
  -5  -5   2 61.7210 10.7307   9
  -5  -5   3 47.8474 10.0135  13
  -5  -5   3 52.2718 10.0871  14
  -5  -5   3 54.6191 14.9917  19
  -5  -5   3 53.8580 14.9806  23
  -5  -5   3 40.8153 14.1789  28
  -5  -5   3 56.8563 9.81002   9
  -5  -5   3 55.3289 10.2387  12
  -5  -5   4 62.8337 11.1485  13
  -5  -5   4 61.9292 10.8909  14
  -5  -5   4 95.5632 17.3011  19
  -5  -5   4 93.8236 17.3642   3
  -5  -5   4 104.762 18.0635  23
  -5  -5   4 97.8078 17.0738  28
  -5  -5   4 61.9555 11.0058   9
  -5  -5   5 192.454 14.4184  14
  -5  -5   5 157.888 13.8607  13
  -5  -5   5 152.084 14.0235  18
  -5  -5   5 202.804 22.4262   3
  -5  -5   5 202.873 21.7945  23
  -5  -5   5 197.009 21.0345  28
  -5  -5   5 170.485 14.1759   9
  -5  -5   6 141.110 13.0214   9
  -5  -5   6 161.895 13.6945  13
  -5  -5   6 138.423 13.7459  14
  -5  -5   6 127.626 13.3736  47
  -5  -5   6 195.196 22.5046   3
  -5  -5   6 170.524 20.6382  28
  -5  -5   6 168.318 20.6198  23
  -5  -5   6 162.304 20.7532  25
  -5  -5   6 112.053 12.8481  18
  -5  -5   7 737.869 27.0242   9
  -5  -5   7 757.965 28.0554  14
  -5  -5   7 801.373 27.8724  13
  -5  -5   7 625.330 27.3824  47
  -5  -5   7 798.502 40.7572   3
  -5  -5   7 737.529 39.1693  25
  -5  -5   7 788.333 39.8837  23
  -5  -5   7 724.751 37.8518  28
  -5  -5   7 750.755 27.0848  18
  -5  -5   7 710.540 36.9446  19
  -5  -5   8 22.8481 8.25592   9
  -5  -5   8 28.4409 8.87330  13
  -5  -5   8 23.6063 8.83291  14
  -5  -5   8 17.8949 8.59722  47
  -5  -5   8 17.5858 13.8263   3
  -5  -5   8 16.9252 7.76136  18
  -5  -5   8 29.4522 14.2207  19
  -5  -5   8 27.9740 14.8570  28
  -5  -5   8 31.6368 15.2270  23
  -5  -5   8 30.3561 14.6535  25
  -5  -5   9 36.8806 16.0452   3
  -5  -5   9 55.9135 15.5390  19
  -5  -5   9 52.4986 16.0551  25
  -5  -5   9 30.5068 16.2094  28
  -5  -5  10 76.9750 17.6847   3
  -5  -5  10 67.6978 16.5422  19
  -5  -5  10 81.7425 18.5621  25
  -5  -5  11 29.3220 15.0272   3
  -5  -5  11 26.8919 14.1653  19
  -5  -5  11 22.6056 15.4856  25
  -5  -5  11 36.8896 16.1326  23
  -5  -5  12 133.939 20.2340   3
  -5  -5  12 127.030 18.7286  19
  -5  -5  12 115.738 21.4091  21
  -5  -5  12 101.775 21.1931  25
  -5  -5  12 121.879 20.4305  23
  -5  -5  12 96.5599 18.9856  28
  -5  -5  13 277.500 25.2370   3
  -5  -5  13 269.347 29.4065  21
  -5  -5  13 251.645 23.7600  19
  -5  -5  13 230.703 25.3837  28
  -5  -5  13 248.111 27.6138  25
  -5  -5  13 259.554 26.0503  23
  -5  -5  14 92.3100 16.9583  19
  -5  -4  -8 378.660 31.2373   1
  -5  -4  -7 139.043 20.5665   1
  -5  -4  -7 105.520 17.2852  32
  -5  -4  -7 110.423 21.2541  29
  -5  -4  -7 125.509 21.6772  20
  -5  -4  -6 23.3387 12.6058  13
  -5  -4  -6 28.0442 12.6452  14
  -5  -4  -6 32.3739 14.8289  20
  -5  -4  -6 22.6732 13.1194  19
  -5  -4  -6 19.2306 13.1591   3
  -5  -4  -6 18.0195 11.3920   7
  -5  -4  -6 34.3113 14.8233   1
  -5  -4  -6 22.8858 12.8920  32
  -5  -4  -6 29.2097 15.9549  29
  -5  -4  -6 13.6597 11.8560  12
  -5  -4  -5 247.552 21.9619  12
  -5  -4  -5 217.959 21.3597  13
  -5  -4  -5 233.811 21.8941  14
  -5  -4  -5 303.162 28.0066  20
  -5  -4  -5 249.992 22.1617  19
  -5  -4  -5 289.187 24.6295   3
  -5  -4  -5 262.676 25.2354   1
  -5  -4  -5 272.164 24.0507  32
  -5  -4  -5 253.056 26.7239  29
  -5  -4  -5 266.000 22.1648   7
  -5  -4  -4 338.232 23.6953  12
  -5  -4  -4 332.013 23.8619  14
  -5  -4  -4 318.344 23.8597  13
  -5  -4  -4 333.154 28.9010  20
  -5  -4  -4 374.651 25.9774  19
  -5  -4  -4 369.985 27.4845   3
  -5  -4  -4 349.854 27.6625   1
  -5  -4  -4 349.922 30.0117  29
  -5  -4  -4 300.054 22.9009   7
  -5  -4  -3 254.976 20.2155  12
  -5  -4  -3 221.598 19.2586  13
  -5  -4  -3 228.209 19.5408  14
  -5  -4  -3 254.492 25.4304  20
  -5  -4  -3 260.100 22.7312  19
  -5  -4  -3 281.695 24.7566   3
  -5  -4  -3 243.061 23.7171   1
  -5  -4  -3 331.276 28.2933  29
  -5  -4  -3 234.837 19.4333   7
  -5  -4  -2 252.910 19.1714  13
  -5  -4  -2 232.681 18.7106  14
  -5  -4  -2 218.310 18.2097  12
  -5  -4  -2 277.054 25.2906  20
  -5  -4  -2 311.103 24.0345  19
  -5  -4  -2 285.131 24.8831   3
  -5  -4  -2 261.527 23.9750   1
  -5  -4  -2 299.340 26.7167  29
  -5  -4  -2 260.945 19.3740   7
  -5  -4  -1 227.621 22.3195   3
  -5  -4  -1 164.138 19.9467   1
  -5  -4  -1 218.365 22.3977  20
  -5  -4  -1 220.790 21.1309  19
  -5  -4  -1 212.288 23.1426  29
  -5  -4  -1 163.701 14.9585  12
  -5  -4  -1 177.738 15.6351  13
  -5  -4  -1 194.744 15.9094  14
  -5  -4   0 395.196 20.2015  14
  -5  -4   0 376.243 20.4574  13
  -5  -4   0 391.557 20.0746  12
  -5  -4   0 425.251 28.8158  20
  -5  -4   0 437.000 27.8365  19
  -5  -4   0 469.508 30.0823   3
  -5  -4   0 375.257 26.8106   1
  -5  -4   0 449.749 30.6842  29
  -5  -4   0 441.491 27.1359  28
  -5  -4   0 464.562 28.8855  23
  -5  -4   0 358.367 19.8571   9
  -5  -4   1 65.9443 9.58299  14
  -5  -4   1 58.4840 9.46548  13
  -5  -4   1 80.0408 15.0735  20
  -5  -4   1 84.1277 15.3746  19
  -5  -4   1 84.5581 16.1911   3
  -5  -4   1 62.4062 14.9628   1
  -5  -4   1 85.1792 15.2503  23
  -5  -4   1 82.2161 15.5084  28
  -5  -4   1 59.0619 9.53308  12
  -5  -4   1 58.0115 9.22106   9
  -5  -4   2 75.3745 9.37939  13
  -5  -4   2 85.8535 9.79603  14
  -5  -4   2 92.8878 15.8718  19
  -5  -4   2 122.048 17.1513   1
  -5  -4   2 86.4922 16.5934  23
  -5  -4   2 98.4136 16.2989  28
  -5  -4   2 77.7401 9.91302  12
  -5  -4   2 81.5104 9.59003   9
  -5  -4   3 106.439 9.83173  13
  -5  -4   3 113.476 10.1736  14
  -5  -4   3 136.646 17.6368  19
  -5  -4   3 125.622 18.4376   3
  -5  -4   3 130.591 18.1020  23
  -5  -4   3 133.178 17.6549  28
  -5  -4   3 100.354 9.99006   9
  -5  -4   4 199.949 12.0578  13
  -5  -4   4 201.787 12.0200  14
  -5  -4   4 200.775 11.9394  18
  -5  -4   4 214.128 21.2711  19
  -5  -4   4 195.908 21.6590   3
  -5  -4   4 216.155 20.9399  28
  -5  -4   4 268.283 23.0728  23
  -5  -4   4 209.150 11.9565   9
  -5  -4   5 389.177 16.1524  13
  -5  -4   5 381.461 16.4477  14
  -5  -4   5 411.272 16.4952  18
  -5  -4   5 423.951 28.9177   3
  -5  -4   5 430.359 27.9975  28
  -5  -4   5 393.619 27.6869  23
  -5  -4   5 390.938 16.0162   9
  -5  -4   6 404.133 16.2375   9
  -5  -4   6 365.271 16.4201  14
  -5  -4   6 402.556 16.4399  13
  -5  -4   6 340.375 16.3883  47
  -5  -4   6 438.721 29.2968   3
  -5  -4   6 443.694 29.1132  23
  -5  -4   6 426.303 28.1751  28
  -5  -4   6 450.118 29.9118  25
  -5  -4   6 377.216 16.0463  18
  -5  -4   6 412.308 27.3226  19
  -5  -4   7 123.431 10.1857   9
  -5  -4   7 123.408 10.4070  13
  -5  -4   7 95.5707 10.0738  47
  -5  -4   7 135.709 19.1371   3
  -5  -4   7 118.709 19.1662  25
  -5  -4   7 115.686 18.0809  28
  -5  -4   7 132.437 18.7504  23
  -5  -4   7 107.338 9.81919  18
  -5  -4   7 141.066 18.5724  19
  -5  -4   8 598.470 21.7351   9
  -5  -4   8 575.346 21.3624  16
  -5  -4   8 597.243 22.2431  13
  -5  -4   8 490.477 22.0901  47
  -5  -4   8 721.171 36.9795   3
  -5  -4   8 657.309 36.6756  25
  -5  -4   8 675.270 35.5342  28
  -5  -4   8 603.192 21.7219  18
  -5  -4   8 679.151 34.3492  19
  -5  -4   9 320.431 16.7338   9
  -5  -4   9 315.613 16.5515  16
  -5  -4   9 313.729 17.0311  13
  -5  -4   9 272.092 17.2509  47
  -5  -4   9 409.035 28.6592   3
  -5  -4   9 387.416 29.9047  25
  -5  -4   9 424.720 27.7378  19
  -5  -4   9 337.289 16.8160  18
  -5  -4  10 140.316 12.2359  16
  -5  -4  10 102.163 12.8825  46
  -5  -4  10 100.568 12.7633  47
  -5  -4  10 185.859 21.5337   3
  -5  -4  10 157.664 19.4122  19
  -5  -4  10 159.225 22.0776  21
  -5  -4  10 138.116 20.0747  23
  -5  -4  10 166.543 22.2783  25
  -5  -4  11 306.513 26.1721   3
  -5  -4  11 320.603 28.3187  22
  -5  -4  11 355.099 26.0950  19
  -5  -4  11 319.179 27.0411  23
  -5  -4  11 301.948 26.7082  28
  -5  -4  11 288.350 28.4028  25
  -5  -4  12 13.6439 13.5389   3
  -5  -4  12 0.79228 12.3007  19
  -5  -4  12 6.42599 14.4158  22
  -5  -4  12 7.62719 13.9555  23
  -5  -4  12 8.20312 15.1438  25
  -5  -4  12-3.84180 15.6717  28
  -5  -4  13 316.089 25.8441   3
  -5  -4  13 341.592 29.8621  22
  -5  -4  13 319.566 24.3100  19
  -5  -4  13 291.973 29.9373  25
  -5  -4  13 320.217 27.2424  23
  -5  -4  13 336.323 28.2405  28
  -5  -4  14 32.5661 15.8874  22
  -5  -4  14 12.2946 12.6475  19
  -5  -4  14 27.3257 16.1610  28
  -5  -4  14 15.3464 14.6493  23
  -5  -4  14 3.74473 15.4339  25
  -5  -4  15 60.7078 18.3924  22
  -5  -3  -9 609.355 37.6047  32
  -5  -3  -9 567.532 35.7134   1
  -5  -3  -8 124.636 18.9774  14
  -5  -3  -8 132.781 22.9050  20
  -5  -3  -8 106.719 17.0731   7
  -5  -3  -8 163.935 20.7625   1
  -5  -3  -8 137.830 20.1131  32
  -5  -3  -8 147.872 23.0949  29
  -5  -3  -8 100.693 16.6298  10
  -5  -3  -8 122.275 18.4044  12
  -5  -3  -7 26.5660 12.2663  14
  -5  -3  -7 30.8338 16.0247  20
  -5  -3  -7 29.9559 13.3762   1
  -5  -3  -7 36.3822 12.6361   7
  -5  -3  -7 44.2879 15.0404  32
  -5  -3  -7 37.8445 16.1587  29
  -5  -3  -7 29.5313 11.6272  10
  -5  -3  -7 26.6752 12.2358  12
  -5  -3  -6 515.477 29.7226  12
  -5  -3  -6 500.651 29.7562  14
  -5  -3  -6 578.463 38.2015  20
  -5  -3  -6 601.535 33.6298   1
  -5  -3  -6 581.615 38.9281  29
  -5  -3  -6 523.823 29.4082   7
  -5  -3  -5 578.346 30.3294  13
  -5  -3  -5 564.883 29.2791  12
  -5  -3  -5 554.611 29.6811  14
  -5  -3  -5 646.904 39.2499  20
  -5  -3  -5 616.125 32.0518  19
  -5  -3  -5 641.721 34.1436   3
  -5  -3  -5 647.709 33.8619   1
  -5  -3  -5 681.719 40.6622  29
  -5  -3  -5 707.901 36.8108  32
  -5  -3  -5 593.021 29.4196   7
  -5  -3  -4 181.381 16.8521  14
  -5  -3  -4 141.976 16.2485  13
  -5  -3  -4 165.924 16.1318  12
  -5  -3  -4 209.656 23.3095  20
  -5  -3  -4 201.121 19.8190  19
  -5  -3  -4 206.792 20.1707   1
  -5  -3  -4 205.139 21.1441   3
  -5  -3  -4 190.682 21.0308  32
  -5  -3  -4 204.423 23.5086  29
  -5  -3  -4 160.705 15.6424   7
  -5  -3  -3 151.609 14.6167  12
  -5  -3  -3 130.361 14.0337  13
  -5  -3  -3 127.693 13.7825  14
  -5  -3  -3 185.924 19.4354  19
  -5  -3  -3 165.975 20.9496  20
  -5  -3  -3 207.333 20.9112   3
  -5  -3  -3 155.260 18.2593   1
  -5  -3  -3 183.658 20.1509  32
  -5  -3  -3 175.433 22.0542  29
  -5  -3  -3 155.108 14.6903   7
  -5  -3  -2 486.060 22.2868  12
  -5  -3  -2 442.195 22.4620  13
  -5  -3  -2 516.094 23.0997  14
  -5  -3  -2 581.957 34.3130  20
  -5  -3  -2 614.153 31.1776  19
  -5  -3  -2 595.830 32.7212   3
  -5  -3  -2 598.556 30.6323   1
  -5  -3  -2 608.232 35.8715  29
  -5  -3  -2 528.175 22.9876   7
  -5  -3  -1 119.885 17.6030   3
  -5  -3  -1 122.896 16.3703   1
  -5  -3  -1 97.4238 16.7681  20
  -5  -3  -1 104.959 15.9359  19
  -5  -3  -1 116.713 18.9682  29
  -5  -3  -1 94.0976 10.4007  14
  -5  -3  -1 78.7258 9.93388  13
  -5  -3  -1 92.8363 10.3229  12
  -5  -3   0 212.866 12.5603  12
  -5  -3   0 200.766 12.6744  13
  -5  -3   0 198.882 12.2827  14
  -5  -3   0 223.015 21.8599  20
  -5  -3   0 285.123 22.2222  19
  -5  -3   0 217.940 19.2629   1
  -5  -3   0 245.283 22.3100   3
  -5  -3   0 253.089 21.1034  28
  -5  -3   0 244.817 23.6731  29
  -5  -3   0 178.842 12.2016   9
  -5  -3   1 140.309 9.31756  14
  -5  -3   1 145.320 9.63726  13
  -5  -3   1 154.277 9.65577  12
  -5  -3   1 200.367 19.1528  19
  -5  -3   1 188.395 20.2633  20
  -5  -3   1 183.524 17.9253   1
  -5  -3   1 172.946 18.5518  28
  -5  -3   1 203.002 20.0096  23
  -5  -3   1 135.402 9.20651   9
  -5  -3   2 301.517 11.0589  14
  -5  -3   2 284.254 11.0341  13
  -5  -3   2 316.666 23.1013  19
  -5  -3   2 329.278 24.7342  23
  -5  -3   2 313.646 23.0441  28
  -5  -3   2 291.303 10.9924   9
  -5  -3   3 420.739 12.2824  14
  -5  -3   3 407.145 12.1579  13
  -5  -3   3 405.850 12.3035  18
  -5  -3   3 403.871 26.7397  19
  -5  -3   3 453.719 28.3148  23
  -5  -3   3 424.262 26.5147  28
  -5  -3   3 409.016 12.1281   9
  -5  -3   4 198.481 7.63101  13
  -5  -3   4 198.049 7.49565  18
  -5  -3   4 257.407 22.4871   3
  -5  -3   4 255.631 21.7580  28
  -5  -3   4 249.217 21.7830  23
  -5  -3   4 187.793 7.39555   9
  -5  -3   5 90.7407 5.77257  16
  -5  -3   5 89.2866 6.04198  13
  -5  -3   5 93.8694 5.83265  18
  -5  -3   5 118.439 17.4489   3
  -5  -3   5 108.851 16.7512  23
  -5  -3   5 108.678 17.8507  25
  -5  -3   5 96.2710 5.86620   9
  -5  -3   6 330.017 11.5207  16
  -5  -3   6 349.846 11.9706  13
  -5  -3   6 340.350 11.5658  18
  -5  -3   6 402.574 25.7009  19
  -5  -3   6 439.342 28.4319   3
  -5  -3   6 401.884 28.1546  25
  -5  -3   6 410.347 26.4122  28
  -5  -3   6 322.289 11.4601   9
  -5  -3   7 858.216 23.5273   9
  -5  -3   7 838.561 23.2529  16
  -5  -3   7 879.358 24.0223  13
  -5  -3   7 787.527 23.9761  47
  -5  -3   7 1175.52 45.2116   3
  -5  -3   7 1093.30 43.2240  28
  -5  -3   7 1029.05 44.8380  25
  -5  -3   7 1046.99 41.2923  19
  -5  -3   7 857.385 23.4041  18
  -5  -3   8 37.1854 6.91499   9
  -5  -3   8 44.4536 7.03260  13
  -5  -3   8 50.6700 6.90518  16
  -5  -3   8 42.9418 7.20657  47
  -5  -3   8 67.9871 15.3797   3
  -5  -3   8 64.7028 15.1099  23
  -5  -3   8 71.4908 16.2912  25
  -5  -3   8 44.6395 6.85664  18
  -5  -3   8 79.9814 15.1672  19
  -5  -3   9 577.810 20.6387   9
  -5  -3   9 577.741 21.2273  13
  -5  -3   9 605.958 20.5222  16
  -5  -3   9 482.149 20.9343  47
  -5  -3   9 533.901 21.9387  46
  -5  -3   9 694.947 35.2763   3
  -5  -3   9 733.893 36.1197  23
  -5  -3   9 698.319 38.3405  25
  -5  -3   9 735.403 38.9851  22
  -5  -3   9 575.820 20.4409  18
  -5  -3   9 730.214 34.1402  19
  -5  -3  10 434.510 18.8613   9
  -5  -3  10 413.607 18.1844  16
  -5  -3  10 367.402 18.6512  13
  -5  -3  10 367.572 19.3934  47
  -5  -3  10 348.541 19.2279  46
  -5  -3  10 557.566 31.4080   3
  -5  -3  10 572.392 30.3182  19
  -5  -3  10 500.734 33.6405  22
  -5  -3  10 405.471 18.2582  18
  -5  -3  10 517.293 31.1687  28
  -5  -3  10 539.518 34.4201  25
  -5  -3  10 491.423 30.2536  23
  -5  -3  11 389.055 27.2470   3
  -5  -3  11 362.877 27.3362  28
  -5  -3  11 331.585 26.6456  23
  -5  -3  11 332.492 29.3777  25
  -5  -3  11 326.157 29.8565  21
  -5  -3  11 290.693 23.6798  19
  -5  -3  11 346.713 29.3388  22
  -5  -3  12 115.130 18.6964  23
  -5  -3  12 98.0061 19.8151  25
  -5  -3  12 126.973 19.4036  28
  -5  -3  12 110.167 20.0689  21
  -5  -3  12 107.140 20.3924  22
  -5  -3  12 102.474 16.1661  19
  -5  -3  13 1128.67 49.9164  26
  -5  -3  13 1158.90 48.4123  23
  -5  -3  13 1010.36 51.8538  25
  -5  -3  13 1131.55 48.4534  28
  -5  -3  13 1085.44 54.3571  21
  -5  -3  13 1007.01 51.6248  22
  -5  -3  14 23.6598 14.0699  26
  -5  -3  14 45.2785 15.9591  28
  -5  -3  14 31.0209 16.7876  25
  -5  -3  14 35.8478 15.2317  23
  -5  -3  14 41.9030 17.9419  21
  -5  -3  14 37.3788 17.0686  22
  -5  -3  15 207.867 23.4307  28
  -5  -3  15 229.118 23.3846  23
  -5  -3  15 221.827 26.5449  22
  -5  -2 -10 50.4748 16.1402  32
  -5  -2 -10 46.1681 14.4759  31
  -5  -2  -9 88.3882 17.0426  14
  -5  -2  -9 66.6186 18.4846  20
  -5  -2  -9 77.6603 15.5949   7
  -5  -2  -9 95.7433 15.9040   1
  -5  -2  -9 107.646 21.1699  29
  -5  -2  -9 116.351 17.7288  31
  -5  -2  -9 102.065 18.9660  32
  -5  -2  -9 85.0568 15.4427  10
  -5  -2  -9 77.5986 16.1135  12
  -5  -2  -8 56.4719 14.2029  14
  -5  -2  -8 59.4522 17.5763  20
  -5  -2  -8 75.0022 14.8432   7
  -5  -2  -8 60.2179 13.8279   1
  -5  -2  -8 70.6098 16.5974  32
  -5  -2  -8 71.4343 14.7395  31
  -5  -2  -8 51.5135 17.0710  29
  -5  -2  -8 59.6064 14.3616  12
  -5  -2  -8 50.8569 12.5921  10
  -5  -2  -7 113.727 16.7943  14
  -5  -2  -7 146.451 21.8049  20
  -5  -2  -7 145.046 17.6064   1
  -5  -2  -7 122.098 15.9215   7
  -5  -2  -7 154.967 20.5417  32
  -5  -2  -7 128.145 21.4978  29
  -5  -2  -7 139.763 18.1657  31
  -5  -2  -7 120.472 16.7953  12
  -5  -2  -7 111.730 14.9187  10
  -5  -2  -6 3.84357 11.1209  14
  -5  -2  -6 23.6899 14.5735  20
  -5  -2  -6 35.1064 11.4543   1
  -5  -2  -6 20.4889 10.3528   7
  -5  -2  -6 27.2371 13.3473  32
  -5  -2  -6 49.4039 16.5044  29
  -5  -2  -6 41.9899 12.9972  31
  -5  -2  -6 19.3519 10.3153  12
  -5  -2  -6 15.8271 10.0172  10
  -5  -2  -5 192.082 17.1661  14
  -5  -2  -5 229.746 17.6585  12
  -5  -2  -5 236.748 25.0734  20
  -5  -2  -5 261.795 20.9763   1
  -5  -2  -5 303.769 23.4628  31
  -5  -2  -5 266.083 26.4780  29
  -5  -2  -5 269.215 24.2830  32
  -5  -2  -5 197.873 16.8523   7
  -5  -2  -4 138.871 13.6563  14
  -5  -2  -4 123.492 13.0342  12
  -5  -2  -4 105.868 12.8118  13
  -5  -2  -4 158.295 20.7708  20
  -5  -2  -4 154.276 17.3768  19
  -5  -2  -4 170.047 16.8112   1
  -5  -2  -4 125.597 19.8298  29
  -5  -2  -4 159.262 18.1100  31
  -5  -2  -4 155.901 19.4177  32
  -5  -2  -4 123.384 12.8591   7
  -5  -2  -3 173.515 13.4267  12
  -5  -2  -3 154.687 13.2619  13
  -5  -2  -3 173.108 13.2949  14
  -5  -2  -3 219.104 19.7216  19
  -5  -2  -3 237.126 23.2834  20
  -5  -2  -3 212.643 20.2778   3
  -5  -2  -3 212.840 18.1785   1
  -5  -2  -3 199.118 20.8021  32
  -5  -2  -3 208.060 22.9517  29
  -5  -2  -3 159.355 12.6754   7
  -5  -2  -2 40.3452 7.39776  14
  -5  -2  -2 39.7500 7.72131  13
  -5  -2  -2 64.9640 14.2007  19
  -5  -2  -2 56.1021 14.7352  20
  -5  -2  -2 46.6748 13.2369   3
  -5  -2  -2 45.4552 7.36816   7
  -5  -2  -2 52.2981 11.5328   1
  -5  -2  -2 69.8056 14.6421  32
  -5  -2  -2 38.8519 14.0989  29
  -5  -2  -2 38.5947 7.47729  12
  -5  -2  -1 170.160 9.27018  12
  -5  -2  -1 151.249 8.07158  14
  -5  -2  -1 139.667 9.14279  13
  -5  -2  -1 148.933 9.09821  14
  -5  -2  -1 211.487 19.3107  19
  -5  -2  -1 224.683 21.9429  20
  -5  -2  -1 210.649 21.7905  29
  -5  -2  -1 175.425 8.11515   9
  -5  -2  -1 207.200 17.0665   1
  -5  -2  -1 233.795 20.7343   3
  -5  -2   0 156.352 15.4313   1
  -5  -2   0 155.871 18.1943   3
  -5  -2   0 138.698 18.5359  20
  -5  -2   0 168.492 18.0839  19
  -5  -2   0 165.375 19.7626  29
  -5  -2   1 30.7010 11.6054  19
  -5  -2   1 37.1913 12.2011  20
  -5  -2   1 42.1019 13.1302  23
  -5  -2   1 26.7657 11.5234  28
  -5  -2   2 703.049 35.1365   3
  -5  -2   2 757.823 34.5150  19
  -5  -2   2 747.202 34.6492  28
  -5  -2   2 742.463 35.1596  23
  -5  -2   3 288.775 23.2723   3
  -5  -2   3 343.280 23.2320  19
  -5  -2   3 344.852 23.7774  23
  -5  -2   3 329.907 23.0897  28
  -5  -2   4 225.190 20.3573   3
  -5  -2   4 182.715 18.8959  23
  -5  -2   4 179.608 18.5104  28
  -5  -2   5 493.765 29.0247   3
  -5  -2   5 494.374 30.5766  25
  -5  -2   5 505.050 28.8352  28
  -5  -2   6 35.1675 12.7603   3
  -5  -2   6 40.6637 12.1266  19
  -5  -2   6 39.2933 13.8922  25
  -5  -2   7 1051.75 43.4903   3
  -5  -2   7 1020.54 43.0954  23
  -5  -2   7 1007.23 45.7950  25
  -5  -2   7 1008.23 46.7815  22
  -5  -2   7 1093.28 42.5036  19
  -5  -2   8 1843.82 55.2882   3
  -5  -2   8 1704.76 53.8365  23
  -5  -2   8 1661.86 58.1928  25
  -5  -2   8 1722.44 54.4941  28
  -5  -2   8 1721.65 52.0751  19
  -5  -2   8 1859.92 61.8482  22
  -5  -2   9 118.659 8.86597   8
  -5  -2   9 138.132 9.57584   9
  -5  -2   9 113.109 9.67198  47
  -5  -2   9 110.911 9.65317  46
  -5  -2   9 201.885 20.6349  23
  -5  -2   9 188.317 22.3959  25
  -5  -2   9 171.532 20.9299  26
  -5  -2   9 203.176 20.7535  28
  -5  -2   9 199.822 19.6120  19
  -5  -2   9 123.151 9.32844  18
  -5  -2   9 206.945 23.3402  22
  -5  -2   9 183.966 22.2304  21
  -5  -2   9 123.938 9.12159  15
  -5  -2   9 134.881 9.23063  16
  -5  -2  10 57.3076 7.77323   8
  -5  -2  10 55.6995 7.96242   9
  -5  -2  10 49.9407 8.50900  47
  -5  -2  10 51.0934 8.64250  46
  -5  -2  10 89.9352 15.8492  23
  -5  -2  10 102.765 18.7006  25
  -5  -2  10 85.0786 16.7059  26
  -5  -2  10 107.717 17.2367  28
  -5  -2  10 59.7263 8.13470  18
  -5  -2  10 99.7302 18.6903  21
  -5  -2  10 73.4902 17.5490  22
  -5  -2  10 47.0478 7.49450  16
  -5  -2  10 52.2720 7.95930  15
  -5  -2  11 779.297 28.0983   9
  -5  -2  11 716.645 27.4936   8
  -5  -2  11 793.062 29.9281  46
  -5  -2  11 793.639 29.5563  47
  -5  -2  11 1090.94 43.0828  23
  -5  -2  11 992.861 46.8195  25
  -5  -2  11 1050.09 42.9548  28
  -5  -2  11 1105.45 47.5681  26
  -5  -2  11 1111.96 49.9421  22
  -5  -2  11 1071.09 49.3217  21
  -5  -2  11 814.101 27.8198  18
  -5  -2  11 796.937 27.2152  16
  -5  -2  11 820.206 28.0269  15
  -5  -2  12 14.2879 14.9450  22
  -5  -2  12 27.6875 15.4092  21
  -5  -2  12 1.82879 6.91131   8
  -5  -2  12-7.34665 13.1736  26
  -5  -2  12 19.8996 13.8224  28
  -5  -2  12 3.46836 14.7275  25
  -5  -2  12 14.9592 13.5208  23
  -5  -2  13 187.819 24.2534  25
  -5  -2  13 204.683 22.1397  28
  -5  -2  13 162.543 20.3517  23
  -5  -2  13 203.672 24.1941  26
  -5  -2  13 214.847 25.9503  22
  -5  -2  13 172.398 23.7875  21
  -5  -2  14 284.668 28.0937  26
  -5  -2  14 262.347 23.6906  23
  -5  -2  14 262.189 24.7542  28
  -5  -2  14 273.278 28.6018  21
  -5  -2  14 253.916 28.5203  22
  -5  -2  15 501.933 35.6062  26
  -5  -2  15 452.361 30.6345  28
  -5  -2  15 488.923 30.9699  23
  -5  -2  15 529.363 39.2121  22
  -5  -2  16 91.6203 17.4256  28
  -5  -1 -12 72.4971 16.6454  31
  -5  -1 -11-0.94720 12.2403  31
  -5  -1 -11 10.7997 15.1365  32
  -5  -1 -10 20.2081 12.2274   7
  -5  -1 -10 31.4070 14.1596  14
  -5  -1 -10 33.9832 14.4714  31
  -5  -1 -10 50.4870 17.1933  32
  -5  -1 -10 17.3260 11.9953  10
  -5  -1 -10 18.6108 13.2287  12
  -5  -1  -9 24.6662 11.4830   1
  -5  -1  -9 21.4686 11.8356   7
  -5  -1  -9 13.5875 12.2543  14
  -5  -1  -9 37.7369 15.9896  32
  -5  -1  -9 38.2915 13.8777  31
  -5  -1  -9 23.7976 11.6359  10
  -5  -1  -9 17.8784 12.4267  12
  -5  -1  -8 117.407 15.7765   7
  -5  -1  -8 116.918 15.3497   1
  -5  -1  -8 110.990 16.5587  14
  -5  -1  -8 137.893 18.6312  31
  -5  -1  -8 144.207 20.6778  32
  -5  -1  -8 97.5096 14.6746  10
  -5  -1  -8 104.438 15.8461  12
  -5  -1  -7 185.557 17.2087   1
  -5  -1  -7 176.285 17.4182  12
  -5  -1  -7 149.101 16.8594  14
  -5  -1  -7 241.029 22.7698  31
  -5  -1  -7 210.448 23.1846  32
  -5  -1  -7 180.824 16.4905  10
  -5  -1  -7 184.718 16.9302   7
  -5  -1  -6 142.294 14.4736   7
  -5  -1  -6 165.928 15.8201   1
  -5  -1  -6 128.457 14.9859  14
  -5  -1  -6 185.758 21.4132  32
  -5  -1  -6 172.208 19.5126  31
  -5  -1  -6 118.804 13.2917  10
  -5  -1  -6 111.414 14.2005  12
  -5  -1  -5 150.413 14.7632   1
  -5  -1  -5 146.783 13.7352  12
  -5  -1  -5 138.324 13.6340  14
  -5  -1  -5 201.054 20.5045  31
  -5  -1  -5 171.790 20.8521  32
  -5  -1  -5 159.190 13.1965  10
  -5  -1  -5 140.566 13.1407   7
  -5  -1  -4 34.7018 7.81449   7
  -5  -1  -4 38.5205 9.55005   1
  -5  -1  -4 37.3334 7.92184  14
  -5  -1  -4 46.7498 14.0111  32
  -5  -1  -4 57.7263 13.5819  31
  -5  -1  -4 33.8671 8.02197  12
  -5  -1  -3 273.518 24.5714  20
  -5  -1  -3 185.187 11.4434  12
  -5  -1  -3 189.595 11.7450  14
  -5  -1  -3 175.464 11.5094  13
  -5  -1  -3 253.171 16.6495   1
  -5  -1  -3 276.022 21.9231  31
  -5  -1  -3 270.110 23.0346  32
  -5  -1  -3 196.838 11.1910   7
  -5  -1  -2 1077.12 44.9244  20
  -5  -1  -2 691.177 17.4716  12
  -5  -1  -2 655.705 17.6087  13
  -5  -1  -2 664.776 17.5503  14
  -5  -1  -2 671.242 16.7871  14
  -5  -1  -2 654.936 16.7675  13
  -5  -1  -2 674.972 17.5124  33
  -5  -1  -2 1034.55 40.4278  31
  -5  -1  -2 1060.96 42.9605  32
  -5  -1  -2 640.699 16.8365   9
  -5  -1  -2 1011.88 30.9970   1
  -5  -1  -1 931.915 32.2448   1
  -5  -1  -1 923.407 43.5012  20
  -5  -1  -1 985.151 39.5829  19
  -5  -1  -1 957.800 42.5754  32
  -5  -1   0 550.422 28.8248  19
  -5  -1   0 560.738 32.7904  20
  -5  -1   1 1685.87 60.6918  20
  -5  -1   1 1655.86 55.1466  19
  -5  -1   2 734.139 33.6108  19
  -5  -1   2 770.256 35.7745   3
  -5  -1   3 766.364 35.1226   3
  -5  -1   3 680.991 33.1225  28
  -5  -1   4 569.067 30.3073   3
  -5  -1   4 544.403 29.3908  28
  -5  -1   4 570.178 32.5404  25
  -5  -1   5-0.92991 11.4952  25
  -5  -1   5-0.72276 10.1017  19
  -5  -1   6 808.482 39.3091  25
  -5  -1   6 795.489 36.2332  23
  -5  -1   6 811.793 40.8038  22
  -5  -1   7 670.800 33.0582  23
  -5  -1   7 684.041 36.9222  26
  -5  -1   7 657.726 36.0011  25
  -5  -1   7 645.941 32.7243  28
  -5  -1   7 675.723 37.5930  22
  -5  -1   8 460.150 26.5755  23
  -5  -1   8 483.356 27.7689  28
  -5  -1   8 503.218 31.2066  26
  -5  -1   8 428.921 29.0678  25
  -5  -1   8 466.858 30.8286  22
  -5  -1   9 48.9551 7.27556   8
  -5  -1   9 44.1973 6.80881  47
  -5  -1   9 42.3975 6.71125  46
  -5  -1   9 72.3802 16.9438  25
  -5  -1   9 60.9677 15.9087  26
  -5  -1   9 91.2423 16.1280  28
  -5  -1   9 74.5305 14.6833  23
  -5  -1   9 88.3532 17.5442  21
  -5  -1   9 42.0702 6.45962  18
  -5  -1   9 71.9780 17.2138  22
  -5  -1   9 37.1313 6.07242  15
  -5  -1   9 30.9615 5.92708  16
  -5  -1  10 623.963 23.7769   8
  -5  -1  10 530.662 21.1959   9
  -5  -1  10 576.887 20.9996  15
  -5  -1  10 611.539 22.6837  46
  -5  -1  10 583.564 22.1624  47
  -5  -1  10 975.388 44.2225  26
  -5  -1  10 898.011 36.9093  23
  -5  -1  10 919.557 38.3063  28
  -5  -1  10 618.893 21.2054  16
  -5  -1  10 880.635 42.7923  21
  -5  -1  10 942.414 45.2215  22
  -5  -1  10 581.781 21.2598  18
  -5  -1  11 84.3131 10.6698   8
  -5  -1  11 45.1183 8.81277   9
  -5  -1  11 57.8246 8.54970  16
  -5  -1  11 54.3855 9.27403  15
  -5  -1  11 108.092 15.4253   4
  -5  -1  11 50.8114 9.83829  47
  -5  -1  11 52.6772 9.57201  45
  -5  -1  11 52.7615 9.77760  46
  -5  -1  11 90.3506 16.3927  28
  -5  -1  11 109.191 19.2265  26
  -5  -1  11 89.0712 15.2882  23
  -5  -1  11 100.695 19.8203  22
  -5  -1  11 101.634 19.0560  21
  -5  -1  11 57.4610 9.17053  18
  -5  -1  12 58.8825 18.0424  22
  -5  -1  12 53.5977 16.7607  21
  -5  -1  12 53.8407 16.5012  26
  -5  -1  12 58.7176 14.3829  23
  -5  -1  12 45.5962 15.2513  28
  -5  -1  12 32.8782 8.99896   8
  -5  -1  12 40.0677 12.2781   4
  -5  -1  13 321.916 29.6359  21
  -5  -1  13 343.609 31.6300  22
  -5  -1  13 323.139 29.7424  26
  -5  -1  13 286.258 24.5184  28
  -5  -1  13 293.113 23.7567  23
  -5  -1  13 247.243 18.4634   8
  -5  -1  13 269.271 22.1538   4
  -5  -1  14 466.928 36.7923  22
  -5  -1  14 413.816 33.9125  21
  -5  -1  14 455.300 35.0737  25
  -5  -1  14 478.788 35.5623  26
  -5  -1  14 436.628 28.8630  28
  -5  -1  14 419.787 27.5902  23
  -5  -1  14 325.503 22.5918   8
  -5  -1  15 155.227 19.5928  28
  -5  -1  15 185.958 24.8499  26
  -5  -1  15 176.781 19.3801  23
  -5   0 -12 332.071 28.6580  31
  -5   0 -11 97.6137 21.1016  20
  -5   0 -11 102.021 17.0153   7
  -5   0 -11 87.0636 16.9638  14
  -5   0 -11 92.0988 20.9619  29
  -5   0 -11 79.6186 17.8328  31
  -5   0 -11 97.7610 20.4445  32
  -5   0 -11 91.6959 15.6901  10
  -5   0 -11 79.2671 16.4219  12
  -5   0 -10 141.848 22.8906  20
  -5   0 -10 119.167 17.8651  14
  -5   0 -10 127.511 17.2369   7
  -5   0 -10 122.388 22.3658  29
  -5   0 -10 138.713 20.1971  31
  -5   0 -10 147.041 22.0156  32
  -5   0 -10 142.680 16.3109  30
  -5   0 -10 124.883 16.6226  10
  -5   0 -10 122.717 17.3968  12
  -5   0  -9 250.927 27.4171  20
  -5   0  -9 198.912 20.1649  12
  -5   0  -9 219.287 21.1453  14
  -5   0  -9 221.563 20.0181   7
  -5   0  -9 231.883 18.2313   1
  -5   0  -9 263.077 26.9176  32
  -5   0  -9 270.186 21.1159  30
  -5   0  -9 286.466 25.7642  31
  -5   0  -9 231.935 27.1414  29
  -5   0  -9 207.233 19.0203  10
  -5   0  -8 103.128 19.6128  20
  -5   0  -8 70.1357 13.5807  14
  -5   0  -8 86.4305 13.4663   7
  -5   0  -8 70.6701 11.7804   1
  -5   0  -8 109.699 19.1585  32
  -5   0  -8 108.694 15.1607  30
  -5   0  -8 102.388 19.9479  29
  -5   0  -8 72.2123 15.6170  31
  -5   0  -8 70.9606 12.4200  10
  -5   0  -8 54.0008 12.6259  12
  -5   0  -7 1146.60 52.0478  20
  -5   0  -7 902.223 36.4680  14
  -5   0  -7 980.342 36.9685  12
  -5   0  -7 928.756 35.5700   7
  -5   0  -7 1032.89 35.1698   1
  -5   0  -7 1206.40 51.5754  32
  -5   0  -7 1115.56 51.9923  29
  -5   0  -7 1243.24 49.2068  31
  -5   0  -7 1186.61 42.6089  30
  -5   0  -7 972.652 35.6345  10
  -5   0  -6 2.29508 12.7206  20
  -5   0  -6 4.86812 7.83604   7
  -5   0  -6 4.21235 7.15244   1
  -5   0  -6-3.35841 8.78870  14
  -5   0  -6 6.90868 12.6819  29
  -5   0  -6-2.11041 12.4243  32
  -5   0  -6 16.6835 11.8067  31
  -5   0  -6 12.5665 10.4787  30
  -5   0  -6-0.92910 8.22550  12
  -5   0  -6 0.42705 7.50433  10
  -5   0  -5 915.300 44.3834  20
  -5   0  -5 725.323 26.6762  12
  -5   0  -5 741.561 27.3134  14
  -5   0  -5 970.519 41.7797  31
  -5   0  -5 975.936 44.2373  32
  -5   0  -5 928.612 45.1751  29
  -5   0  -5 961.520 37.4680  30
  -5   0  -5 714.701 25.7831  10
  -5   0  -5 774.277 26.8015   7
  -5   0  -5 773.769 27.4625   1
  -5   0  -4 102.418 9.63382  12
  -5   0  -4 97.6735 9.60437  14
  -5   0  -4 115.926 10.9569   1
  -5   0  -4 185.581 17.3393  30
  -5   0  -4 131.079 19.7603  29
  -5   0  -4 158.114 20.0078  32
  -5   0  -4 149.112 17.9944  31
  -5   0  -4 110.478 9.27472   7
  -5   0  -4 107.163 8.95863  10
  -5   0  -3 70.5387 5.63152  43
  -5   0  -3 62.0730 5.52036  14
  -5   0  -3 66.1405 5.28921  13
  -5   0  -3 70.5817 5.23146  12
  -5   0  -3 62.1815 5.29440  14
  -5   0  -3 65.0659 5.52598  33
  -5   0  -3 67.1566 5.90052  33
  -5   0  -3 114.274 16.0978  31
  -5   0  -3 123.879 18.3403  29
  -5   0  -3 119.970 18.0778  32
  -5   0  -3 63.6592 5.36711   9
  -5   0  -3 64.3198 5.63020  12
  -5   0  -3 68.4384 5.22081   7
  -5   0  -3 111.629 10.3208   1
  -5   0  -2 1129.40 46.1388  31
  -5   0  -2 1117.60 49.0159  29
  -5   0  -1 2250.84 70.7600  31
  -5   0  -1 2199.05 73.9206  29
  -5   0   0 1001.04 45.1344  29
  -5   0   5 1804.12 64.5033  22
  -5   0   5 1739.27 57.1712  23
  -5   0   5 1699.84 61.3700  25
  -5   0   5 1849.56 64.3446  26
  -5   0   6 1029.90 47.3447  22
  -5   0   6 1090.57 42.0310  23
  -5   0   6 1060.18 47.2270  26
  -5   0   6 1070.34 42.2671  28
  -5   0   7 386.235 25.3997   4
  -5   0   7 367.281 24.4313  28
  -5   0   7 325.809 26.9032  26
  -5   0   7 409.982 24.8614  23
  -5   0   7 362.712 28.3066  22
  -5   0   8 343.594 23.9675   4
  -5   0   8 317.004 26.3053  26
  -5   0   8 296.321 21.2361  23
  -5   0   8 336.474 22.6658  28
  -5   0   8 304.241 26.2642  22
  -5   0   9 225.734 14.0713   8
  -5   0   9 170.141 9.97290  15
  -5   0   9 198.551 10.9754  46
  -5   0   9 179.557 10.7076  45
  -5   0   9 199.414 11.1064  47
  -5   0   9 301.615 23.5665   4
  -5   0   9 305.509 21.8565  23
  -5   0   9 279.621 22.1358  28
  -5   0   9 309.207 27.0494  26
  -5   0   9 188.848 10.4805  16
  -5   0   9 181.126 10.4075  18
  -5   0   9 322.101 25.9194  21
  -5   0   9 305.612 27.1775  22
  -5   0   9 196.076 10.4439  17
  -5   0  10 125.015 12.2260   8
  -5   0  10 97.6221 9.44048  15
  -5   0  10 102.636 10.1073  45
  -5   0  10 109.248 10.0591  47
  -5   0  10 112.105 10.3499  46
  -5   0  10 154.152 18.7558   4
  -5   0  10 174.915 18.6759  28
  -5   0  10 150.860 17.2922  23
  -5   0  10 157.037 20.9110  25
  -5   0  10 174.952 22.0073  26
  -5   0  10 166.970 21.1753  21
  -5   0  10 122.893 9.85542  16
  -5   0  10 96.5153 9.55986  18
  -5   0  10 95.0548 9.31055  17
  -5   0  10 172.857 22.7267  22
  -5   0  11 144.881 13.6414   8
  -5   0  11 123.692 11.3061  15
  -5   0  11 175.643 19.6353   4
  -5   0  11 110.743 11.9030  47
  -5   0  11 136.174 12.4558  46
  -5   0  11 134.392 12.3398  45
  -5   0  11 198.893 24.1666  26
  -5   0  11 185.274 18.9517  23
  -5   0  11 180.574 19.4563  28
  -5   0  11 167.802 21.4013  25
  -5   0  11 178.496 21.8096  21
  -5   0  11 179.219 23.8454  22
  -5   0  11 124.088 11.3559  16
  -5   0  11 118.475 11.7879  18
  -5   0  12 65.0370 14.4595   4
  -5   0  12 65.5742 13.9453  23
  -5   0  12 56.1674 16.4175  25
  -5   0  12 52.1118 17.4959  26
  -5   0  12 43.9266 10.1635   8
  -5   0  12 57.2371 16.2807  21
  -5   0  12 64.1000 18.6299  22
  -5   0  13 207.844 21.2566   4
  -5   0  13 181.212 18.7138  23
  -5   0  13 198.351 25.2213  26
  -5   0  13 202.847 24.7439  25
  -5   0  13 160.481 16.4163   8
  -5   0  13 230.230 27.4633  22
  -5   0  13 183.896 23.9103  21
  -5   0  14 287.880 24.2600   4
  -5   0  14 276.822 28.4367  21
  -5   0  14 310.035 31.6464  22
  -5   0  14 297.748 29.4411  26
  -5   0  14 289.923 28.9039  25
  -5   0  14 233.276 20.1984   8
  -5   0  15 225.697 27.6797  26
  -5   1 -12 186.882 23.1821  31
  -5   1 -11 208.817 19.9085   5
  -5   1 -11 185.224 20.2487   7
  -5   1 -11 204.563 21.0273  12
  -5   1 -11 232.354 26.7975  32
  -5   1 -11 244.499 25.8607  31
  -5   1 -11 237.554 27.5844  29
  -5   1 -11 246.414 21.5732  30
  -5   1 -11 182.671 19.2731  10
  -5   1 -11 250.762 28.0332  20
  -5   1 -10 5.60007 9.86254   7
  -5   1 -10-3.82844 11.6885   5
  -5   1 -10 1.07428 15.1955  31
  -5   1 -10 1.22006 13.6969  32
  -5   1 -10 15.3613 14.9865  29
  -5   1 -10 14.9657 10.7498  30
  -5   1 -10 2.69413 10.1094  10
  -5   1 -10-5.19774 13.5058  12
  -5   1 -10 6.39815 14.0937  20
  -5   1  -9 100.478 13.8011   5
  -5   1  -9 93.3723 14.2326   7
  -5   1  -9 112.962 19.4573  31
  -5   1  -9 134.950 16.8909  30
  -5   1  -9 115.484 21.1928  29
  -5   1  -9 139.700 21.0713  32
  -5   1  -9 100.050 13.8260  10
  -5   1  -9 113.059 15.6521  12
  -5   1  -9 125.214 21.2159  20
  -5   1  -8 51.6569 11.4016   7
  -5   1  -8 40.5379 10.4301   5
  -5   1  -8 71.9611 17.5856  20
  -5   1  -8 78.8496 17.3022  32
  -5   1  -8 57.0072 15.7865  31
  -5   1  -8 67.0682 13.4660  30
  -5   1  -8 83.8769 19.0517  29
  -5   1  -8 47.0310 10.2843  10
  -5   1  -8 37.9384 11.3251  12
  -5   1  -7 676.730 23.8785   1
  -5   1  -7 697.805 27.5431   5
  -5   1  -7 706.862 28.5521   7
  -5   1  -7 702.225 29.0564  12
  -5   1  -7 878.729 44.4400  20
  -5   1  -7 860.011 41.2423  31
  -5   1  -7 1000.84 38.9197  30
  -5   1  -7 852.321 43.9902  29
  -5   1  -7 725.888 28.1185  10
  -5   1  -6 1456.39 39.5746   1
  -5   1  -6 1574.93 44.9678   7
  -5   1  -6 1589.54 45.7220  12
  -5   1  -6 1928.18 67.5701  20
  -5   1  -6 1676.23 46.2300  33
  -5   1  -6 2000.12 59.3271  30
  -5   1  -6 1998.66 68.5871  29
  -5   1  -6 1993.64 64.4790  31
  -5   1  -6 1554.01 44.4459  10
  -5   1  -5 1549.93 38.8858   1
  -5   1  -5 1637.71 43.6282   7
  -5   1  -5 2177.48 70.9394  20
  -5   1  -5 1651.62 44.2921  12
  -5   1  -5 1712.83 44.5609  33
  -5   1  -5 2246.37 62.5931  30
  -5   1  -5 2117.93 66.4708  31
  -5   1  -5 2182.73 70.7320  29
  -5   1  -5 1705.48 43.7821  10
  -5   1  -4 226.593 10.2759   7
  -5   1  -4 208.552 9.88205  10
  -5   1  -4 181.658 9.86398  44
  -5   1  -4 190.992 10.0949  43
  -5   1  -4 231.656 10.6083  12
  -5   1  -4 227.027 10.7335  12
  -5   1  -4 190.711 10.2569  14
  -5   1  -4 192.997 10.2469  13
  -5   1  -4 205.064 10.8929  14
  -5   1  -4 344.202 22.6125  30
  -5   1  -4 346.081 26.9887  29
  -5   1  -4 287.419 23.2884  31
  -5   1  -4 302.940 25.6130  20
  -5   1  -4 244.372 10.9499  33
  -5   1  -4 204.201 10.3962  33
  -5   1  -3 1591.28 60.0776  20
  -5   1  -3 1581.90 53.8581  30
  -5   1  -3 1535.18 59.2189  29
  -5   1  -2 169.284 19.9348  20
  -5   1  -2 191.205 20.6429  29
  -5   1  -2 192.736 20.1051  32
  -5   1  -2 199.654 18.0637  30
  -5   1  -1 339.239 25.6199  20
  -5   1  -1 322.542 24.7373  32
  -5   1  -1 318.102 25.1856  29
  -5   1  -1 322.937 22.2556  30
  -5   1   0 673.588 34.2067  31
  -5   1   4 1569.31 59.5898  22
  -5   1   4 1650.99 60.5978  26
  -5   1   5 223.900 20.5415   4
  -5   1   5 199.415 21.0489  22
  -5   1   5 237.715 22.4623  26
  -5   1   6 436.685 28.2716   4
  -5   1   6 426.408 30.2264  22
  -5   1   6 451.356 28.9687  25
  -5   1   6 459.225 30.6791  26
  -5   1   7 574.960 32.1049   4
  -5   1   7 561.680 32.5127  25
  -5   1   7 530.301 33.9499  26
  -5   1   7 485.181 33.0531  22
  -5   1   8 373.890 12.9530  15
  -5   1   8 394.848 13.3588  45
  -5   1   8 376.657 13.1394  47
  -5   1   8 392.753 13.4332  46
  -5   1   8 625.043 32.7537   4
  -5   1   8 579.701 32.8203  25
  -5   1   8 623.612 35.6658  26
  -5   1   8 633.941 36.3023  22
  -5   1   8 359.255 12.7933  17
  -5   1   8 368.240 12.8957  16
  -5   1   9 73.7836 8.13694  16
  -5   1   9 79.8646 8.26141  15
  -5   1   9 75.6383 8.27528  46
  -5   1   9 80.3081 8.37169  47
  -5   1   9 82.5973 8.35376  45
  -5   1   9 124.297 17.8973   4
  -5   1   9 102.324 18.9475  26
  -5   1   9 120.319 18.8586  25
  -5   1   9 137.405 20.4867  22
  -5   1   9 75.8465 8.04729  17
  -5   1   9 73.7851 8.25851  18
  -5   1  10 326.880 16.7555  15
  -5   1  10 375.401 17.8343  46
  -5   1  10 331.089 17.0409  47
  -5   1  10 351.248 17.6305  45
  -5   1  10 476.419 33.5548  26
  -5   1  10 465.608 31.3877  25
  -5   1  10 461.315 33.7444  22
  -5   1  10 328.083 17.0178  18
  -5   1  10 314.965 16.6411  17
  -5   1  10 447.362 30.3937  21
  -5   1  10 330.841 16.8118  16
  -5   1  10 519.948 31.5384   4
  -5   1  11 18.1909 8.45017   8
  -5   1  11 23.3516 8.21364  47
  -5   1  11 15.0736 7.95462  45
  -5   1  11 20.7922 7.54422  46
  -5   1  11 25.6206 13.9946  25
  -5   1  11 14.4112 14.6971  26
  -5   1  11 25.5420 12.7393   4
  -5   1  11 25.0376 13.5504  21
  -5   1  11 30.8851 16.3415  22
  -5   1  12 50.6635 14.7335   4
  -5   1  12 60.8033 17.9936  26
  -5   1  12 49.5521 16.0942  25
  -5   1  12 51.4951 11.3435   8
  -5   1  12 47.4183 17.4320  22
  -5   1  12 82.7830 17.9338  21
  -5   1  13 69.4584 15.6187   4
  -5   1  13 85.5315 19.9993  26
  -5   1  13 87.2284 19.6509  25
  -5   1  13 63.4281 12.4271   8
  -5   1  13 82.4052 19.4354  22
  -5   1  13 73.9019 17.5698  21
  -5   1  14 259.420 25.0433   4
  -5   1  14 293.471 30.8114  22
  -5   1  14 274.423 27.3913  21
  -5   1  14 292.802 30.4862  26
  -5   1  14 265.759 27.8200  25
  -5   1  14 215.098 20.8724   8
  -5   2 -13 420.581 28.1183  30
  -5   2 -12 28.7876 15.3199   7
  -5   2 -12 33.5888 15.1201   5
  -5   2 -12 25.7442 17.5631  33
  -5   2 -12 94.1609 20.1951  20
  -5   2 -12 103.376 16.6661  30
  -5   2 -12 72.2281 19.8730  29
  -5   2 -12 75.5614 18.8252  31
  -5   2 -12 14.4015 18.0093  12
  -5   2 -12 55.5008 13.6659  10
  -5   2 -11 92.8943 17.1913   7
  -5   2 -11 96.8703 16.3692   5
  -5   2 -11 106.858 18.5857  33
  -5   2 -11 146.898 22.3988  20
  -5   2 -11 153.997 22.0292  31
  -5   2 -11 171.891 19.9294  30
  -5   2 -11 167.482 24.5559  29
  -5   2 -11 123.304 16.1243  10
  -5   2 -11 99.1658 18.0667  12
  -5   2 -10 340.136 23.9114   7
  -5   2 -10 380.540 23.5649   5
  -5   2 -10 374.697 25.8997  33
  -5   2 -10 441.140 33.9045  20
  -5   2 -10 457.399 34.9718  29
  -5   2 -10 442.035 32.9328  31
  -5   2 -10 457.156 29.2965  30
  -5   2 -10 372.067 25.8934  12
  -5   2 -10 367.321 23.8094  10
  -5   2  -9 159.352 15.9817   5
  -5   2  -9 156.390 16.7414   7
  -5   2  -9 166.417 17.9777  33
  -5   2  -9 196.061 23.9942  20
  -5   2  -9 224.388 24.2190  31
  -5   2  -9 234.564 21.7646  30
  -5   2  -9 229.404 25.6979  29
  -5   2  -9 162.688 17.8785  12
  -5   2  -9 205.154 17.3232  10
  -5   2  -8 509.910 24.8154   7
  -5   2  -8 496.449 23.6315   5
  -5   2  -8 500.982 25.6571  33
  -5   2  -8 547.518 36.1779  32
  -5   2  -8 590.883 37.2007  20
  -5   2  -8 630.635 36.4392  31
  -5   2  -8 609.441 37.4799  29
  -5   2  -8 622.174 32.5989  30
  -5   2  -8 480.342 25.0139  12
  -5   2  -8 465.113 23.7360  10
  -5   2  -7 455.105 22.0127   7
  -5   2  -7 482.675 21.7434   5
  -5   2  -7 584.491 36.0190  32
  -5   2  -7 504.409 23.8965  33
  -5   2  -7 589.837 36.2505  20
  -5   2  -7 600.533 31.6891  30
  -5   2  -7 617.637 35.1875  31
  -5   2  -7 668.733 37.9554  29
  -5   2  -7 472.849 21.7157  10
  -5   2  -7 442.333 22.6362  12
  -5   2  -6 235.888 14.0416   5
  -5   2  -6 246.244 15.0471   7
  -5   2  -6 302.732 26.4105  20
  -5   2  -6 268.050 16.0598  33
  -5   2  -6 329.722 26.9445  32
  -5   2  -6 348.723 24.2414  30
  -5   2  -6 292.541 26.0449  29
  -5   2  -6 262.658 14.4924  10
  -5   2  -6 226.769 15.1757  12
  -5   2  -5 374.999 15.6016   5
  -5   2  -5 368.152 15.9577   7
  -5   2  -5 523.156 32.9863  20
  -5   2  -5 363.776 16.4252  12
  -5   2  -5 364.281 16.9296  33
  -5   2  -5 519.257 28.5877  30
  -5   2  -5 464.377 31.0198  32
  -5   2  -5 447.184 30.4370  29
  -5   2  -5 397.748 15.8421  10
  -5   2  -4 802.865 22.1009   7
  -5   2  -4 768.534 21.2384  10
  -5   2  -4 748.805 21.3969   7
  -5   2  -4 750.010 21.4120  44
  -5   2  -4 832.124 22.9338  43
  -5   2  -4 742.077 21.4066  43
  -5   2  -4 753.102 21.8785  12
  -5   2  -4 763.011 22.1834  13
  -5   2  -4 783.326 22.2180  12
  -5   2  -4 828.955 22.5371  14
  -5   2  -4 1189.02 47.4203  32
  -5   2  -4 1090.38 45.9535  29
  -5   2  -4 1111.41 41.6935  30
  -5   2  -4 1079.05 46.2047  20
  -5   2  -4 747.567 21.6595  33
  -5   2  -4 824.979 23.0353  33
  -5   2  -3 80.1460 15.4540  20
  -5   2  -3 95.7652 16.7825  29
  -5   2  -3 98.1832 14.6503  30
  -5   2  -3 132.683 17.4061  31
  -5   2  -3 99.2763 16.5029  32
  -5   2  -2 256.978 23.1274  20
  -5   2  -2 239.180 21.6922  32
  -5   2  -2 232.822 21.8952  29
  -5   2  -2 217.639 20.5478  31
  -5   2  -1 1082.40 45.8502  32
  -5   2  -1 1062.10 44.5291  31
  -5   2  -1 1077.84 46.2360  29
  -5   2  -1 985.751 41.0917   2
  -5   2   0 2312.16 72.8089  31
  -5   2   0 2372.65 70.8617  30
  -5   2   0 2254.47 69.0418  24
  -5   2   0 2358.79 70.1564   2
  -5   2   1 294.793 21.4548  27
  -5   2   1 320.689 22.2079  30
  -5   2   1 315.808 22.1657  24
  -5   2   1 303.388 21.9220   2
  -5   2   2 349.970 23.0469  24
  -5   2   2 362.756 23.6629  27
  -5   2   3 424.874 25.1416  24
  -5   2   3 390.756 24.6241  27
  -5   2   3 419.249 27.9592   4
  -5   2   4 512.745 32.4466  26
  -5   2   4 560.908 29.5008  27
  -5   2   4 623.094 33.6833   4
  -5   2   5 203.755 20.2921  25
  -5   2   5 247.819 23.0715  26
  -5   2   5 227.682 19.4225  27
  -5   2   5 235.227 22.0986   4
  -5   2   6 779.472 38.4980  25
  -5   2   6 846.951 42.7415  26
  -5   2   6 867.885 41.1877   4
  -5   2   7 62.3521 5.87516  11
  -5   2   7 66.5466 5.94164  47
  -5   2   7 63.1194 5.82264  46
  -5   2   7 66.9167 5.94588  45
  -5   2   7 108.167 17.0390   4
  -5   2   7 61.4670 6.02785  16
  -5   2   7 68.7157 6.01722  15
  -5   2   7 111.497 17.1070  25
  -5   2   7 104.585 18.4904  26
  -5   2   7 56.2185 5.80637  17
  -5   2   8 148.661 9.94878  47
  -5   2   8 136.785 9.89813  45
  -5   2   8 139.419 9.72569  46
  -5   2   8 148.525 9.83416  44
  -5   2   8 221.914 22.4257   4
  -5   2   8 146.052 10.1805  15
  -5   2   8 210.569 21.6484  25
  -5   2   8 228.793 24.3818  26
  -5   2   8 134.623 10.0601  16
  -5   2   8 141.920 9.95396  17
  -5   2   9 94.5012 9.95717  47
  -5   2   9 89.6194 10.0142  44
  -5   2   9 105.361 10.4657  45
  -5   2   9 92.3238 9.55972  46
  -5   2   9 168.717 20.4126   4
  -5   2   9 86.7467 9.84325  15
  -5   2   9 92.8012 10.1765  16
  -5   2   9 148.770 19.5892  25
  -5   2   9 151.646 21.3985  26
  -5   2   9 86.7900 9.61346  17
  -5   2   9 80.9457 9.76080  18
  -5   2  10 70.6201 9.88341  46
  -5   2  10 61.4351 9.41790  47
  -5   2  10 67.8636 9.72552  44
  -5   2  10 70.1212 10.0307  45
  -5   2  10 60.9965 9.89237  15
  -5   2  10 64.3840 9.76570  16
  -5   2  10 67.4613 9.83472  18
  -5   2  10 61.6591 9.66396  17
  -5   2  10 102.878 17.6119   4
  -5   2  10 83.5673 16.8162  25
  -5   2  10 79.8400 18.7651  26
  -5   2  11 325.178 27.5523   4
  -5   2  11 317.822 30.5263  26
  -5   2  11 270.156 26.1509  25
  -5   2  12 617.383 37.0300  21
  -5   2  12 654.006 39.0335   4
  -5   2  12 603.774 37.6973  25
  -5   2  12 618.773 41.2442  26
  -5   2  13 332.530 28.8587  21
  -5   2  13 275.194 27.0867   4
  -5   2  13 374.525 33.9488  26
  -5   2  13 320.909 29.2050  25
  -5   2  14 857.304 45.2443  21
  -5   2  14 820.634 45.4002  25
  -5   2  14 914.419 46.7245   4
  -5   3 -13 34.9454 14.3744  30
  -5   3 -12 741.792 36.8463   5
  -5   3 -12 789.862 38.7771   7
  -5   3 -12 858.746 48.1601  20
  -5   3 -12 836.207 41.2864  33
  -5   3 -12 858.354 49.1757  32
  -5   3 -12 862.543 48.7706  29
  -5   3 -12 907.531 42.6741  30
  -5   3 -12 914.988 48.3250  31
  -5   3 -12 761.059 37.3376  10
  -5   3 -12 720.262 38.8943  12
  -5   3 -11 320.825 24.6768   7
  -5   3 -11 324.216 23.5099   5
  -5   3 -11 371.988 32.2696  20
  -5   3 -11 322.129 25.8517  33
  -5   3 -11 414.457 34.5852  32
  -5   3 -11 397.911 33.5541  29
  -5   3 -11 378.435 31.5958  31
  -5   3 -11 445.083 29.9573  30
  -5   3 -11 311.275 23.3169  10
  -5   3 -11 310.192 25.9238  12
  -5   3 -10 863.119 36.9779   7
  -5   3 -10 901.837 36.6266   5
  -5   3 -10 1016.52 50.0998  20
  -5   3 -10 866.604 39.5019  33
  -5   3 -10 978.119 50.1094  32
  -5   3 -10 1084.93 51.2607  29
  -5   3 -10 1028.46 49.1043  31
  -5   3 -10 1040.53 44.7734  30
  -5   3 -10 836.691 38.2100  12
  -5   3 -10 824.783 36.2558  10
  -5   3  -9 69.6481 13.2894   7
  -5   3  -9 76.0240 13.1760   5
  -5   3  -9 109.923 19.1539  20
  -5   3  -9 82.8586 15.4762  33
  -5   3  -9 144.835 21.7330  29
  -5   3  -9 89.5459 18.9701  32
  -5   3  -9 105.277 17.3562  30
  -5   3  -9 86.4489 12.9455  10
  -5   3  -9 70.0253 14.3972  12
  -5   3  -8 735.828 30.0808   7
  -5   3  -8 752.414 29.8090   5
  -5   3  -8 894.612 44.7959  20
  -5   3  -8 888.944 44.9915  32
  -5   3  -8 731.466 32.2635  33
  -5   3  -8 938.402 45.4357  29
  -5   3  -8 965.272 41.7016  30
  -5   3  -8 760.657 31.4505  12
  -5   3  -8 736.839 29.8069  10
  -5   3  -7 32.7563 9.20161   7
  -5   3  -7 41.2175 8.82511   5
  -5   3  -7 61.8182 15.6973  20
  -5   3  -7 46.3352 10.4520  33
  -5   3  -7 35.6391 14.3050  29
  -5   3  -7 64.6520 14.1724  30
  -5   3  -7 53.3752 15.4379  32
  -5   3  -7 36.1706 10.1773  12
  -5   3  -7 40.3752 8.82733  10
  -5   3  -6 108.223 15.5719   2
  -5   3  -6 71.2156 9.85265   7
  -5   3  -6 70.7065 9.53628   5
  -5   3  -6 93.2572 16.9383  20
  -5   3  -6 78.7477 10.9312  33
  -5   3  -6 122.180 16.6578  30
  -5   3  -6 101.077 17.5757  29
  -5   3  -6 111.652 18.5980  32
  -5   3  -6 91.0868 17.0277  31
  -5   3  -6 110.861 15.6277  24
  -5   3  -6 89.2015 9.73454  10
  -5   3  -6 65.8296 10.5279  12
  -5   3  -5 326.044 14.8002  10
  -5   3  -5 338.469 16.2299  12
  -5   3  -5 346.883 14.8696   5
  -5   3  -5 437.113 26.1364   2
  -5   3  -5 317.471 15.1988   7
  -5   3  -5 346.993 17.0132  43
  -5   3  -5 320.870 17.0684  33
  -5   3  -5 376.131 24.3798  24
  -5   3  -5 381.250 27.5720  31
  -5   3  -5 389.704 28.6692  32
  -5   3  -5 428.989 29.1345  29
  -5   3  -5 438.427 27.5603  30
  -5   3  -5 413.453 24.9748  27
  -5   3  -5 426.250 29.7648  20
  -5   3  -4 768.477 23.2745  12
  -5   3  -4 1024.50 39.8746   2
  -5   3  -4 782.378 24.4445  43
  -5   3  -4 775.762 24.5208  33
  -5   3  -4 1012.87 43.6052  31
  -5   3  -4 1030.09 44.0596  29
  -5   3  -4 1089.11 40.1291  27
  -5   3  -4 1012.95 39.2058  24
  -5   3  -4 1032.39 44.8587  32
  -5   3  -4 1019.66 44.6528  20
  -5   3  -3 1.75941 4.13526  12
  -5   3  -3 5.41212 3.30158  10
  -5   3  -3 5.99787 4.13948  12
  -5   3  -3 4.40735 3.38082  10
  -5   3  -3 5.14268 3.65239   7
  -5   3  -3 4.51685 3.77290   7
  -5   3  -3 12.9586 11.2396   2
  -5   3  -3 3.50866 3.16685   5
  -5   3  -3 5.46109 3.25682  45
  -5   3  -3 3.70316 3.52914  44
  -5   3  -3 3.82538 3.80063  43
  -5   3  -3 3.36085 4.11543  43
  -5   3  -3 4.94428 4.20220  14
  -5   3  -3 12.0449 11.6875  31
  -5   3  -3 8.20807 10.5964  27
  -5   3  -3 20.8970 11.2801  24
  -5   3  -3 5.84320 11.0690  32
  -5   3  -3 5.72209 11.1652  29
  -5   3  -3-4.99145 10.9953  20
  -5   3  -3 1.30569 4.00967  33
  -5   3  -3 6.59139 4.63706  33
  -5   3  -2 370.674 24.0671   2
  -5   3  -2 358.258 26.1576  29
  -5   3  -2 337.930 25.1099  31
  -5   3  -2 355.786 25.8675  32
  -5   3  -2 341.172 24.1647  30
  -5   3  -2 356.473 23.6980  27
  -5   3  -1 162.726 17.5283   2
  -5   3  -1 177.484 17.9475  30
  -5   3  -1 180.979 19.8801  32
  -5   3  -1 174.066 18.7587  31
  -5   3   0 551.288 29.3421   2
  -5   3   0 559.563 29.6898  24
  -5   3   0 541.701 30.6113  31
  -5   3   0 549.750 29.6392  30
  -5   3   1 1459.46 51.6337  24
  -5   3   1 1406.04 50.8601  27
  -5   3   1 1497.10 52.4363  30
  -5   3   2 314.863 22.5366  27
  -5   3   2 279.421 21.2557  24
  -5   3   2 310.787 24.8002  26
  -5   3   3 743.310 34.3838   2
  -5   3   3 663.482 36.1769  22
  -5   3   3 685.902 32.9519  24
  -5   3   3 658.276 32.6818  27
  -5   3   4 820.676 36.5280   2
  -5   3   4 823.809 40.8490   4
  -5   3   4 838.379 36.6092  24
  -5   3   4 810.977 36.4584  27
  -5   3   4 741.506 39.0340  22
  -5   3   5 80.4932 4.21037  11
  -5   3   5 79.7945 4.34842  11
  -5   3   5 76.0065 4.33673  15
  -5   3   5 85.2772 4.44713  47
  -5   3   5 80.8673 4.52291  47
  -5   3   5 90.3623 4.50142  46
  -5   3   5 92.0658 4.62212  45
  -5   3   5 87.6766 4.66001  44
  -5   3   5 87.3727 4.63843  46
  -5   3   5 78.9888 4.59567  45
  -5   3   5 132.112 16.4426   2
  -5   3   5 91.5437 4.67325   5
  -5   3   5 173.121 20.1141   4
  -5   3   5 92.6984 4.58041   5
  -5   3   5 123.382 15.9433  24
  -5   3   5 137.844 16.3599  27
  -5   3   5 71.2398 4.10892  17
  -5   3   5 82.3273 4.31477  17
  -5   3   5 150.802 19.7563  22
  -5   3   6 619.250 19.4025  11
  -5   3   6 610.963 19.3957  15
  -5   3   6 640.322 19.1792  45
  -5   3   6 656.283 19.1051  47
  -5   3   6 653.792 19.2597  44
  -5   3   6 631.654 19.0077  46
  -5   3   6 847.741 35.7097   2
  -5   3   6 858.407 41.0320   4
  -5   3   6 854.617 35.9111  27
  -5   3   6 828.414 35.1060  24
  -5   3   6 620.992 19.2772  17
  -5   3   6 802.839 40.6287  22
  -5   3   7 74.2539 8.29530  11
  -5   3   7 77.5392 8.29323  15
  -5   3   7 63.4313 8.01005  16
  -5   3   7 76.4650 7.82897  46
  -5   3   7 72.8912 7.81646  47
  -5   3   7 80.6232 8.23858  44
  -5   3   7 68.1920 7.79901  45
  -5   3   7 103.385 17.1771   4
  -5   3   7 122.104 15.9271  24
  -5   3   7 119.756 17.4632  25
  -5   3   7 94.3551 15.0841  27
  -5   3   7 99.4008 18.4552  22
  -5   3   7 76.2033 8.21093  17
  -5   3   8 143.487 11.9193  11
  -5   3   8 128.039 11.0038  46
  -5   3   8 139.639 11.2128  45
  -5   3   8 135.368 11.4112  47
  -5   3   8 136.484 11.4742  44
  -5   3   8 203.257 22.8328   4
  -5   3   8 135.606 11.6576  15
  -5   3   8 178.458 20.2514  25
  -5   3   8 199.793 23.8950  26
  -5   3   8 174.924 18.4003  27
  -5   3   8 130.435 11.5158  17
  -5   3   8 128.882 11.4817  16
  -5   3   8 181.378 23.0184  22
  -5   3   9 1025.17 33.4138  46
  -5   3   9 982.654 33.3065  45
  -5   3   9 1020.71 33.3295  44
  -5   3   9 992.944 33.1132  47
  -5   3   9 983.705 33.8381  15
  -5   3   9 974.439 33.8457  17
  -5   3   9 1218.87 53.7366  22
  -5   3   9 946.056 33.5393  16
  -5   3   9 1356.84 54.4517   4
  -5   3   9 1282.10 49.6917  25
  -5   3   9 1304.44 45.0248  27
  -5   3   9 1254.01 55.0827  26
  -5   3  10 35.5431 16.3602  22
  -5   3  10 40.3165 15.2772   4
  -5   3  10 10.6138 13.3311  25
  -5   3  10 22.5716 15.9036  26
  -5   3  11 59.9247 18.4948  22
  -5   3  11 67.2083 17.6104   4
  -5   3  11 47.9618 17.2606  26
  -5   3  11 73.9743 16.9266  25
  -5   3  12 1051.86 54.5467  22
  -5   3  12 1010.11 48.5395  25
  -5   3  12 1068.84 55.2448  26
  -5   3  12 1109.88 52.6553   4
  -5   3  13 31.6524 16.7695  25
  -5   3  13 31.4597 16.5569   4
  -5   4 -13 370.315 28.8588  30
  -5   4 -12 68.9876 14.6340   5
  -5   4 -12 15.8780 15.8984   7
  -5   4 -12 114.448 20.2671  20
  -5   4 -12 51.9096 16.6911  33
  -5   4 -12 76.9519 19.8855  32
  -5   4 -12 73.7557 18.8097  31
  -5   4 -12 93.8997 19.9113  29
  -5   4 -12 108.571 18.2058  30
  -5   4 -12 45.3338 14.9050  10
  -5   4 -12 38.6406 16.5554  12
  -5   4 -11-14.2047 12.4240   5
  -5   4 -11-10.5129 14.3207   7
  -5   4 -11-9.44163 13.8966  20
  -5   4 -11-3.25769 12.8497  33
  -5   4 -11-1.26865 14.2429  32
  -5   4 -11 9.86694 12.3230  30
  -5   4 -11-2.35191 14.2345  29
  -5   4 -11-9.41319 12.8826  10
  -5   4 -11-13.7015 15.1371  12
  -5   4 -10 427.835 25.3361   5
  -5   4 -10 404.397 26.0484   7
  -5   4 -10 539.172 35.9141  20
  -5   4 -10 478.266 29.1307  33
  -5   4 -10 482.021 35.2698  32
  -5   4 -10 534.350 33.6627  30
  -5   4 -10 532.155 36.0893  29
  -5   4 -10 414.190 25.4754  10
  -5   4  -9 15.2620 11.2480   2
  -5   4  -9 2.65072 9.34160   5
  -5   4  -9 10.3396 9.70189   7
  -5   4  -9 23.5830 13.9550  20
  -5   4  -9 9.02734 10.9921  33
  -5   4  -9 16.4859 12.7094  30
  -5   4  -9 5.96031 13.1307  32
  -5   4  -9 5.50664 13.3321  29
  -5   4  -9 21.6237 13.7028  31
  -5   4  -9 9.40456 8.47812  10
  -5   4  -8 87.1371 15.4100   2
  -5   4  -8 65.5224 11.4306   7
  -5   4  -8 46.9532 10.2737   5
  -5   4  -8 59.0336 16.3817  20
  -5   4  -8 32.9265 12.0948  33
  -5   4  -8 44.1380 14.6262  31
  -5   4  -8 46.0599 15.3284  32
  -5   4  -8 91.4918 17.6927  29
  -5   4  -8 52.7115 13.1948  24
  -5   4  -8 67.9112 15.0761  30
  -5   4  -8 53.3771 10.3731  10
  -5   4  -8 30.6652 9.29950  11
  -5   4  -7 55.3135 10.5101   7
  -5   4  -7 103.769 15.6366   2
  -5   4  -7 63.2353 9.92578   5
  -5   4  -7 67.0800 16.1413  20
  -5   4  -7 67.5667 12.7302  33
  -5   4  -7 90.0415 14.9139  24
  -5   4  -7 64.9455 14.9493  30
  -5   4  -7 80.1871 16.8611  31
  -5   4  -7 66.9031 13.5654  27
  -5   4  -7 45.5356 14.9363  32
  -5   4  -7 73.8587 16.0786  29
  -5   4  -7 66.9244 10.1291  10
  -5   4  -7 46.3116 9.12826  11
  -5   4  -6 342.096 17.3298  10
  -5   4  -6 319.781 16.6006  11
  -5   4  -6 315.617 19.7086  43
  -5   4  -6 401.273 25.7448   2
  -5   4  -6 308.097 17.1731   7
  -5   4  -6 332.425 17.1168   5
  -5   4  -6 326.316 19.8613  33
  -5   4  -6 411.877 25.6114  27
  -5   4  -6 385.974 25.2632  24
  -5   4  -6 414.829 29.1091  29
  -5   4  -6 365.998 28.0811  31
  -5   4  -6 469.211 29.0171  30
  -5   4  -6 395.469 29.1433  32
  -5   4  -6 386.794 28.7100  20
  -5   4  -5 35.5684 13.8616  20
  -5   4  -5 12.1473 7.75536  43
  -5   4  -5 36.1284 12.3585   2
  -5   4  -5 26.9758 7.50868   7
  -5   4  -5 20.9280 6.61949   5
  -5   4  -5 5.59902 9.18296  33
  -5   4  -5 23.6597 11.1377  27
  -5   4  -5 38.9064 12.7030  24
  -5   4  -5 22.0573 12.2229  29
  -5   4  -5 31.0838 13.6772  31
  -5   4  -5 26.8849 13.1140  32
  -5   4  -5 12.8828 6.38444  10
  -5   4  -5 25.9059 6.78515  11
  -5   4  -4 698.822 36.6282  20
  -5   4  -4 520.249 21.6655  43
  -5   4  -4 544.435 19.2788  11
  -5   4  -4 566.559 19.7161  10
  -5   4  -4 559.542 22.2924  33
  -5   4  -4 678.358 32.6512  27
  -5   4  -4 648.486 35.2486  31
  -5   4  -4 697.569 33.1938  24
  -5   4  -4 749.082 37.9882  32
  -5   4  -4 668.271 35.0215  29
  -5   4  -4 549.970 19.4372   5
  -5   4  -4 689.376 33.2396   2
  -5   4  -4 598.947 20.2602   7
  -5   4  -3 235.048 20.3061   2
  -5   4  -3 224.201 10.7326   7
  -5   4  -3 207.497 10.1817   5
  -5   4  -3 171.356 11.2480  44
  -5   4  -3 171.084 11.4561  43
  -5   4  -3 163.071 11.6717  33
  -5   4  -3 249.955 22.5733  32
  -5   4  -3 252.883 20.7118  27
  -5   4  -3 272.339 22.3851  30
  -5   4  -3 260.470 20.9828  24
  -5   4  -3 259.032 22.8093  31
  -5   4  -3 211.845 10.4217  10
  -5   4  -3 204.871 9.99285  11
  -5   4  -2 161.272 9.18449   7
  -5   4  -2 209.282 9.02965   7
  -5   4  -2 183.547 8.47786   5
  -5   4  -2 248.950 20.6561   2
  -5   4  -2 185.918 8.55165  46
  -5   4  -2 189.802 8.87178  44
  -5   4  -2 192.247 8.82110  45
  -5   4  -2 181.134 9.72704  44
  -5   4  -2 175.561 9.74446  43
  -5   4  -2 192.016 8.78843  43
  -5   4  -2 157.150 9.51401  12
  -5   4  -2 165.698 9.88111  33
  -5   4  -2 249.235 20.7749  27
  -5   4  -2 221.305 20.3313  30
  -5   4  -2 230.910 21.6552  32
  -5   4  -2 267.626 22.6781  31
  -5   4  -2 176.545 8.29536  11
  -5   4  -2 164.343 8.84620  10
  -5   4  -2 199.533 8.80000  10
  -5   4  -1 176.552 7.66724   5
  -5   4  -1 222.342 8.21308   7
  -5   4  -1 217.365 19.5540   2
  -5   4  -1 173.192 8.33655   7
  -5   4  -1 203.921 7.73946   5
  -5   4  -1 206.789 8.16544  44
  -5   4  -1 189.267 8.38859  44
  -5   4  -1 198.588 8.28057  45
  -5   4  -1 200.789 7.79978  46
  -5   4  -1 197.286 7.94974  45
  -5   4  -1 200.806 7.91297  43
  -5   4  -1 188.999 8.55319  43
  -5   4  -1 182.551 8.51792  12
  -5   4  -1 192.118 8.65324  33
  -5   4  -1 266.857 21.3300  30
  -5   4  -1 245.781 21.7680  31
  -5   4  -1 260.360 22.1184  32
  -5   4  -1 205.634 7.56388  11
  -5   4  -1 210.408 7.87890  10
  -5   4  -1 182.295 7.90921  10
  -5   4   0 321.494 9.28627  43
  -5   4   0 298.784 9.52905  43
  -5   4   0 327.403 9.31127  45
  -5   4   0 296.904 9.33704  45
  -5   4   0 323.580 9.13512  46
  -5   4   0 330.430 9.39563  44
  -5   4   0 301.135 9.63748  44
  -5   4   0 309.914 8.85038   5
  -5   4   0 359.276 24.2531   2
  -5   4   0 322.603 9.38849   7
  -5   4   0 393.689 28.6677   4
  -5   4   0 301.806 8.82315   5
  -5   4   0 389.942 25.0653  30
  -5   4   0 369.649 24.1414  24
  -5   4   0 374.483 24.7193  27
  -5   4   0 391.604 26.0313  31
  -5   4   0 304.075 9.04789  10
  -5   4   0 332.651 9.11279  10
  -5   4   0 309.977 8.78436  11
  -5   4   1 452.176 11.9851  43
  -5   4   1 463.292 11.7897  46
  -5   4   1 447.058 12.1176  44
  -5   4   1 478.814 12.0229  44
  -5   4   1 454.456 11.8687  45
  -5   4   1 432.524 11.9386  45
  -5   4   1 562.922 33.4382   4
  -5   4   1 426.018 11.3203   5
  -5   4   1 483.906 11.9157   7
  -5   4   1 463.644 11.5973   5
  -5   4   1 575.180 30.3453  27
  -5   4   1 573.256 29.9602  30
  -5   4   1 588.890 30.1607  24
  -5   4   1 442.847 11.4074  11
  -5   4   1 479.342 11.7481  10
  -5   4   1 440.109 11.2605  11
  -5   4   1 465.078 11.6399  10
  -5   4   2 427.567 11.8710  10
  -5   4   2 410.272 11.7701  11
  -5   4   2 415.981 11.4977  11
  -5   4   2 418.109 11.9691  10
  -5   4   2 417.736 12.0765  43
  -5   4   2 442.311 12.2588  44
  -5   4   2 423.753 12.1600  45
  -5   4   2 409.563 11.9575  47
  -5   4   2 418.712 12.2927  44
  -5   4   2 421.302 12.1548  45
  -5   4   2 404.723 11.9132  46
  -5   4   2 417.367 12.0643  46
  -5   4   2 432.722 12.1051   7
  -5   4   2 438.492 12.0939   5
  -5   4   2 451.092 30.3728   4
  -5   4   2 429.042 11.7311   5
  -5   4   2 466.558 27.7873  27
  -5   4   2 464.711 27.3720  30
  -5   4   2 521.216 28.5922  24
  -5   4   2 478.589 30.9214  26
  -5   4   2 409.624 11.8390  17
  -5   4   3 647.690 18.4082  11
  -5   4   3 654.860 18.4899  44
  -5   4   3 643.561 18.2146  46
  -5   4   3 658.930 18.4172  45
  -5   4   3 690.654 18.3956  43
  -5   4   3 687.182 18.6156   5
  -5   4   3 825.786 36.1713   2
  -5   4   3 741.638 34.7028  24
  -5   4   3 786.120 35.9965  27
  -5   4   3 760.886 39.1389  26
  -5   4   3 654.373 18.4499  17
  -5   4   3 816.582 39.3472  22
  -5   4   4 183.466 10.1084  11
  -5   4   4 220.191 10.2747  45
  -5   4   4 203.900 10.1309  44
  -5   4   4 191.175 9.67472  46
  -5   4   4 201.312 9.94764  43
  -5   4   4 218.502 19.6600   2
  -5   4   4 208.492 10.4541   5
  -5   4   4 195.443 10.6401  15
  -5   4   4 224.410 20.3025  24
  -5   4   4 216.691 23.0103  26
  -5   4   4 263.688 21.4834  27
  -5   4   4 186.674 10.1353  17
  -5   4   4 233.961 22.7692  22
  -5   4   5 730.619 24.0289  11
  -5   4   5 772.719 23.4900  46
  -5   4   5 772.297 23.5665  44
  -5   4   5 744.252 23.4342  45
  -5   4   5 784.829 23.2344  43
  -5   4   5 940.392 38.7709   2
  -5   4   5 732.273 24.0681  15
  -5   4   5 894.080 43.4063  26
  -5   4   5 878.985 37.7094  24
  -5   4   5 845.026 37.6880  27
  -5   4   5 721.111 23.9018  17
  -5   4   5 864.706 41.9498  22
  -5   4   6 64.0179 8.69486  11
  -5   4   6 59.9079 8.29955  45
  -5   4   6 59.2703 8.16718  44
  -5   4   6 64.8566 8.23442  46
  -5   4   6 62.3495 8.29422  43
  -5   4   6 100.373 15.9371   2
  -5   4   6 87.8994 17.2096   4
  -5   4   6 67.3427 9.17888  16
  -5   4   6 60.1388 8.58455  15
  -5   4   6 89.0930 15.1972  27
  -5   4   6 79.7750 17.9963  26
  -5   4   6 92.7130 14.8333  24
  -5   4   6 64.2845 8.79440  17
  -5   4   6 79.6349 16.8545  22
  -5   4   7 1084.34 35.5782  11
  -5   4   7 1142.47 34.6683  44
  -5   4   7 1144.83 34.7936  45
  -5   4   7 1153.98 34.6177  46
  -5   4   7 1126.02 33.9351  43
  -5   4   7 1349.15 55.6381   4
  -5   4   7 1332.18 47.0651   2
  -5   4   7 1278.12 53.8289  22
  -5   4   7 1105.07 35.5251  17
  -5   4   7 1085.05 35.5511  16
  -5   4   7 1285.79 46.2305  24
  -5   4   7 1305.46 47.2896  27
  -5   4   7 1099.98 35.5031  15
  -5   4   8 828.396 31.5110  11
  -5   4   8 847.983 30.4204  46
  -5   4   8 863.453 30.7875  44
  -5   4   8 854.563 30.6911  45
  -5   4   8 1096.84 50.1145   4
  -5   4   8 1071.09 41.1134   2
  -5   4   8 833.706 31.5540  15
  -5   4   8 1067.56 41.8170  27
  -5   4   8 1092.52 41.2172  24
  -5   4   8 853.101 31.9197  16
  -5   4   8 1015.64 48.3208  22
  -5   4   8 816.648 31.2706  17
  -5   4   9 625.876 39.3952   4
  -5   4   9 639.803 34.8981  25
  -5   4   9 622.497 31.7473  27
  -5   4   9 522.893 36.9881  22
  -5   4   9 485.887 23.9165  45
  -5   4   9 498.188 24.1002  44
  -5   4   9 515.918 24.0566  46
  -5   4  10 174.848 24.1787   4
  -5   4  10 133.722 22.7364  22
  -5   4  10 123.081 16.9015  27
  -5   4  10 146.652 19.9711  25
  -5   4  11 49.0297 17.7603   4
  -5   4  11 52.6041 18.5188  22
  -5   4  11 46.8042 17.7013  26
  -5   4  11 26.4452 13.8052  25
  -5   4  12 195.930 22.3745  25
  -5   4  12 213.374 26.1081   4
  -5   4  13 41.5001 15.1577  25
  -5   5 -12 62.6045 16.6190  33
  -5   5 -12 41.7351 16.2428  29
  -5   5 -12 68.3668 17.2490  30
  -5   5 -12 60.8356 16.5281  20
  -5   5 -11 106.334 19.1519  20
  -5   5 -11 104.444 18.0614  33
  -5   5 -11 100.403 15.2146   5
  -5   5 -11 108.419 15.9354   7
  -5   5 -11 91.1089 18.6791  29
  -5   5 -11 133.402 22.4713  32
  -5   5 -11 110.083 18.7017  30
  -5   5 -11 94.2204 19.6956  31
  -5   5 -11 68.7888 13.7304  11
  -5   5 -11 81.1493 14.2475  10
  -5   5 -10 71.6493 16.9673  20
  -5   5 -10 80.4786 13.4166   5
  -5   5 -10 58.3808 13.0597   7
  -5   5 -10 107.767 16.2216   2
  -5   5 -10 49.2764 14.6199  33
  -5   5 -10 85.7523 14.8307  24
  -5   5 -10 72.7497 17.9553  31
  -5   5 -10 79.5052 19.1034  32
  -5   5 -10 86.3022 17.2352  29
  -5   5 -10 84.1856 17.5579  30
  -5   5 -10 58.4937 11.8986  11
  -5   5 -10 66.4019 12.9241  10
  -5   5  -9 134.884 20.0531  20
  -5   5  -9 89.7657 17.1882  43
  -5   5  -9 116.040 17.2204  33
  -5   5  -9 120.068 14.8005  10
  -5   5  -9 97.7377 13.8115  11
  -5   5  -9 136.124 21.2016  32
  -5   5  -9 152.258 20.8411  29
  -5   5  -9 153.019 22.2934  31
  -5   5  -9 144.673 17.8740  24
  -5   5  -9 142.529 17.2974  27
  -5   5  -9 151.879 20.7100  30
  -5   5  -9 160.903 18.5804   2
  -5   5  -9 114.395 14.5310   5
  -5   5  -9 107.777 15.2517   7
  -5   5  -8 244.411 17.8416  11
  -5   5  -8 252.509 18.1748  10
  -5   5  -8 242.535 18.2831   5
  -5   5  -8 251.651 19.0107   7
  -5   5  -8 350.090 25.1907   2
  -5   5  -8 252.044 21.2040  43
  -5   5  -8 327.753 28.7464  32
  -5   5  -8 272.963 21.7486  33
  -5   5  -8 282.173 25.5883  30
  -5   5  -8 314.536 26.6763  29
  -5   5  -8 307.801 23.7435  27
  -5   5  -8 306.973 27.8951  31
  -5   5  -8 338.870 24.7887  24
  -5   5  -8 340.526 27.8624  20
  -5   5  -7 357.231 19.7282  11
  -5   5  -7 356.771 20.2166  10
  -5   5  -7 357.046 20.8051   7
  -5   5  -7 352.135 19.8834   5
  -5   5  -7 419.641 27.5951   2
  -5   5  -7 356.537 23.2199  43
  -5   5  -7 377.939 30.4320  32
  -5   5  -7 343.609 23.7116  33
  -5   5  -7 457.212 27.2955  27
  -5   5  -7 427.998 27.0458  24
  -5   5  -7 421.433 31.1642  31
  -5   5  -7 430.959 29.7931  29
  -5   5  -7 431.674 30.1195  20
  -5   5  -6 329.995 18.1150  10
  -5   5  -6 306.632 17.4618  11
  -5   5  -6 301.309 21.1662  43
  -5   5  -6 326.823 17.6301   5
  -5   5  -6 337.616 18.5754   7
  -5   5  -6 368.298 21.7938   6
  -5   5  -6 363.243 25.6104   2
  -5   5  -6 319.626 21.4928  33
  -5   5  -6 380.052 29.0591  31
  -5   5  -6 405.808 26.1924  27
  -5   5  -6 393.770 26.2848  24
  -5   5  -6 383.314 28.1108  29
  -5   5  -6 390.469 29.4568  32
  -5   5  -6 428.749 29.4478  20
  -5   5  -5 613.235 27.3860  43
  -5   5  -5 662.343 24.4080   5
  -5   5  -5 726.212 35.2394   2
  -5   5  -5 662.246 28.2538   6
  -5   5  -5 635.516 24.5242   7
  -5   5  -5 581.793 27.1844  33
  -5   5  -5 724.006 38.3232  32
  -5   5  -5 715.194 34.9777  24
  -5   5  -5 698.501 36.4822  30
  -5   5  -5 731.451 36.4454  29
  -5   5  -5 651.001 36.7333  31
  -5   5  -5 767.549 35.5162  27
  -5   5  -5 650.190 24.4506  10
  -5   5  -5 580.356 23.2748  11
  -5   5  -4 398.769 21.3874  43
  -5   5  -4 498.388 20.1382   7
  -5   5  -4 491.097 19.5856   5
  -5   5  -4 475.478 22.5569   6
  -5   5  -4 575.000 31.2489   2
  -5   5  -4 433.132 22.1810  33
  -5   5  -4 550.497 32.7750  32
  -5   5  -4 506.444 30.6836  30
  -5   5  -4 494.315 31.2618  31
  -5   5  -4 548.107 30.2273  27
  -5   5  -4 553.715 30.4455  24
  -5   5  -4 467.163 19.5923  10
  -5   5  -4 469.706 19.2133  11
  -5   5  -3 361.634 18.3822  44
  -5   5  -3 350.571 18.6338  43
  -5   5  -3 378.705 16.4884   5
  -5   5  -3 383.035 25.6936   2
  -5   5  -3 369.224 18.6409   6
  -5   5  -3 371.507 19.2478  33
  -5   5  -3 427.748 27.9979  30
  -5   5  -3 428.263 27.0719  27
  -5   5  -3 429.433 28.9524  32
  -5   5  -3 402.363 28.1001  31
  -5   5  -3 395.377 16.7747  10
  -5   5  -3 357.204 15.9828  11
  -5   5  -2 378.560 15.7071  11
  -5   5  -2 372.924 15.7928  10
  -5   5  -2 347.077 17.1678  44
  -5   5  -2 332.801 17.1911  43
  -5   5  -2 376.599 15.7057   5
  -5   5  -2 440.368 27.4511   2
  -5   5  -2 363.328 17.4418   6
  -5   5  -2 330.729 17.4002  33
  -5   5  -2 389.612 26.4296  30
  -5   5  -2 389.040 27.2173  31
  -5   5  -2 410.374 27.8092  32
  -5   5  -2 382.257 15.7511  17
  -5   5  -1 43.0044 7.14167  11
  -5   5  -1 49.3270 7.16424  10
  -5   5  -1 49.4973 8.24386  44
  -5   5  -1 37.7582 8.51936  43
  -5   5  -1 46.8604 7.12880   5
  -5   5  -1 55.1766 13.7100   2
  -5   5  -1 39.5888 7.76859   6
  -5   5  -1 37.3192 9.15576  33
  -5   5  -1 45.7444 13.2069  31
  -5   5  -1 54.9474 13.7453  30
  -5   5  -1 63.3547 14.8321  24
  -5   5  -1 49.7449 7.47607  17
  -5   5   0 1575.94 40.4910  10
  -5   5   0 1582.35 40.3805  11
  -5   5   0 1539.32 41.3376  45
  -5   5   0 1544.77 41.8754  44
  -5   5   0 1514.95 41.4482  43
  -5   5   0 1851.03 65.4962   4
  -5   5   0 1633.55 41.1038   6
  -5   5   0 1600.31 40.5431   5
  -5   5   0 1605.99 42.0545  33
  -5   5   0 1729.66 59.1603  31
  -5   5   0 1731.12 58.3788  30
  -5   5   0 1772.25 58.9356  24
  -5   5   0 1662.07 57.8780  27
  -5   5   0 1610.83 40.7090  17
  -5   5   1 50.7076 6.80838  11
  -5   5   1 41.8510 6.74308   5
  -5   5   1 67.9502 15.9508   4
  -5   5   1 46.0503 6.75729   6
  -5   5   1 55.7368 7.28032  45
  -5   5   1 31.1964 7.28015  44
  -5   5   1 39.3224 7.70304  43
  -5   5   1 55.0642 7.60357  33
  -5   5   1 48.0360 13.7822  24
  -5   5   1 51.1695 15.0036  26
  -5   5   1 40.2788 12.8901  30
  -5   5   1 49.0440 14.0286  27
  -5   5   1 64.2688 7.32471  17
  -5   5   2 742.349 24.3861  11
  -5   5   2 883.598 43.8747   4
  -5   5   2 762.626 24.6103   5
  -5   5   2 889.022 38.7187   2
  -5   5   2 729.302 21.3214   6
  -5   5   2 773.855 25.1350  44
  -5   5   2 764.681 24.7741  45
  -5   5   2 754.325 24.8287  43
  -5   5   2 738.138 24.7591  15
  -5   5   2 797.868 25.2702  33
  -5   5   2 814.256 38.1271  27
  -5   5   2 889.494 38.9000  24
  -5   5   2 836.882 37.6191  30
  -5   5   2 809.586 40.5613  26
  -5   5   2 743.075 24.5147  17
  -5   5   3 1425.51 39.2663  11
  -5   5   3 1483.18 39.5329  44
  -5   5   3 1455.61 39.0632  45
  -5   5   3 1465.40 38.8354  43
  -5   5   3 1630.22 61.6526   4
  -5   5   3 1419.03 39.1251   5
  -5   5   3 1314.34 32.9884   6
  -5   5   3 1546.17 54.1070   2
  -5   5   3 1396.44 39.3652  15
  -5   5   3 1491.64 58.1683  26
  -5   5   3 1577.49 54.5073  24
  -5   5   3 1668.20 56.5677  27
  -5   5   3 1416.98 39.2495  17
  -5   5   3 1502.96 56.2299  22
  -5   5   4 435.576 19.1420  11
  -5   5   4 396.401 18.1158  44
  -5   5   4 396.004 17.7127  46
  -5   5   4 418.731 18.4046  45
  -5   5   4 439.329 18.4558  43
  -5   5   4 499.692 33.7833   4
  -5   5   4 506.759 29.0957   2
  -5   5   4 436.845 19.0309   5
  -5   5   4 408.348 19.1119  15
  -5   5   4 425.812 27.2485  24
  -5   5   4 462.287 31.4955  26
  -5   5   4 508.034 29.4729  27
  -5   5   4 462.832 30.5021  22
  -5   5   4 399.035 18.5626  17
  -5   5   5 222.003 15.0627  11
  -5   5   5 255.407 15.0700  45
  -5   5   5 248.875 15.0119  44
  -5   5   5 243.584 14.4766  46
  -5   5   5 228.944 14.5250  43
  -5   5   5 267.991 22.6632   2
  -5   5   5 220.137 15.4343  15
  -5   5   5 290.086 23.5954  27
  -5   5   5 281.175 26.0390  26
  -5   5   5 309.022 23.7857  24
  -5   5   5 243.725 15.5023  17
  -5   5   5 307.761 26.7027  22
  -5   5   6 312.480 18.3759  11
  -5   5   6 348.785 18.3577  44
  -5   5   6 337.119 18.1914  45
  -5   5   6 332.633 17.9430  46
  -5   5   6 363.866 18.2470  43
  -5   5   6 399.248 26.3612   2
  -5   5   6 319.574 18.8278  15
  -5   5   6 384.536 26.5931  27
  -5   5   6 402.813 26.0276  24
  -5   5   6 374.451 30.7775  26
  -5   5   6 296.308 18.4621  16
  -5   5   6 294.982 18.2977  17
  -5   5   6 340.488 28.1345  22
  -5   5   7 243.680 17.8670  11
  -5   5   7 294.725 23.4340   2
  -5   5   7 244.282 16.5861  43
  -5   5   7 221.962 17.3008  15
  -5   5   7 236.461 16.5544  45
  -5   5   7 241.703 16.8809  44
  -5   5   7 263.563 16.8866  46
  -5   5   7 276.180 26.4929  22
  -5   5   7 218.041 17.1664  17
  -5   5   7 226.710 17.6680  16
  -5   5   7 295.419 23.3649  24
  -5   5   7 285.782 23.7601  27
  -5   5   7 317.957 29.4811  26
  -5   5   8 349.497 25.1364   2
  -5   5   8 413.018 33.3505   4
  -5   5   8 363.066 31.1722  22
  -5   5   8 374.358 32.4022  26
  -5   5   8 356.305 26.3343  27
  -5   5   8 335.516 24.9204  24
  -5   5   9 217.535 26.6735   4
  -5   5   9 190.965 19.8478   2
  -5   5   9 199.433 25.5303  22
  -5   5   9 214.214 20.2177  24
  -5   5   9 235.710 21.8169  27
  -5   5   9 180.267 25.6614  26
  -5   5  10 202.169 25.6558   4
  -5   5  10 216.615 26.8342  26
  -5   5  10 180.823 19.8684  27
  -5   5  10 169.620 24.2018  22
  -5   6 -11 39.6343 14.8392  20
  -5   6 -11 27.8793 14.2528  43
  -5   6 -11 27.6632 13.2259   7
  -5   6 -11 36.4461 12.4980   5
  -5   6 -11 42.0186 15.0982  33
  -5   6 -11 37.1362 16.6056  31
  -5   6 -11 35.8556 14.2727  29
  -5   6 -11 54.5242 17.8850  32
  -5   6 -11 54.9752 14.0375  24
  -5   6 -11 48.3953 17.0364  30
  -5   6 -11 43.0512 13.4094  10
  -5   6 -11 28.7156 11.9499  11
  -5   6 -10 86.0834 17.3992  20
  -5   6 -10 68.2010 15.9957  43
  -5   6 -10 103.978 15.2900   7
  -5   6 -10 72.2124 13.3205   5
  -5   6 -10 105.451 17.4196   2
  -5   6 -10 96.4697 18.0360  33
  -5   6 -10 77.1340 15.4914  24
  -5   6 -10 108.153 20.3058  32
  -5   6 -10 107.954 19.2349  30
  -5   6 -10 112.887 16.1824  27
  -5   6 -10 97.4314 17.4593  29
  -5   6 -10 86.9248 19.2410  31
  -5   6 -10 71.4283 13.8855  10
  -5   6 -10 66.2699 13.5333  11
  -5   6  -9 92.1984 16.9779  20
  -5   6  -9 67.4590 15.5758  43
  -5   6  -9 57.5101 15.0744  33
  -5   6  -9 73.6890 14.4602   6
  -5   6  -9 74.1511 15.8084   2
  -5   6  -9 73.1426 13.0419   5
  -5   6  -9 62.4873 13.0864   7
  -5   6  -9 88.0539 19.0335  31
  -5   6  -9 106.508 16.8253  24
  -5   6  -9 86.0638 15.5202  27
  -5   6  -9 77.8905 18.1575  32
  -5   6  -9 53.1335 14.9522  29
  -5   6  -9 54.4545 11.9385  10
  -5   6  -9 52.3185 11.8238  11
  -5   6  -8 378.809 26.9543  43
  -5   6  -8 490.617 30.1384   2
  -5   6  -8 421.478 23.5704   5
  -5   6  -8 427.006 26.8323   6
  -5   6  -8 432.603 24.6074   7
  -5   6  -8 376.315 27.2812  33
  -5   6  -8 474.345 34.1369  32
  -5   6  -8 435.660 29.8206  29
  -5   6  -8 456.761 33.6856  31
  -5   6  -8 488.293 29.4009  27
  -5   6  -8 471.342 29.4961  24
  -5   6  -8 428.817 24.2375  10
  -5   6  -8 410.675 23.3000  11
  -5   6  -7 110.405 16.5956  43
  -5   6  -7 134.573 16.4094   6
  -5   6  -7 124.063 13.5470   5
  -5   6  -7 132.637 14.9984   7
  -5   6  -7 136.471 18.8466   2
  -5   6  -7 112.131 16.5971  33
  -5   6  -7 112.165 19.0093  32
  -5   6  -7 115.789 19.7718  31
  -5   6  -7 144.940 18.8180  24
  -5   6  -7 158.379 20.9016  30
  -5   6  -7 140.613 18.3799  27
  -5   6  -7 149.972 18.5594  29
  -5   6  -7 110.313 13.4759  10
  -5   6  -7 110.038 13.2711  11
  -5   6  -6 1011.51 41.0499  43
  -5   6  -6 1149.75 46.7507   2
  -5   6  -6 1090.04 40.0730   6
  -5   6  -6 1082.42 36.6849   5
  -5   6  -6 1008.00 41.1665  33
  -5   6  -6 1134.79 49.3327  30
  -5   6  -6 1247.18 48.2041  24
  -5   6  -6 1238.45 47.4286  27
  -5   6  -6 1101.31 49.8463  31
  -5   6  -6 1125.87 49.7271  32
  -5   6  -6 1011.34 35.9026  11
  -5   6  -6 1067.86 36.9224  10
  -5   6  -5 187.757 15.0679  17
  -5   6  -5 168.629 17.2508  43
  -5   6  -5 214.096 21.5668   2
  -5   6  -5 187.849 16.3778   6
  -5   6  -5 162.294 14.5952   5
  -5   6  -5 151.577 16.9508  33
  -5   6  -5 189.873 21.8725  30
  -5   6  -5 221.233 21.3032  27
  -5   6  -5 225.855 23.6074  31
  -5   6  -5 180.586 21.4760  32
  -5   6  -5 198.098 20.9258  24
  -5   6  -5 194.295 15.4099  10
  -5   6  -5 177.251 14.5326  11
  -5   6  -4 500.761 22.0571  11
  -5   6  -4 508.763 22.3304  10
  -5   6  -4 447.399 24.5051  44
  -5   6  -4 450.365 24.7144  43
  -5   6  -4 564.093 31.8277   2
  -5   6  -4 517.761 24.2636   6
  -5   6  -4 499.718 21.9464   5
  -5   6  -4 440.608 25.1352  33
  -5   6  -4 561.009 31.6634  27
  -5   6  -4 567.713 33.0808  30
  -5   6  -4 484.762 31.9262  31
  -5   6  -4 547.275 31.6109  24
  -5   6  -4 534.868 32.4744  32
  -5   6  -4 496.213 22.2216  17
  -5   6  -3-3.20940 8.16626  10
  -5   6  -3 3.52999 7.16830  11
  -5   6  -3 6.62826 9.44911  44
  -5   6  -3 15.5228 9.45633  43
  -5   6  -3 5.60959 8.02385   6
  -5   6  -3 2.76037 7.95044   5
  -5   6  -3 17.7129 12.2279   2
  -5   6  -3-6.38918 11.4588  33
  -5   6  -3 4.47590 12.1015  27
  -5   6  -3 15.2563 12.2053  30
  -5   6  -3 12.9258 12.2093  32
  -5   6  -3-2.86963 11.6404  31
  -5   6  -3 1.19965 8.21700  17
  -5   6  -2 1452.10 41.1043  10
  -5   6  -2 1350.44 40.3821  11
  -5   6  -2 1307.23 43.0875  44
  -5   6  -2 1303.50 43.2041  43
  -5   6  -2 1395.95 41.8601   6
  -5   6  -2 1427.70 40.7757   5
  -5   6  -2 1492.73 54.4681   2
  -5   6  -2 1391.11 43.8409  33
  -5   6  -2 1469.05 54.8363  30
  -5   6  -2 1448.78 54.9166  31
  -5   6  -2 1433.63 41.0416  17
  -5   6  -1 583.128 23.1365  10
  -5   6  -1 625.248 23.8177  11
  -5   6  -1 542.767 24.9388  44
  -5   6  -1 603.843 25.7237  43
  -5   6  -1 698.958 39.3241   4
  -5   6  -1 617.756 33.6471   2
  -5   6  -1 571.838 23.3398   6
  -5   6  -1 583.669 23.3407   5
  -5   6  -1 612.603 26.0669  33
  -5   6  -1 622.734 33.9731  31
  -5   6  -1 617.486 33.9602  24
  -5   6  -1 660.685 34.6944  30
  -5   6  -1 598.873 23.5617  17
  -5   6   0 778.433 27.5298  11
  -5   6   0 900.245 45.0487   4
  -5   6   0 755.501 26.3818   6
  -5   6   0 761.649 27.2017   5
  -5   6   0 749.823 28.1263  45
  -5   6   0 727.278 28.6036  44
  -5   6   0 743.733 28.7542  43
  -5   6   0 751.446 28.8964  33
  -5   6   0 773.103 38.2381  24
  -5   6   0 789.188 38.4028  27
  -5   6   0 827.768 38.6052  30
  -5   6   0 734.173 27.0003  17
  -5   6   1 461.748 20.8793  11
  -5   6   1 498.707 33.9688   4
  -5   6   1 492.283 21.1176   5
  -5   6   1 454.970 19.2172   6
  -5   6   1 466.578 21.4282  45
  -5   6   1 443.956 21.8365  44
  -5   6   1 456.578 21.8841  43
  -5   6   1 473.870 21.4271  15
  -5   6   1 475.735 22.0639  33
  -5   6   1 532.917 30.7575  30
  -5   6   1 534.990 31.4519  24
  -5   6   1 483.040 30.1758  27
  -5   6   1 469.646 31.0074  26
  -5   6   1 440.826 20.5404  17
  -5   6   2 652.597 26.0392  11
  -5   6   2 739.865 36.6299   2
  -5   6   2 744.228 41.5992   4
  -5   6   2 681.700 26.3205   5
  -5   6   2 637.789 22.9954   6
  -5   6   2 670.866 26.8896  44
  -5   6   2 674.864 26.5006  45
  -5   6   2 665.448 26.6625  43
  -5   6   2 674.859 27.0426  15
  -5   6   2 715.633 27.2588  33
  -5   6   2 729.937 35.5116  30
  -5   6   2 707.513 36.8650  27
  -5   6   2 726.761 38.8143  26
  -5   6   2 713.623 36.2913  24
  -5   6   2 687.929 26.6065  17
  -5   6   3 10.5158 7.59695  11
  -5   6   3 20.0489 12.1375   2
  -5   6   3 17.9392 8.14296   5
  -5   6   3 21.4633 14.5133   4
  -5   6   3 16.6236 7.98104  45
  -5   6   3 15.7321 8.10254  44
  -5   6   3 13.4864 8.56922  43
  -5   6   3 6.05759 7.74229  15
  -5   6   3 15.3096 8.77186  33
  -5   6   3 37.8423 14.0486  27
  -5   6   3 24.8965 13.4417  24
  -5   6   3 10.6104 12.9151  26
  -5   6   3 11.0319 7.72432  17
  -5   6   3 17.7161 12.5536  22
  -5   6   4 11.8960 7.70133  11
  -5   6   4 10.7849 7.88010  44
  -5   6   4 20.9793 8.43795  45
  -5   6   4 18.1587 8.30684  43
  -5   6   4 16.7436 8.01673   5
  -5   6   4 24.9666 12.6975   2
  -5   6   4 9.73288 13.4896   4
  -5   6   4 21.5663 9.08394  15
  -5   6   4 12.8907 12.5576  27
  -5   6   4 13.1215 11.8292  24
  -5   6   4 14.2958 13.5973  26
  -5   6   4 13.3174 7.93394  17
  -5   6   4 18.4313 12.6570  22
  -5   6   5 33.5580 9.92487  11
  -5   6   5 44.0649 14.1320   2
  -5   6   5 43.3903 15.9637   4
  -5   6   5 38.5192 10.0690  43
  -5   6   5 34.3321 9.62817  45
  -5   6   5 49.8998 10.6072  44
  -5   6   5 39.8487 10.1235  15
  -5   6   5 48.5015 14.9523  27
  -5   6   5 54.7825 16.0987  26
  -5   6   5 45.6679 13.9142  24
  -5   6   5 30.8969 9.29767  17
  -5   6   5 52.5138 15.5438  22
  -5   6   6 339.436 21.0242  45
  -5   6   6 345.673 21.4347  44
  -5   6   6 357.007 21.0296  46
  -5   6   6 352.101 21.2646  43
  -5   6   6 413.518 27.8416   2
  -5   6   6 405.359 33.6113   4
  -5   6   6 408.446 30.8529  22
  -5   6   6 408.040 32.5901  26
  -5   6   6 441.759 29.6510  27
  -5   6   6 417.647 27.9227  24
  -5   6   7 144.076 18.3782   2
  -5   6   7 109.515 19.2049  22
  -5   6   7 140.848 18.1308  24
  -5   6   7 117.572 18.5635  27
  -5   6   7 121.532 21.6015  26
  -5   6   8 540.376 31.2920   2
  -5   6   8 538.987 36.9180  22
  -5   6   8 524.750 32.2565  27
  -5   6   8 524.712 38.1961  26
  -5   6   8 536.448 31.2530  24
  -5   6   9 216.957 20.6612   2
  -5   6   9 163.744 19.6102  27
  -5   6   9 190.846 24.2567  22
  -5   7 -11 624.975 34.7636  24
  -5   7 -11 642.422 34.0111  27
  -5   7 -10 128.078 20.1848  33
  -5   7 -10 149.035 19.7979   2
  -5   7 -10 134.845 18.7554   6
  -5   7 -10 130.127 21.2917  32
  -5   7 -10 144.147 18.8388  27
  -5   7 -10 160.259 20.0597  24
  -5   7 -10 112.608 21.2184  31
  -5   7 -10 114.821 19.3148  43
  -5   7  -9 223.964 23.7289  43
  -5   7  -9 239.682 22.1981   6
  -5   7  -9 217.453 20.0155   5
  -5   7  -9 275.479 24.6060   2
  -5   7  -9 250.661 20.6388   7
  -5   7  -9 210.540 24.0043  33
  -5   7  -9 235.573 26.3074  31
  -5   7  -9 260.307 26.9286  32
  -5   7  -9 251.867 23.0259  27
  -5   7  -9 244.727 23.2613  24
  -5   7  -9 234.091 19.9171  10
  -5   7  -9 226.285 19.9123  11
  -5   7  -8 38.1605 14.2655  43
  -5   7  -8 51.4298 12.4014   7
  -5   7  -8 47.9581 13.0930   6
  -5   7  -8 43.3749 11.6821   5
  -5   7  -8 51.9457 15.1488   2
  -5   7  -8 34.9634 14.0645  33
  -5   7  -8 62.7826 15.5179  27
  -5   7  -8 44.5520 16.3714  31
  -5   7  -8 44.2716 15.4774  32
  -5   7  -8 77.3868 17.6827  30
  -5   7  -8 35.9947 14.7090  24
  -5   7  -8 32.4645 10.8731  11
  -5   7  -8 45.4321 11.3851  10
  -5   7  -7 73.1995 15.5172  43
  -5   7  -7 74.7468 16.5907   2
  -5   7  -7 59.4230 12.2479   5
  -5   7  -7 58.1383 13.4078   6
  -5   7  -7 58.4268 15.4672  33
  -5   7  -7 52.5265 15.6573  24
  -5   7  -7 65.2787 16.7051  32
  -5   7  -7 89.4279 16.6088  27
  -5   7  -7 65.2012 16.8102  30
  -5   7  -7 71.6856 17.9882  31
  -5   7  -7 75.8495 12.6018  10
  -5   7  -7 66.9510 12.4803  11
  -5   7  -6 699.884 30.6521  17
  -5   7  -6 593.284 33.5508  43
  -5   7  -6 795.717 39.2459   2
  -5   7  -6 718.332 30.3423   5
  -5   7  -6 738.606 32.8883   6
  -5   7  -6 649.689 35.1998  33
  -5   7  -6 775.078 40.3764  32
  -5   7  -6 745.103 37.7129  27
  -5   7  -6 715.292 37.8921  24
  -5   7  -6 672.905 39.4079  30
  -5   7  -6 713.132 40.5667  31
  -5   7  -6 746.753 31.1373  10
  -5   7  -6 664.059 29.5432  11
  -5   7  -5 236.422 17.7608  11
  -5   7  -5 247.614 18.0983  10
  -5   7  -5 219.620 20.1816  44
  -5   7  -5 215.107 20.4674  43
  -5   7  -5 256.244 24.4034   2
  -5   7  -5 251.056 18.0406   5
  -5   7  -5 236.569 18.9830   6
  -5   7  -5 226.600 21.4435  33
  -5   7  -5 230.310 24.1240  31
  -5   7  -5 280.975 24.5124  27
  -5   7  -5 293.052 25.3303  24
  -5   7  -5 233.183 24.4137  30
  -5   7  -5 283.795 24.9549  32
  -5   7  -5 257.159 18.6053  17
  -5   7  -4 104.366 12.8281  11
  -5   7  -4 129.326 13.8943  10
  -5   7  -4 90.2328 14.8914  44
  -5   7  -4 97.2686 15.3356  43
  -5   7  -4 100.313 17.7756   2
  -5   7  -4 118.624 14.0999   6
  -5   7  -4 109.367 12.9654   5
  -5   7  -4 113.147 16.6998  33
  -5   7  -4 124.126 19.0654  24
  -5   7  -4 121.471 18.3964  32
  -5   7  -4 110.966 18.1009  27
  -5   7  -4 106.353 18.6299  30
  -5   7  -4 122.842 18.9856  31
  -5   7  -4 94.0806 12.7348  17
  -5   7  -3 470.291 23.5570  10
  -5   7  -3 497.335 23.6959  11
  -5   7  -3 464.630 26.6451  44
  -5   7  -3 414.221 26.0565  43
  -5   7  -3 507.086 32.0534   2
  -5   7  -3 503.919 23.8062   5
  -5   7  -3 513.144 24.7262   6
  -5   7  -3 431.379 26.9176  33
  -5   7  -3 493.134 31.5174  27
  -5   7  -3 508.329 32.3444  30
  -5   7  -3 514.618 32.2597  31
  -5   7  -3 475.802 23.6900  17
  -5   7  -2 704.459 28.4904  10
  -5   7  -2 678.782 28.0185  11
  -5   7  -2 639.607 30.6083  44
  -5   7  -2 613.557 30.4290  43
  -5   7  -2 698.307 28.3608   5
  -5   7  -2 775.709 38.7121   2
  -5   7  -2 806.860 43.2075   4
  -5   7  -2 694.942 28.7014   6
  -5   7  -2 627.980 31.2734  33
  -5   7  -2 766.753 38.8730  30
  -5   7  -2 749.976 37.4685  31
  -5   7  -2 688.997 37.3759  24
  -5   7  -2 703.561 28.7505  17
  -5   7  -1 247.144 16.3503  11
  -5   7  -1 239.885 26.2816   4
  -5   7  -1 223.331 16.1053   5
  -5   7  -1 200.818 15.7228   6
  -5   7  -1 203.391 17.6301  44
  -5   7  -1 193.464 17.8696  43
  -5   7  -1 211.360 18.6596  33
  -5   7  -1 215.700 22.5054  30
  -5   7  -1 244.592 24.0231  24
  -5   7  -1 205.851 21.4602  31
  -5   7  -1 221.946 16.1249  17
  -5   7   0 809.171 31.8234  11
  -5   7   0 851.992 31.9556   5
  -5   7   0 940.187 47.7577   4
  -5   7   0 823.136 30.4952   6
  -5   7   0 867.433 33.4223  45
  -5   7   0 793.187 33.7994  44
  -5   7   0 788.653 33.8237  43
  -5   7   0 841.009 32.9067  15
  -5   7   0 849.473 34.7554  33
  -5   7   0 892.111 40.9338  30
  -5   7   0 854.660 41.8516  27
  -5   7   0 924.257 43.0422  24
  -5   7   0 805.041 31.8221  17
  -5   7   1 227.924 16.7946  11
  -5   7   1 290.186 27.7813   4
  -5   7   1 193.169 16.2572   5
  -5   7   1 242.836 23.5446   2
  -5   7   1 227.501 15.4322   6
  -5   7   1 196.164 16.9431  45
  -5   7   1 189.742 17.3545  44
  -5   7   1 201.813 17.7351  43
  -5   7   1 190.975 16.8481  15
  -5   7   1 202.858 17.9400  33
  -5   7   1 241.118 23.7975  27
  -5   7   1 242.352 22.3765  30
  -5   7   1 218.010 23.6646  26
  -5   7   1 255.162 23.8604  24
  -5   7   1 194.636 16.5645  17
  -5   7   2 375.722 21.3674  11
  -5   7   2 383.950 32.0054   4
  -5   7   2 370.818 21.4303   5
  -5   7   2 372.564 28.1170   2
  -5   7   2 350.322 21.4092  45
  -5   7   2 323.809 21.4948  44
  -5   7   2 355.126 22.0340  43
  -5   7   2 328.907 21.5417  15
  -5   7   2 331.984 21.7680  33
  -5   7   2 359.218 25.9418  30
  -5   7   2 413.282 29.9109  27
  -5   7   2 378.967 29.2523  26
  -5   7   2 341.658 27.2205  24
  -5   7   2 348.745 21.2293  17
  -5   7   3 106.135 13.4351  11
  -5   7   3 145.732 22.2708   4
  -5   7   3 112.019 13.9052   5
  -5   7   3 153.804 20.0754   2
  -5   7   3 122.522 14.9508  44
  -5   7   3 129.134 14.5872  45
  -5   7   3 118.984 14.7137  43
  -5   7   3 135.416 14.9685  15
  -5   7   3 135.245 15.9599  33
  -5   7   3 145.839 20.2862  27
  -5   7   3 132.571 19.2622  24
  -5   7   3 151.865 21.3688  26
  -5   7   3 125.290 14.4525  17
  -5   7   3 143.756 19.4404  22
  -5   7   4 337.388 22.3258  44
  -5   7   4 331.528 21.5528  45
  -5   7   4 328.076 21.9738  43
  -5   7   4 402.917 33.5399   4
  -5   7   4 370.121 27.8523   2
  -5   7   4 364.116 28.8427  27
  -5   7   4 358.883 28.1245  24
  -5   7   4 329.924 28.8312  26
  -5   7   4 353.189 28.1056  22
  -5   7   4 373.339 23.0347  33
  -5   7   5 37.2869 14.2384   2
  -5   7   5 35.2932 16.2523   4
  -5   7   5 42.9468 15.2144  22
  -5   7   5 18.3602 15.0628  27
  -5   7   5 34.3807 14.5101  24
  -5   7   5 16.1608 14.0595  26
  -5   7   6 20.7200 12.9646   2
  -5   7   6 10.6683 15.4369   4
  -5   7   6 37.6327 14.7283  22
  -5   7   6 10.4687 13.3079  27
  -5   7   6 34.7156 16.6009  26
  -5   7   6 19.3717 12.9896  24
  -5   7   7 58.3021 15.1511   2
  -5   7   7 58.3170 17.1802  22
  -5   7   7 68.3699 15.9980  24
  -5   7   7 50.8462 16.4858  27
  -5   7   7 39.6835 17.3658  26
  -5   7   8 417.057 28.4168   2
  -5   7   8 381.287 31.7368  22
  -5   7   8 419.351 29.6954  27
  -5   8 -10 237.484 22.8889  27
  -5   8 -10 228.165 25.6931  32
  -5   8 -10 226.486 23.2797   6
  -5   8  -9 116.752 19.5581  32
  -5   8  -9 138.565 19.6736  27
  -5   8  -9 132.344 19.4587  24
  -5   8  -9 158.263 23.0782  31
  -5   8  -9 174.545 19.6561   6
  -5   8  -9 152.378 20.5987   2
  -5   8  -8 82.8783 17.9968  33
  -5   8  -8 85.3113 15.2850   6
  -5   8  -8 91.7208 17.9609   2
  -5   8  -8 85.6959 17.4783  32
  -5   8  -8 97.0550 19.6183  30
  -5   8  -8 97.9227 18.1314  27
  -5   8  -8 59.6216 17.3750  31
  -5   8  -8 114.699 19.0816  24
  -5   8  -8 80.2032 17.4578  43
  -5   8  -7 502.659 28.1356  17
  -5   8  -7 504.738 32.6225  43
  -5   8  -7 573.359 35.1658   2
  -5   8  -7 550.511 30.4029   6
  -5   8  -7 519.131 28.5819   5
  -5   8  -7 498.194 33.7779  33
  -5   8  -7 498.253 32.8108  32
  -5   8  -7 472.301 34.8197  31
  -5   8  -7 503.079 35.3863  30
  -5   8  -7 562.951 34.8915  24
  -5   8  -7 540.722 34.1360  27
  -5   8  -7 487.074 27.6983  11
  -5   8  -7 533.490 28.7585  10
  -5   8  -6 139.302 16.0168  11
  -5   8  -6 163.794 16.9915  10
  -5   8  -6 152.520 19.2979  44
  -5   8  -6 166.319 20.5414  43
  -5   8  -6 175.147 18.3469   6
  -5   8  -6 181.438 22.1997   2
  -5   8  -6 168.305 16.6618   5
  -5   8  -6 144.803 19.9967  33
  -5   8  -6 164.899 21.2148  24
  -5   8  -6 167.383 20.3655  32
  -5   8  -6 167.957 22.2314  30
  -5   8  -6 168.801 22.0758  31
  -5   8  -6 180.289 21.9466  27
  -5   8  -6 182.068 17.5616  17
  -5   8  -5 350.511 22.7023  10
  -5   8  -5 338.730 22.3240  11
  -5   8  -5 303.294 24.9880  44
  -5   8  -5 325.827 26.6592  43
  -5   8  -5 345.457 22.6542   5
  -5   8  -5 346.634 28.3347   2
  -5   8  -5 375.285 24.0621   6
  -5   8  -5 352.174 26.6870  33
  -5   8  -5 350.218 29.0913  24
  -5   8  -5 374.359 28.8459  27
  -5   8  -5 309.190 27.3929  31
  -5   8  -5 344.894 28.8281  30
  -5   8  -5 330.348 26.4521  32
  -5   8  -5 339.982 22.3656  17
  -5   8  -4 218.232 18.2433  11
  -5   8  -4 215.333 18.4300  10
  -5   8  -4 169.214 19.8857  44
  -5   8  -4 175.968 19.8781  43
  -5   8  -4 212.515 18.4481   6
  -5   8  -4 200.798 18.0824   5
  -5   8  -4 194.258 22.6831   2
  -5   8  -4 185.706 21.1961  33
  -5   8  -4 184.500 22.7203  30
  -5   8  -4 207.440 23.1683  27
  -5   8  -4 218.693 22.7477  31
  -5   8  -4 192.308 17.5251  17
  -5   8  -3 24.2894 10.6629  11
  -5   8  -3 22.6329 11.0029  10
  -5   8  -3 26.4671 13.2254  44
  -5   8  -3 37.0468 14.5685  43
  -5   8  -3 43.8853 15.9447   2
  -5   8  -3 32.9927 11.0045   6
  -5   8  -3 22.3055 11.7568   5
  -5   8  -3 31.0174 14.9350  33
  -5   8  -3 58.7060 15.2204  31
  -5   8  -3 17.2505 14.3653  30
  -5   8  -3 44.6370 15.6061  27
  -5   8  -3 30.4339 11.3746  17
  -5   8  -2 427.444 24.1299  10
  -5   8  -2 431.295 24.4989  11
  -5   8  -2 457.408 25.3056   5
  -5   8  -2 505.327 36.2466   4
  -5   8  -2 436.477 31.2265   2
  -5   8  -2 430.070 23.9906   6
  -5   8  -2 378.732 26.4525  44
  -5   8  -2 371.739 26.5704  43
  -5   8  -2 398.118 27.6466  33
  -5   8  -2 438.997 29.7158  31
  -5   8  -2 468.050 31.6883  30
  -5   8  -2 504.262 33.0905  24
  -5   8  -2 399.764 24.0201  17
  -5   8  -1 34.8564 11.6666  11
  -5   8  -1 65.0094 11.4424   6
  -5   8  -1 77.8259 18.7738   4
  -5   8  -1 50.2600 12.7940   5
  -5   8  -1 18.9228 13.8220  44
  -5   8  -1 13.1769 14.8213  43
  -5   8  -1 61.4683 12.9867  15
  -5   8  -1 29.8044 13.7660  33
  -5   8  -1 52.0026 16.3608  24
  -5   8  -1 59.4200 15.1831  30
  -5   8  -1 51.8394 16.5839  27
  -5   8  -1 31.6423 11.6380  17
  -5   8   0 49.1032 11.9560  11
  -5   8   0 66.6224 17.2073   2
  -5   8   0 67.8258 12.4348   5
  -5   8   0 61.8764 17.8255   4
  -5   8   0 75.9272 13.6116  45
  -5   8   0 53.8709 14.1714  44
  -5   8   0 55.7742 14.5963  43
  -5   8   0 74.5348 13.1638  15
  -5   8   0 74.9921 15.2014  33
  -5   8   0 93.6383 18.0229  24
  -5   8   0 87.7618 16.7789  30
  -5   8   0 87.5668 17.9874  27
  -5   8   0 56.2207 12.7845  17
  -5   8   1 82.0390 17.8566   2
  -5   8   1 100.963 20.3300   4
  -5   8   1 77.0765 14.5839  43
  -5   8   1 64.5956 16.3358  27
  -5   8   1 80.4541 16.0146  30
  -5   8   1 84.3419 17.4311  26
  -5   8   1 64.8229 17.0140  24
  -5   8   1 58.3814 13.3771  44
  -5   8   1 46.2635 12.7934  45
  -5   8   2 313.440 27.2760   2
  -5   8   2 338.048 31.4932   4
  -5   8   2 285.253 26.5913  26
  -5   8   2 326.231 25.3570  30
  -5   8   2 325.679 28.0984  24
  -5   8   2 298.151 27.2711  27
  -5   8   3 198.987 22.7103   2
  -5   8   3 180.609 25.3040   4
  -5   8   3 166.167 22.1141  27
  -5   8   3 175.636 22.1909  24
  -5   8   3 162.103 21.7514  26
  -5   8   4-8.01338 15.9029   4
  -5   8   4-0.94702 13.1827   2
  -5   8   4-2.58986 12.9573  22
  -5   8   4-0.96902 12.9289  24
  -5   8   4 6.61741 14.1848  26
  -5   8   4 1.03045 12.8035  27
  -5   8   5 243.676 24.3135  24
  -5   8   5 239.305 26.5637  26
  -5   8   5 245.139 24.6582   2
  -5   9  -8 10.3725 11.8933   6
  -5   9  -7 54.9726 16.8257  31
  -5   9  -7 80.5962 15.5913   6
  -5   9  -6 272.185 25.9959  31
  -5   9  -6 285.260 22.9815   6
  -5   9  -5 278.941 21.9604   6
  -5   9  -4 332.150 28.2473  30
  -5   9  -4 320.876 23.1304   6
  -5   9  -3 153.633 21.1538  30
  -5   9  -2 299.311 26.6522  30
  -5   9  -2 351.394 32.2813   4
  -5   9  -1 89.8115 17.3331  30
  -5   9  -1 75.5822 20.1022   4
  -5   9   0 287.270 25.3617  30
  -5   9   0 338.845 31.8951   4
  -5   9   2 293.529 26.4360  26
  -5   9   3 87.6607 18.0365  26
  -4  -9   2 156.487 21.5477  12
  -4  -9   2 132.014 20.6170   9
  -4  -9   2 142.860 21.4086  13
  -4  -9   2 148.395 21.0822  14
  -4  -9   3 26.9886 14.5106  23
  -4  -9   3 24.1263 14.1211   9
  -4  -9   3 24.9613 15.3105  12
  -4  -9   3 50.0415 15.6523  14
  -4  -9   3 42.4119 15.5877  13
  -4  -9   4 36.3421 15.4012  23
  -4  -9   4 51.6490 16.2031  28
  -4  -9   4 30.3545 14.5597   9
  -4  -9   4 41.0712 15.7825  12
  -4  -9   4 25.3208 14.5839  14
  -4  -9   4 43.1357 14.7322  13
  -4  -9   5-19.5780 16.4398  47
  -4  -9   5 2.83911 14.0564  23
  -4  -9   5-13.3187 17.3384  28
  -4  -9   5-0.95593 12.0602   9
  -4  -9   5-7.74221 16.2076  12
  -4  -9   5-25.6620 18.9387  14
  -4  -9   5-14.5491 18.1404  13
  -4  -9   6 14.9490 16.0450   9
  -4  -9   6 47.7204 17.0338  12
  -4  -9   6 21.7746 16.8549  13
  -4  -9   6 27.9530 16.1714  14
  -4  -9   6 28.4003 16.6365  47
  -4  -9   7 372.317 29.7384   9
  -4  -9   7 397.538 30.4594  13
  -4  -9   7 410.963 30.8867  14
  -4  -9   7 378.014 31.5511  47
  -4  -9   8-3.62923 18.6439  13
  -4  -9   8 2.71432 19.1387  14
  -4  -9   8 9.85402 18.0262   9
  -4  -9   8 36.8800 15.8964  18
  -4  -9   8 6.95932 19.6521  47
  -4  -9   9 567.799 34.5991  13
  -4  -9   9 535.270 34.2920  14
  -4  -9   9 544.338 34.2494   9
  -4  -9   9 520.699 33.5851  18
  -4  -9   9 499.702 35.3485  47
  -4  -9  10 259.530 25.6501  14
  -4  -9  10 257.390 24.4934  13
  -4  -9  10 217.509 25.6964  47
  -4  -9  10 280.846 25.2314  18
  -4  -9  10 251.121 24.0774   9
  -4  -8  -2 23.5418 15.4803  13
  -4  -8  -2 6.63477 14.3596  14
  -4  -8  -2 3.25065 13.6708  12
  -4  -8  -2 30.4221 15.4313   7
  -4  -8  -1 295.767 28.1015  13
  -4  -8  -1 358.774 30.1410  14
  -4  -8  -1 332.530 29.3364  12
  -4  -8  -1 317.606 26.6637  19
  -4  -8  -1 317.079 28.1204   3
  -4  -8   0 117.231 21.7973   3
  -4  -8   0 129.505 23.3931   1
  -4  -8   0 92.4225 18.9876  19
  -4  -8   0 114.635 19.1956   9
  -4  -8   0 128.281 20.0518  12
  -4  -8   0 138.308 20.3801  14
  -4  -8   0 118.756 20.5212  13
  -4  -8   1 75.8775 17.1477  14
  -4  -8   1 87.9365 17.6317  13
  -4  -8   1 45.0920 15.6130  19
  -4  -8   1 76.5628 18.6883   3
  -4  -8   1 82.5513 21.5498   1
  -4  -8   1 67.6088 15.5581  23
  -4  -8   1 67.5222 16.7165   9
  -4  -8   1 73.7057 16.4669  12
  -4  -8   2 113.984 18.4295  14
  -4  -8   2 93.5738 17.5937  13
  -4  -8   2 121.769 20.0849  19
  -4  -8   2 117.561 21.0336   3
  -4  -8   2 117.165 22.3785   1
  -4  -8   2 79.1846 16.0367  28
  -4  -8   2 121.878 18.5613  23
  -4  -8   2 119.887 18.9560  12
  -4  -8   2 91.2963 17.7427   9
  -4  -8   3 285.548 25.6225  13
  -4  -8   3 268.109 25.1027  12
  -4  -8   3 279.154 25.0202  14
  -4  -8   3 272.744 25.7548  19
  -4  -8   3 276.447 29.9074   1
  -4  -8   3 246.625 23.8263  23
  -4  -8   3 256.214 22.9767  28
  -4  -8   3 272.318 24.9589   9
  -4  -8   4 20.6230 12.7436   9
  -4  -8   4 14.4356 14.5556  12
  -4  -8   4 29.4167 14.1622  14
  -4  -8   4 28.2772 13.3129  13
  -4  -8   4 37.6534 13.8829  47
  -4  -8   4 27.0424 17.5652   1
  -4  -8   4 34.1881 15.5742  23
  -4  -8   4 34.2877 14.5160  28
  -4  -8   4 23.2110 14.8762  19
  -4  -8   5 38.9702 15.3350  12
  -4  -8   5 34.1152 14.1161   9
  -4  -8   5 25.7397 14.4521  13
  -4  -8   5 17.3900 14.5728  14
  -4  -8   5 30.3924 14.9389  47
  -4  -8   5 59.3224 18.1434   3
  -4  -8   5 27.7299 14.4009  28
  -4  -8   5 32.4657 15.4135  23
  -4  -8   5 26.2549 14.8603  19
  -4  -8   6 90.2113 17.4025  13
  -4  -8   6 75.9601 16.9235  14
  -4  -8   6 71.8083 17.6462  47
  -4  -8   6 84.8952 20.0087   3
  -4  -8   6 95.5953 18.9354  23
  -4  -8   6 86.2676 18.5786  28
  -4  -8   6 93.5809 17.9858  12
  -4  -8   6 117.237 18.3087   9
  -4  -8   7 163.618 20.7609  14
  -4  -8   7 167.811 20.5798  13
  -4  -8   7 132.584 20.7166  47
  -4  -8   7 185.704 25.0379   3
  -4  -8   7 145.965 21.6948  23
  -4  -8   7 179.430 22.3243  28
  -4  -8   7 155.155 19.9621   9
  -4  -8   8 143.960 19.2866   9
  -4  -8   8 152.634 18.9532  13
  -4  -8   8 137.090 19.2542  14
  -4  -8   8 145.757 20.5629  47
  -4  -8   8 143.817 22.4016   3
  -4  -8   8 147.168 21.3204  28
  -4  -8   8 170.826 22.2558  23
  -4  -8   8 163.781 22.1173  19
  -4  -8   8 163.347 19.5051  18
  -4  -8   9 25.4293 12.6296   9
  -4  -8   9 71.4059 15.0513  13
  -4  -8   9 49.3614 14.6807  14
  -4  -8   9 38.5766 14.4326  47
  -4  -8   9 22.1937 15.8782   3
  -4  -8   9 27.6972 15.6796  23
  -4  -8   9 32.4396 15.9601  28
  -4  -8   9 28.1304 15.1742  19
  -4  -8   9 35.5540 13.0862  18
  -4  -8  10 49.0215 13.7597   9
  -4  -8  10 45.4483 15.5605  14
  -4  -8  10 66.4585 14.8532  13
  -4  -8  10 55.8143 15.6902  47
  -4  -8  10 53.3223 17.8796   3
  -4  -8  10 45.3787 17.0132  28
  -4  -8  10 58.6721 17.4770  23
  -4  -8  10 61.3547 14.7904  18
  -4  -8  10 50.0110 16.0029  19
  -4  -8  11-2.47605 12.8974  13
  -4  -8  11 0.84868 12.3310  14
  -4  -8  11 10.8473 13.6151  47
  -4  -8  11-7.20444 16.0309   3
  -4  -8  11 10.4880 11.2761   9
  -4  -8  11 11.3324 11.1760  18
  -4  -8  11 1.89685 13.9335  19
  -4  -8  12 35.8617 13.4952  13
  -4  -8  12 21.5250 13.4193  14
  -4  -8  12 24.3249 12.8416   9
  -4  -8  12 17.8651 11.8958  18
  -4  -8  12 26.1395 14.1725  47
  -4  -8  13 113.161 18.2082  13
  -4  -8  13 100.632 18.8285  14
  -4  -8  13 74.0095 17.8813  47
  -4  -8  13 87.7933 18.4904  46
  -4  -8  13 97.0381 16.4500  18
  -4  -8  13 106.356 17.1303   9
  -4  -7  -5 12.2168 15.2120   7
  -4  -7  -5 29.7118 14.6150   3
  -4  -7  -5 28.2808 15.0464  20
  -4  -7  -5 20.3329 15.7933  12
  -4  -7  -5 10.5509 15.0831  13
  -4  -7  -5 25.2450 15.8482  14
  -4  -7  -4 28.8300 15.8133  14
  -4  -7  -4 33.8720 15.4002  13
  -4  -7  -4 25.3396 12.7356  19
  -4  -7  -4 23.8487 13.2845  20
  -4  -7  -4 38.9293 17.6227   1
  -4  -7  -4 38.1541 15.1950   3
  -4  -7  -4 10.7337 15.1290   7
  -4  -7  -4 12.2171 12.1059  29
  -4  -7  -4 4.35376 14.4645  12
  -4  -7  -3 35.9296 14.7879  13
  -4  -7  -3 30.8448 14.8719  14
  -4  -7  -3 20.4657 13.4822  19
  -4  -7  -3 18.0632 11.4844  20
  -4  -7  -3 19.1841 16.5326   1
  -4  -7  -3 13.6764 14.5269   3
  -4  -7  -3 32.1093 15.5523   7
  -4  -7  -3 22.4166 12.5122  29
  -4  -7  -3 12.5866 13.8767  12
  -4  -7  -2 501.259 34.4950  13
  -4  -7  -2 593.533 36.4171  12
  -4  -7  -2 518.209 35.0994  14
  -4  -7  -2 478.607 29.6757  20
  -4  -7  -2 482.820 30.9365  19
  -4  -7  -2 562.965 39.4596   1
  -4  -7  -2 557.661 34.7611   3
  -4  -7  -2 501.091 30.0450  29
  -4  -7  -2 563.200 35.7840   7
  -4  -7  -1 302.572 27.4574  14
  -4  -7  -1 321.437 27.3354  12
  -4  -7  -1 372.255 28.7489  13
  -4  -7  -1 282.810 22.2542  20
  -4  -7  -1 312.538 25.5041  19
  -4  -7  -1 331.069 28.1700   3
  -4  -7  -1 318.518 30.7742   1
  -4  -7  -1 337.433 24.5023  23
  -4  -7  -1 344.821 25.2054  29
  -4  -7  -1 351.883 28.1475   7
  -4  -7   0 670.332 41.0699   1
  -4  -7   0 662.534 37.1175   3
  -4  -7   0 583.243 33.7754  19
  -4  -7   0 525.246 28.5516  20
  -4  -7   0 564.616 31.9475  23
  -4  -7   0 497.942 28.9085  28
  -4  -7   0 642.661 35.9860  13
  -4  -7   0 626.261 35.5010  12
  -4  -7   0 627.284 35.6364  14
  -4  -7   1 215.029 22.2694  13
  -4  -7   1 173.926 20.2159  12
  -4  -7   1 202.707 21.7876  14
  -4  -7   1 195.247 21.4387  19
  -4  -7   1 157.725 15.9386  20
  -4  -7   1 194.650 22.9466   3
  -4  -7   1 146.466 22.6260   1
  -4  -7   1 185.583 19.3394  28
  -4  -7   1 172.289 19.9284  23
  -4  -7   1 205.103 21.7886   9
  -4  -7   2 287.408 24.5332  14
  -4  -7   2 289.890 24.5763  12
  -4  -7   2 296.133 24.7969  13
  -4  -7   2 280.496 24.3948  19
  -4  -7   2 307.242 28.6134   1
  -4  -7   2 266.177 25.4812   3
  -4  -7   2 261.259 23.4490  23
  -4  -7   2 229.703 21.2590  28
  -4  -7   2 267.594 23.6385   9
  -4  -7   3 116.982 17.3157  14
  -4  -7   3 86.7249 15.9885  13
  -4  -7   3 101.023 18.0208  19
  -4  -7   3 128.827 21.8359   1
  -4  -7   3 98.4784 16.5705  28
  -4  -7   3 107.761 16.7839  23
  -4  -7   3 86.7177 16.0224  12
  -4  -7   3 85.8318 15.5527   9
  -4  -7   4 93.4533 16.0587   9
  -4  -7   4 90.8949 15.6939  12
  -4  -7   4 108.658 16.4489  14
  -4  -7   4 98.3392 15.6684  13
  -4  -7   4 112.955 17.5122  47
  -4  -7   4 123.768 20.7549   1
  -4  -7   4 109.673 17.0226  28
  -4  -7   4 88.2937 16.9829  23
  -4  -7   4 110.587 17.9172  19
  -4  -7   5 6.18680 11.0289   9
  -4  -7   5 16.4398 12.1974  12
  -4  -7   5 26.6791 12.2656  13
  -4  -7   5 23.8308 11.7818  14
  -4  -7   5 11.8537 12.1112  47
  -4  -7   5 7.88114 13.8830   3
  -4  -7   5 16.0125 13.3556  23
  -4  -7   5 18.2862 13.6060  28
  -4  -7   5 19.8700 13.7479  19
  -4  -7   6 961.155 40.7670  14
  -4  -7   6 955.370 41.4189  12
  -4  -7   6 969.291 40.6692  13
  -4  -7   6 904.349 41.0420  47
  -4  -7   6 1012.98 46.0787   3
  -4  -7   6 893.632 42.3742  23
  -4  -7   6 924.327 41.8537  28
  -4  -7   6 950.326 40.4728   9
  -4  -7   7 144.189 17.6612   9
  -4  -7   7 158.494 18.3094  14
  -4  -7   7 171.774 18.5926  13
  -4  -7   7 152.806 18.9277  47
  -4  -7   7 149.016 21.2233   3
  -4  -7   7 153.077 20.5017  23
  -4  -7   7 146.033 20.0860  28
  -4  -7   7 145.469 17.6744  25
  -4  -7   7 166.952 21.0179  19
  -4  -7   7 133.920 17.3945  18
  -4  -7   8 88.3670 15.0273   9
  -4  -7   8 90.3485 15.1786  13
  -4  -7   8 104.270 15.7709  14
  -4  -7   8 81.6173 16.0888  47
  -4  -7   8 114.814 19.0866   3
  -4  -7   8 103.936 18.6647  23
  -4  -7   8 93.7635 16.1575  25
  -4  -7   8 83.9174 17.7883  28
  -4  -7   8 69.6225 14.3007  18
  -4  -7   8 107.897 17.8290  19
  -4  -7   9 147.727 17.3889   9
  -4  -7   9 136.304 17.7679  14
  -4  -7   9 159.750 18.0981  13
  -4  -7   9 137.092 18.6105  47
  -4  -7   9 161.439 21.3608   3
  -4  -7   9 145.716 19.4349  25
  -4  -7   9 145.420 20.4972  23
  -4  -7   9 126.764 19.7347  28
  -4  -7   9 144.584 19.8992  19
  -4  -7   9 119.937 16.6716  18
  -4  -7  10 259.340 21.5606   9
  -4  -7  10 234.702 21.8244  14
  -4  -7  10 213.702 20.6912  13
  -4  -7  10 228.531 22.7832  47
  -4  -7  10 218.505 24.4357   3
  -4  -7  10 168.842 20.8618  25
  -4  -7  10 216.125 23.9645  28
  -4  -7  10 223.502 24.5339  23
  -4  -7  10 237.687 23.7637  19
  -4  -7  10 230.655 20.8113  18
  -4  -7  11 66.4363 13.8698   9
  -4  -7  11 71.3815 15.1924  13
  -4  -7  11 71.4813 15.3669  14
  -4  -7  11 62.3067 15.5552  46
  -4  -7  11 47.6474 14.7471  47
  -4  -7  11 86.9795 18.5269   3
  -4  -7  11 85.9984 18.5781  28
  -4  -7  11 56.0301 16.6789  23
  -4  -7  11 74.7711 17.8619  25
  -4  -7  11 85.0302 14.6202  18
  -4  -7  11 82.9209 18.8564  21
  -4  -7  11 76.1558 16.8753  19
  -4  -7  12 52.3791 13.9194   9
  -4  -7  12 66.1410 15.0467  13
  -4  -7  12 68.5100 15.3510  14
  -4  -7  12 55.0406 16.1967  47
  -4  -7  12 44.8024 15.2618  46
  -4  -7  12 64.3087 17.5627   3
  -4  -7  12 61.1507 17.3932  25
  -4  -7  12 62.3712 14.8368  18
  -4  -7  12 70.8488 18.1872  21
  -4  -7  12 47.7942 16.0330  19
  -4  -7  13 541.248 32.0246   9
  -4  -7  13 574.376 33.1745  13
  -4  -7  13 457.031 32.9764  47
  -4  -7  13 448.169 33.5911  46
  -4  -7  13 535.869 34.5972   3
  -4  -7  13 443.699 33.4028  25
  -4  -7  13 535.887 38.3203  21
  -4  -7  13 548.536 32.0950  18
  -4  -7  13 554.890 32.6260  19
  -4  -7  14 133.389 18.6772  13
  -4  -7  14 157.375 19.0592  16
  -4  -7  14 111.550 19.3852  46
  -4  -7  14 124.249 20.3164  47
  -4  -7  14 129.936 17.6369  18
  -4  -7  14 120.237 18.5185  19
  -4  -7  14 115.736 17.5495   9
  -4  -7  15 17.6320 14.8491  47
  -4  -7  15 27.5142 15.0921  46
  -4  -6  -7 159.531 23.4479  14
  -4  -6  -7 143.413 23.2166  13
  -4  -6  -7 135.815 21.1925  20
  -4  -6  -7 144.172 22.6625   7
  -4  -6  -7 141.650 21.1686  29
  -4  -6  -7 150.983 23.1413  12
  -4  -6  -6 245.078 26.2839  12
  -4  -6  -6 217.510 25.6269  13
  -4  -6  -6 222.170 25.3780  14
  -4  -6  -6 180.285 22.4612  20
  -4  -6  -6 201.713 21.4180   3
  -4  -6  -6 255.089 28.9286   1
  -4  -6  -6 222.879 24.4184  29
  -4  -6  -6 204.015 24.6492   7
  -4  -6  -5 88.1662 18.5392  13
  -4  -6  -5 121.249 19.9853  14
  -4  -6  -5 90.3982 15.8165  19
  -4  -6  -5 91.0106 17.5176  20
  -4  -6  -5 121.214 19.7822   7
  -4  -6  -5 105.738 21.2869   1
  -4  -6  -5 107.440 17.5717   3
  -4  -6  -5 102.040 17.7857  29
  -4  -6  -5 119.539 19.9302  12
  -4  -6  -4 35.6309 15.8734  14
  -4  -6  -4 22.8210 14.6907  13
  -4  -6  -4 34.6326 13.4172  19
  -4  -6  -4 34.2643 13.5879  20
  -4  -6  -4 40.1472 15.4170   7
  -4  -6  -4 52.2011 15.2949   3
  -4  -6  -4 66.5919 18.5362   1
  -4  -6  -4 36.7472 14.5508  29
  -4  -6  -4 29.9659 15.2179  12
  -4  -6  -3 368.691 28.2933  12
  -4  -6  -3 289.311 26.5115  13
  -4  -6  -3 333.174 27.4764  14
  -4  -6  -3 295.422 23.8180  19
  -4  -6  -3 293.384 24.7937  20
  -4  -6  -3 354.774 31.0001   1
  -4  -6  -3 316.663 25.9968   3
  -4  -6  -3 302.076 25.1826  29
  -4  -6  -3 340.057 27.4637   7
  -4  -6  -2 870.559 41.6321  13
  -4  -6  -2 862.293 41.0214  12
  -4  -6  -2 913.080 42.3576  14
  -4  -6  -2 742.948 37.4090  20
  -4  -6  -2 811.807 37.8926  19
  -4  -6  -2 949.120 46.8003   1
  -4  -6  -2 850.317 40.7688   3
  -4  -6  -2 735.619 32.9909  28
  -4  -6  -2 853.257 39.4897  29
  -4  -6  -2 881.012 41.1531   7
  -4  -6  -1 759.084 37.9623  14
  -4  -6  -1 778.858 38.0805  12
  -4  -6  -1 811.558 39.1046  13
  -4  -6  -1 727.690 35.2459  20
  -4  -6  -1 816.876 37.5482  19
  -4  -6  -1 832.144 43.5960   1
  -4  -6  -1 763.420 38.7935   3
  -4  -6  -1 769.889 36.0743  23
  -4  -6  -1 810.285 37.3226  29
  -4  -6  -1 758.036 33.3841  28
  -4  -6  -1 900.185 39.8758   7
  -4  -6   0 414.296 27.3444  14
  -4  -6   0 425.550 27.6620  13
  -4  -6   0 416.197 27.2123  12
  -4  -6   0 407.094 27.0390  19
  -4  -6   0 366.440 24.0587  20
  -4  -6   0 440.644 29.3014   3
  -4  -6   0 433.711 31.9282   1
  -4  -6   0 398.587 26.4062  23
  -4  -6   0 385.933 25.5420  29
  -4  -6   0 370.118 24.0784  28
  -4  -6   0 454.188 27.6860   7
  -4  -6   1 40.2633 12.7494  13
  -4  -6   1 36.1761 11.9723  14
  -4  -6   1 43.2729 11.2034  20
  -4  -6   1 46.3257 13.7055  19
  -4  -6   1 31.3357 14.1441   3
  -4  -6   1 36.5094 15.7923   1
  -4  -6   1 29.8749 12.7763  23
  -4  -6   1 35.1922 12.6319  28
  -4  -6   1 40.5396 12.3911  12
  -4  -6   2 269.770 21.3118  14
  -4  -6   2 263.642 20.8549  12
  -4  -6   2 269.356 21.3549  13
  -4  -6   2 279.036 23.0867  19
  -4  -6   2 237.781 18.8738  20
  -4  -6   2 319.458 26.8286   1
  -4  -6   2 297.204 23.2986  23
  -4  -6   2 239.520 20.6220  28
  -4  -6   2 268.654 21.2534   9
  -4  -6   3 153.411 17.3974   9
  -4  -6   3 167.272 17.6206  14
  -4  -6   3 161.924 17.5461  12
  -4  -6   3 179.279 17.6945  13
  -4  -6   3 169.148 17.5896  47
  -4  -6   3 169.322 21.8954   1
  -4  -6   3 152.516 17.9159  28
  -4  -6   3 179.811 19.7681  23
  -4  -6   3 152.322 18.8715  19
  -4  -6   4 1371.19 47.8235   9
  -4  -6   4 1372.17 48.1385  13
  -4  -6   4 1356.60 47.8204  14
  -4  -6   4 1389.36 48.4843  12
  -4  -6   4 1417.43 48.7732  47
  -4  -6   4 1492.51 58.4529   1
  -4  -6   4 1537.07 55.6750   3
  -4  -6   4 1319.01 49.3127  28
  -4  -6   4 1313.55 50.5358  23
  -4  -6   4 1365.83 51.1237  19
  -4  -6   5 680.901 30.5723  13
  -4  -6   5 659.884 30.5917  12
  -4  -6   5 589.650 29.1271  14
  -4  -6   5 639.209 30.4116  47
  -4  -6   5 627.541 34.7071   3
  -4  -6   5 564.201 30.0848  25
  -4  -6   5 571.700 32.0924  23
  -4  -6   5 579.735 31.6478  28
  -4  -6   5 595.077 28.8804   9
  -4  -6   6 1245.13 43.9220  13
  -4  -6   6 1218.72 43.4122  14
  -4  -6   6 1204.62 44.6232  47
  -4  -6   6 1159.38 48.8844   3
  -4  -6   6 1159.12 45.3964  25
  -4  -6   6 1150.20 46.6576  28
  -4  -6   6 1258.23 48.8472  23
  -4  -6   6 1239.72 43.4311   9
  -4  -6   7 28.6029 10.4493   9
  -4  -6   7 31.6926 11.0110  13
  -4  -6   7 30.8177 11.0650  14
  -4  -6   7 16.2968 10.5018  47
  -4  -6   7 44.7335 13.9524   3
  -4  -6   7 30.9576 12.3271  25
  -4  -6   7 28.9499 14.2841  23
  -4  -6   7 46.8244 14.6296  28
  -4  -6   7 29.2181 12.8464  19
  -4  -6   7 31.6664 10.8429  18
  -4  -6   8 422.068 24.1904   9
  -4  -6   8 480.339 25.5291  13
  -4  -6   8 440.452 25.2568  14
  -4  -6   8 386.662 25.5188  47
  -4  -6   8 428.539 29.4571   3
  -4  -6   8 365.955 26.9612  25
  -4  -6   8 401.640 28.2212  28
  -4  -6   8 401.254 28.6029  23
  -4  -6   8 432.856 24.6594  18
  -4  -6   8 443.300 28.3166  19
  -4  -6   9 264.823 20.0465   9
  -4  -6   9 296.964 21.7331  14
  -4  -6   9 300.404 21.0609  13
  -4  -6   9 266.333 22.3212  46
  -4  -6   9 238.007 21.3082  47
  -4  -6   9 258.588 24.2919   3
  -4  -6   9 254.890 24.1281  23
  -4  -6   9 245.925 23.7144  28
  -4  -6   9 240.294 23.2975  25
  -4  -6   9 267.451 20.2247  18
  -4  -6   9 267.986 23.3526  19
  -4  -6   9 249.148 24.7520  21
  -4  -6  10 198.602 18.3735   9
  -4  -6  10 176.014 17.8644  14
  -4  -6  10 167.473 17.8815  13
  -4  -6  10 140.240 18.4377  46
  -4  -6  10 170.405 19.0789  47
  -4  -6  10 192.502 21.7430   3
  -4  -6  10 164.272 21.2334  23
  -4  -6  10 173.483 21.3861  28
  -4  -6  10 162.445 20.7367  25
  -4  -6  10 185.104 20.5106  19
  -4  -6  10 139.241 21.0376  21
  -4  -6  10 172.794 17.0269  18
  -4  -6  11 394.588 24.6880   9
  -4  -6  11 383.246 24.8778  13
  -4  -6  11 375.100 25.4968  14
  -4  -6  11 307.976 25.2177  46
  -4  -6  11 317.691 25.4593  47
  -4  -6  11 382.011 28.3822   3
  -4  -6  11 374.053 29.1145  25
  -4  -6  11 354.984 30.2440  21
  -4  -6  11 335.608 25.9124  19
  -4  -6  11 383.326 24.4040  18
  -4  -6  12 146.878 16.7168   9
  -4  -6  12 149.358 18.1227  13
  -4  -6  12 121.715 18.0141  46
  -4  -6  12 116.343 18.4007  47
  -4  -6  12 149.674 20.5747   3
  -4  -6  12 122.849 20.0676  25
  -4  -6  12 136.066 20.3966  23
  -4  -6  12 148.059 19.1350  19
  -4  -6  12 141.252 17.0410  18
  -4  -6  12 126.805 21.5106  21
  -4  -6  13 15.8303 9.17222   8
  -4  -6  13 15.1830 12.1149   9
  -4  -6  13 19.6471 12.5544  13
  -4  -6  13 21.8004 11.6846  16
  -4  -6  13 24.0071 13.0162  47
  -4  -6  13 22.5840 13.0528  46
  -4  -6  13 45.6720 15.1685   3
  -4  -6  13 29.8777 15.8176  23
  -4  -6  13 17.6074 14.8922  28
  -4  -6  13 23.3072 15.2662  25
  -4  -6  13 22.1724 16.0732  21
  -4  -6  13 17.8397 11.6516  18
  -4  -6  13 36.5624 13.8497  19
  -4  -6  14 272.557 20.5071   8
  -4  -6  14 338.421 25.1613   9
  -4  -6  14 323.822 27.4488  47
  -4  -6  14 271.506 26.2434  46
  -4  -6  14 330.962 28.8421  23
  -4  -6  14 343.449 28.8826  28
  -4  -6  14 322.141 30.2619  25
  -4  -6  14 321.683 25.5936  13
  -4  -6  14 363.653 25.2504  16
  -4  -6  14 333.252 31.4354  21
  -4  -6  14 315.317 24.7534  18
  -4  -6  14 327.584 24.6408  19
  -4  -6  15 248.393 21.8571  16
  -4  -6  15 233.896 23.0856  13
  -4  -6  15 257.868 25.3274  47
  -4  -6  15 183.726 23.1158  46
  -4  -6  15 249.670 22.5930  18
  -4  -6  15 230.312 21.2053  19
  -4  -6  15 277.917 23.4218   9
  -4  -6  16 17.7826 14.6809  46
  -4  -6  16 8.24196 13.8087  47
  -4  -5  -9 88.5384 20.3670   7
  -4  -5  -9 92.6640 19.1576  10
  -4  -5  -9 94.6707 20.3948  12
  -4  -5  -9 69.5539 19.2885  14
  -4  -5  -8 230.803 26.5929  14
  -4  -5  -8 243.190 26.5391  12
  -4  -5  -8 250.163 26.7379  20
  -4  -5  -8 255.025 28.3289   1
  -4  -5  -8 209.563 25.2327  29
  -4  -5  -8 265.535 27.2375   7
  -4  -5  -7 25.1311 15.4643  14
  -4  -5  -7 28.2187 14.5268  20
  -4  -5  -7 19.6811 13.9524   7
  -4  -5  -7 30.7533 12.8142   3
  -4  -5  -7 28.9702 15.2637   1
  -4  -5  -7 44.8015 15.7890  29
  -4  -5  -7 17.0455 14.3492  12
  -4  -5  -6 514.931 34.4937  14
  -4  -5  -6 520.956 34.3687  12
  -4  -5  -6 465.002 33.5798  13
  -4  -5  -6 494.289 33.9495  20
  -4  -5  -6 481.369 27.5509  19
  -4  -5  -6 512.027 29.6567   3
  -4  -5  -6 548.742 36.8888   1
  -4  -5  -6 536.453 35.2006  29
  -4  -5  -6 499.981 28.1047  32
  -4  -5  -6 550.635 34.7294   7
  -4  -5  -5 114.533 18.9609  14
  -4  -5  -5 108.917 18.6846  13
  -4  -5  -5 86.1389 17.0636  20
  -4  -5  -5 114.866 15.7645  19
  -4  -5  -5 127.280 17.0584   3
  -4  -5  -5 106.300 17.8068   7
  -4  -5  -5 103.522 19.3700   1
  -4  -5  -5 119.358 19.4579  29
  -4  -5  -5 131.662 15.3777  32
  -4  -5  -5 116.425 19.0607  12
  -4  -5  -4 137.162 18.7059   7
  -4  -5  -4 196.956 20.4234   3
  -4  -5  -4 181.998 22.6896   1
  -4  -5  -4 165.131 20.0241  20
  -4  -5  -4 157.889 17.7874  19
  -4  -5  -4 172.406 20.8805  29
  -4  -5  -4 186.575 20.7526  12
  -4  -5  -4 147.012 19.5295  14
  -4  -5  -4 169.484 20.6408  13
  -4  -5  -3 522.570 31.2570  13
  -4  -5  -3 519.132 30.6020  12
  -4  -5  -3 558.774 31.6421  14
  -4  -5  -3 555.320 29.4065  19
  -4  -5  -3 541.065 32.0385  20
  -4  -5  -3 569.757 35.1833   1
  -4  -5  -3 590.231 31.8350   3
  -4  -5  -3 576.378 33.0849  29
  -4  -5  -3 568.984 31.5397   7
  -4  -5  -2 48.4056 13.2154  13
  -4  -5  -2 67.0687 14.0194  14
  -4  -5  -2 45.0086 12.8438  20
  -4  -5  -2 59.7022 13.0404  19
  -4  -5  -2 61.4516 14.7531   3
  -4  -5  -2 71.8939 16.4304   1
  -4  -5  -2 61.0287 13.1454   7
  -4  -5  -2 58.8198 12.2433  28
  -4  -5  -2 62.1105 13.0444  23
  -4  -5  -2 66.3462 14.4589  29
  -4  -5  -2 71.4494 14.0730  12
  -4  -5  -1 77.6483 14.2212  13
  -4  -5  -1 80.2668 13.6477  14
  -4  -5  -1 99.3526 15.1791  19
  -4  -5  -1 88.4572 14.7204  20
  -4  -5  -1 103.667 16.2468   3
  -4  -5  -1 66.3712 15.2877   1
  -4  -5  -1 63.7587 13.3732   7
  -4  -5  -1 85.2140 14.9568  23
  -4  -5  -1 94.1134 15.6584  29
  -4  -5  -1 89.7422 13.9586  28
  -4  -5  -1 77.7008 14.2115  12
  -4  -5   0 1110.03 41.9093  12
  -4  -5   0 1110.83 42.1006  14
  -4  -5   0 1020.85 41.0301  13
  -4  -5   0 1095.07 43.0599  19
  -4  -5   0 1075.33 42.5546  20
  -4  -5   0 1070.92 44.4500   3
  -4  -5   0 1193.75 48.9147   1
  -4  -5   0 1073.68 40.4367  28
  -4  -5   0 1139.56 43.4938  23
  -4  -5   0 1143.83 44.6751  29
  -4  -5   0 1130.96 41.9740   7
  -4  -5   1 1610.22 55.3559   3
  -4  -5   1 1570.00 57.5041   1
  -4  -5   1 1511.11 52.2457  19
  -4  -5   1 1396.17 49.7020  20
  -4  -5   1 1419.50 50.9398  23
  -4  -5   1 1495.78 50.2235  28
  -4  -5   1 1448.76 49.0467  12
  -4  -5   1 1509.71 50.1174  13
  -4  -5   1 1531.68 50.1470  14
  -4  -5   2 547.824 26.6981  12
  -4  -5   2 565.536 27.4045  13
  -4  -5   2 549.079 26.9370  14
  -4  -5   2 559.854 29.9591  19
  -4  -5   2 553.201 27.7895  20
  -4  -5   2 598.586 33.6976   1
  -4  -5   2 589.615 30.4092  23
  -4  -5   2 618.636 29.9078  28
  -4  -5   2 555.539 26.8799   9
  -4  -5   3 174.808 15.6581   9
  -4  -5   3 181.927 16.1157  14
  -4  -5   3 196.027 16.3404  13
  -4  -5   3 192.878 16.3938  12
  -4  -5   3 177.083 15.3226  47
  -4  -5   3 201.828 21.2626   1
  -4  -5   3 203.927 20.4493   3
  -4  -5   3 190.718 18.3584  28
  -4  -5   3 186.080 19.0295  23
  -4  -5   3 199.136 19.0724  19
  -4  -5   4 467.433 24.0761   9
  -4  -5   4 514.878 25.2006  12
  -4  -5   4 499.398 24.6395  13
  -4  -5   4 502.029 24.7768  14
  -4  -5   4 487.383 24.5512  47
  -4  -5   4 524.392 31.5368   1
  -4  -5   4 543.162 30.6135   3
  -4  -5   4 520.683 28.1848  28
  -4  -5   4 536.251 29.2582  23
  -4  -5   4 509.943 28.6709  19
  -4  -5   5 114.914 13.1630  14
  -4  -5   5 125.948 13.1322  13
  -4  -5   5 124.154 13.7038  12
  -4  -5   5 99.7537 13.1471  47
  -4  -5   5 134.264 17.6432   3
  -4  -5   5 149.378 17.7558  23
  -4  -5   5 139.438 17.2703  25
  -4  -5   5 132.022 16.8208  28
  -4  -5   5 113.080 13.0425   9
  -4  -5   6 108.168 13.0457   9
  -4  -5   6 125.034 13.9291  14
  -4  -5   6 123.220 13.5480  13
  -4  -5   6 98.6974 13.6361  47
  -4  -5   6 121.215 17.1268   3
  -4  -5   6 115.012 16.5073  25
  -4  -5   6 117.697 16.9008  23
  -4  -5   6 125.408 16.9342  28
  -4  -5   6 105.624 12.7271  18
  -4  -5   7 1665.19 49.8067   9
  -4  -5   7 1733.62 51.0708  14
  -4  -5   7 1727.80 50.4162  13
  -4  -5   7 1564.22 50.8811  47
  -4  -5   7 1644.33 57.8301   3
  -4  -5   7 1572.18 56.7580  23
  -4  -5   7 1617.51 56.5511  28
  -4  -5   7 1606.72 56.9753  25
  -4  -5   7 1647.87 55.9413  19
  -4  -5   7 1605.27 49.1675  18
  -4  -5   8 59.3084 10.8880   9
  -4  -5   8 67.9846 11.4375  13
  -4  -5   8 48.5185 11.2460  14
  -4  -5   8 56.6757 11.7285  47
  -4  -5   8 55.1218 12.1101  46
  -4  -5   8 69.6270 15.6646   3
  -4  -5   8 60.0856 14.7132  28
  -4  -5   8 81.0154 15.5259  23
  -4  -5   8 79.8589 15.5468  25
  -4  -5   8 54.6654 10.6862  18
  -4  -5   8 80.7460 16.3590  21
  -4  -5   8 76.3867 14.5912  19
  -4  -5   9 318.226 19.9919   9
  -4  -5   9 316.001 20.2149  13
  -4  -5   9 308.389 20.1842  14
  -4  -5   9 278.156 20.9750  46
  -4  -5   9 317.533 21.7348  47
  -4  -5   9 299.526 24.8204   3
  -4  -5   9 332.082 25.4758  28
  -4  -5   9 302.862 25.4696  25
  -4  -5   9 315.375 23.3286  19
  -4  -5   9 326.120 19.8453  18
  -4  -5   9 294.406 25.7027  21
  -4  -5  10 2178.63 60.4879   9
  -4  -5  10 2210.93 61.1000  13
  -4  -5  10 2023.80 60.7996  14
  -4  -5  10 1862.43 62.1692  46
  -4  -5  10 1924.17 62.3976  47
  -4  -5  10 2111.53 67.4383   3
  -4  -5  10 1972.97 69.0864  25
  -4  -5  10 2079.76 59.5380  18
  -4  -5  10 2051.73 72.4838  21
  -4  -5  10 2083.17 65.0313  19
  -4  -5  11 134.466 15.4150   9
  -4  -5  11 114.899 12.4550   8
  -4  -5  11 138.713 16.3335  13
  -4  -5  11 94.3087 15.7393  47
  -4  -5  11 108.614 16.3007  46
  -4  -5  11 168.170 19.8875   3
  -4  -5  11 123.694 19.3710  25
  -4  -5  11 137.974 19.5663  23
  -4  -5  11 130.654 15.3953  18
  -4  -5  11 142.718 21.1109  21
  -4  -5  11 123.820 17.6128  22
  -4  -5  11 138.883 17.8519  19
  -4  -5  12 164.146 17.3637   9
  -4  -5  12 168.420 15.0582   8
  -4  -5  12 178.905 17.4756  16
  -4  -5  12 188.995 18.8848  13
  -4  -5  12 161.586 19.2646  46
  -4  -5  12 155.117 19.2365  47
  -4  -5  12 192.550 20.6852   3
  -4  -5  12 195.963 22.9480  25
  -4  -5  12 211.174 22.5876  28
  -4  -5  12 195.898 22.1926  23
  -4  -5  12 168.708 22.7592  21
  -4  -5  12 185.999 17.8335  18
  -4  -5  12 163.383 19.8242  22
  -4  -5  12 207.282 20.0972  19
  -4  -5  13 202.148 19.4163   9
  -4  -5  13 188.412 17.0084   8
  -4  -5  13 206.780 19.4635  16
  -4  -5  13 233.662 20.9861  13
  -4  -5  13 205.903 21.9331  47
  -4  -5  13 248.598 23.2464  46
  -4  -5  13 208.358 21.0977   3
  -4  -5  13 248.909 24.9660  28
  -4  -5  13 219.147 24.0416  23
  -4  -5  13 221.138 24.8794  25
  -4  -5  13 238.784 23.4035  22
  -4  -5  13 222.396 20.5690  19
  -4  -5  13 212.260 19.6576  18
  -4  -5  13 241.558 26.3718  21
  -4  -5  14 120.542 14.6153   8
  -4  -5  14 139.449 17.5185   9
  -4  -5  14 111.036 17.9489  46
  -4  -5  14 124.193 18.7279  47
  -4  -5  14 122.087 20.5422  28
  -4  -5  14 135.383 21.4315  25
  -4  -5  14 131.411 20.4718  23
  -4  -5  14 137.470 19.0942  22
  -4  -5  14 129.651 16.6971  19
  -4  -5  14 147.590 23.4098  21
  -4  -5  14 142.302 17.2740  18
  -4  -5  14 151.456 17.3878  16
  -4  -5  14 137.768 17.7556  13
  -4  -5  15 46.2198 11.5930   8
  -4  -5  15 27.4855 12.6957   9
  -4  -5  15 29.6777 14.3857  47
  -4  -5  15 32.0380 14.1752  46
  -4  -5  15 67.6598 17.0976  23
  -4  -5  15 44.5285 16.5345  28
  -4  -5  15 62.0215 18.2660  25
  -4  -5  15 49.8668 13.0127  19
  -4  -5  15 17.7265 13.4521  18
  -4  -5  15 52.2258 18.1140  21
  -4  -5  15 19.0230 13.4831  16
  -4  -5  15 9.65693 14.2297  13
  -4  -5  16 33.0139 13.0770   9
  -4  -5  16 32.5482 11.6444   8
  -4  -5  16 22.2394 12.9304  16
  -4  -5  16 22.9358 14.6338  13
  -4  -5  16 25.9183 15.0806  47
  -4  -5  16 47.3278 15.5961  46
  -4  -5  16 39.1873 16.6357  23
  -4  -5  16 46.6197 16.6885  28
  -4  -5  16 44.9112 13.9308  18
  -4  -4 -10 900.161 47.9185   1
  -4  -4 -10 779.734 45.2645  12
  -4  -4 -10 712.053 44.1630  14
  -4  -4 -10 701.843 38.0407  32
  -4  -4 -10 831.744 47.7106  29
  -4  -4 -10 774.199 43.5100  10
  -4  -4 -10 766.162 44.1620   7
  -4  -4  -9 20.7703 14.8712  20
  -4  -4  -9 16.9313 14.5530   7
  -4  -4  -9 26.7820 15.4737   1
  -4  -4  -9 10.1316 14.5506  14
  -4  -4  -9 27.8625 12.9828  32
  -4  -4  -9 11.0010 15.5736  29
  -4  -4  -9 19.7224 14.6869  12
  -4  -4  -9 1.03148 13.9474  10
  -4  -4  -8 181.034 23.2639  20
  -4  -4  -8 201.457 24.4465   1
  -4  -4  -8 171.642 22.1241   7
  -4  -4  -8 181.383 18.0433   3
  -4  -4  -8 200.724 23.9262  12
  -4  -4  -8 162.466 21.7400  14
  -4  -4  -8 189.622 19.9697  32
  -4  -4  -8 194.333 24.9011  29
  -4  -4  -8 177.460 21.3515  10
  -4  -4  -7 343.319 29.0486  20
  -4  -4  -7 370.371 22.9739  19
  -4  -4  -7 341.479 23.5109   3
  -4  -4  -7 382.111 30.1349   1
  -4  -4  -7 339.370 28.3551  14
  -4  -4  -7 346.069 28.3266  12
  -4  -4  -7 387.503 26.3509  32
  -4  -4  -7 387.692 31.3272  29
  -4  -4  -7 381.174 28.8950   7
  -4  -4  -7 409.420 28.5908  10
  -4  -4  -6 47.6787 14.4295  20
  -4  -4  -6 62.0240 12.8754  19
  -4  -4  -6 56.8070 14.9632   7
  -4  -4  -6 72.6703 16.5680   1
  -4  -4  -6 61.0204 13.6979   3
  -4  -4  -6 50.9357 14.7471  14
  -4  -4  -6 62.0788 13.2156  32
  -4  -4  -6 60.8850 15.7335  29
  -4  -4  -6 59.5809 13.9347  10
  -4  -4  -6 56.8666 15.2425  12
  -4  -4  -5 673.500 37.5938  20
  -4  -4  -5 727.299 32.4418  19
  -4  -4  -5 758.358 34.6207   3
  -4  -4  -5 722.156 38.1157   1
  -4  -4  -5 736.821 36.2589  12
  -4  -4  -5 653.241 34.9724  14
  -4  -4  -5 764.251 34.6852  32
  -4  -4  -5 811.297 40.8511  29
  -4  -4  -5 732.533 35.6326   7
  -4  -4  -4 753.688 38.2378  20
  -4  -4  -4 752.281 33.2633  19
  -4  -4  -4 806.884 35.7550   3
  -4  -4  -4 771.465 38.2926   1
  -4  -4  -4 685.520 35.0371  13
  -4  -4  -4 721.441 35.2352  14
  -4  -4  -4 740.066 35.2215  12
  -4  -4  -4 793.783 34.3709  32
  -4  -4  -4 806.075 39.7962  29
  -4  -4  -4 816.692 36.0153   7
  -4  -4  -3 11.3219 10.2720  19
  -4  -4  -3 1.78499 9.95668  20
  -4  -4  -3 8.28728 9.88317   7
  -4  -4  -3 2.66070 11.0200   1
  -4  -4  -3-5.92951 10.9285   3
  -4  -4  -3-2.90327 9.37940  14
  -4  -4  -3 0.73377 9.79020  13
  -4  -4  -3 0.91891 10.6334  29
  -4  -4  -3 4.06246 8.66661  32
  -4  -4  -3 0.70740 9.60400  12
  -4  -4  -2 125.909 15.3905  19
  -4  -4  -2 125.057 16.7644  20
  -4  -4  -2 133.238 17.2862   1
  -4  -4  -2 133.368 16.8277   3
  -4  -4  -2 112.423 14.4231  14
  -4  -4  -2 103.070 14.7340  13
  -4  -4  -2 129.096 14.9086  12
  -4  -4  -2 119.463 14.9228  28
  -4  -4  -2 116.390 16.8571  29
  -4  -4  -2 120.122 15.0217   7
  -4  -4  -1 2511.85 76.8882  20
  -4  -4  -1 2776.31 75.4579  19
  -4  -4  -1 2882.07 78.7757   3
  -4  -4  -1 2584.25 78.7087   1
  -4  -4  -1 2567.59 72.8318  13
  -4  -4  -1 2621.52 72.2091  12
  -4  -4  -1 2605.93 72.4182  14
  -4  -4  -1 2663.57 75.0577  23
  -4  -4  -1 2564.82 78.1686  29
  -4  -4  -1 2560.27 71.7310  28
  -4  -4  -1 2697.88 72.2724   7
  -4  -4   0 2227.17 68.8023  20
  -4  -4   0 2345.68 67.8160  19
  -4  -4   0 2310.78 63.9130  14
  -4  -4   0 2235.43 63.9733  13
  -4  -4   0 2299.79 63.7373  12
  -4  -4   0 2259.74 70.7416   1
  -4  -4   0 2328.29 69.6029   3
  -4  -4   0 2413.91 68.7204  23
  -4  -4   0 2222.68 65.0146  28
  -4  -4   0 2224.71 70.1431  29
  -4  -4   0 2266.51 63.4780   7
  -4  -4   1 955.675 30.5378  18
  -4  -4   1 944.223 30.1562  16
  -4  -4   1 880.471 37.5754  20
  -4  -4   1 1015.96 39.0282  19
  -4  -4   1 965.025 34.3245  14
  -4  -4   1 926.088 30.0023  15
  -4  -4   1 954.524 34.4081  13
  -4  -4   1 957.517 34.1236  12
  -4  -4   1 912.114 40.2006   1
  -4  -4   1 911.086 32.3998  33
  -4  -4   1 965.370 37.1589  28
  -4  -4   1 917.080 39.5023  29
  -4  -4   1 913.496 38.0030  23
  -4  -4   1 919.768 30.7668   9
  -4  -4   2 1950.96 49.1543  18
  -4  -4   2 1931.77 48.4642  16
  -4  -4   2 1854.72 58.0523  20
  -4  -4   2 2001.47 59.6375  19
  -4  -4   2 1919.32 48.7124  15
  -4  -4   2 1897.90 52.3170  12
  -4  -4   2 1890.07 52.5700  13
  -4  -4   2 1860.21 52.0176  14
  -4  -4   2 1897.30 61.8497   1
  -4  -4   2 1880.05 50.8077  33
  -4  -4   2 1948.19 59.5529  23
  -4  -4   2 1935.18 58.1582  28
  -4  -4   2 1849.96 39.2114   8
  -4  -4   2 1913.38 49.5328   9
  -4  -4   2 1900.26 52.2956   9
  -4  -4   3 359.788 11.6499   8
  -4  -4   3 450.529 20.6594   9
  -4  -4   3 432.240 20.3513  47
  -4  -4   3 465.583 21.1056  13
  -4  -4   3 442.493 20.8485  12
  -4  -4   3 443.015 20.4450  14
  -4  -4   3 446.357 18.7992  15
  -4  -4   3 492.157 27.4749   3
  -4  -4   3 450.035 27.3666   1
  -4  -4   3 400.690 14.5595  34
  -4  -4   3 429.356 20.1700  33
  -4  -4   3 502.159 25.9068  28
  -4  -4   3 460.640 25.8228  23
  -4  -4   3 446.621 18.7021  16
  -4  -4   3 467.135 25.9447  19
  -4  -4   3 430.489 19.1947  18
  -4  -4   4 37.5033 8.13311   9
  -4  -4   4 22.8612 4.15239   8
  -4  -4   4 35.3770 8.17487  12
  -4  -4   4 25.1865 7.63654  47
  -4  -4   4 30.0713 8.02211  13
  -4  -4   4 31.0682 7.81025  16
  -4  -4   4 43.5521 8.15751  14
  -4  -4   4 29.7819 7.49981  15
  -4  -4   4 44.3938 12.6123   3
  -4  -4   4 29.0511 5.85821  34
  -4  -4   4 26.6934 11.0308  23
  -4  -4   4 28.6843 11.1308  25
  -4  -4   4 40.8910 12.0500  28
  -4  -4   4 20.0493 7.98471  18
  -4  -4   4 31.7208 7.87160  17
  -4  -4   5 573.971 18.8969   8
  -4  -4   5 765.764 26.5494   9
  -4  -4   5 740.407 34.2039   3
  -4  -4   5 681.547 26.5905  47
  -4  -4   5 786.926 26.9356  13
  -4  -4   5 673.784 24.9112  15
  -4  -4   5 729.015 26.3983  14
  -4  -4   5 631.723 22.5928  34
  -4  -4   5 723.615 33.6964  25
  -4  -4   5 765.981 34.1809  23
  -4  -4   5 744.522 33.1856  28
  -4  -4   5 691.567 25.8381  18
  -4  -4   5 675.889 25.3567  17
  -4  -4   5 683.656 25.4446  18
  -4  -4   5 693.535 25.1778  16
  -4  -4   6 1793.64 46.0646   9
  -4  -4   6 1644.76 47.2707  47
  -4  -4   6 1955.23 58.6082   3
  -4  -4   6 1815.81 46.5552  13
  -4  -4   6 1798.68 46.9177  14
  -4  -4   6 1646.69 45.0835  15
  -4  -4   6 1751.99 57.0630  25
  -4  -4   6 1750.98 56.2378  23
  -4  -4   6 1755.26 55.5780  28
  -4  -4   6 1613.54 45.7408  18
  -4  -4   6 1763.34 46.0209  18
  -4  -4   6 1811.35 55.3835  19
  -4  -4   6 1624.69 45.2833  17
  -4  -4   6 1643.75 45.3187  16
  -4  -4   7 40.3095 8.53728   9
  -4  -4   7 31.5713 9.12166  47
  -4  -4   7 34.5877 8.84239  46
  -4  -4   7 32.6393 5.87017  42
  -4  -4   7 50.1486 13.0478   3
  -4  -4   7 27.1898 7.87484  18
  -4  -4   7 52.3814 12.1680  19
  -4  -4   7 58.0169 14.4981  21
  -4  -4   7 51.0196 12.9465  28
  -4  -4   7 42.6189 12.6940  25
  -4  -4   7 42.6171 12.8708  23
  -4  -4   7 41.1517 8.62608  13
  -4  -4   7 28.9943 8.72039  14
  -4  -4   8 1216.08 37.5369   9
  -4  -4   8 1221.47 38.1664  13
  -4  -4   8 1168.14 38.0696  14
  -4  -4   8 1054.15 38.9911  46
  -4  -4   8 1133.93 39.4451  47
  -4  -4   8 1265.22 46.8128   3
  -4  -4   8 1141.95 46.9251  25
  -4  -4   8 1270.91 45.1008  19
  -4  -4   8 1206.72 50.0841  21
  -4  -4   8 1211.70 37.5145  18
  -4  -4   9 164.233 11.9121   8
  -4  -4   9 184.055 14.3951   9
  -4  -4   9 169.983 14.6506  13
  -4  -4   9 159.649 15.6285  46
  -4  -4   9 150.160 15.8094  47
  -4  -4   9 179.555 19.3126   3
  -4  -4   9 163.303 19.5266  25
  -4  -4   9 191.322 14.5419  18
  -4  -4   9 191.947 21.2243  21
  -4  -4   9 196.416 20.3141  22
  -4  -4   9 215.477 19.0173  19
  -4  -4  10 95.1145 12.1542   9
  -4  -4  10 81.0352 9.72285   8
  -4  -4  10 79.8695 11.6556  16
  -4  -4  10 90.5791 12.7694  13
  -4  -4  10 70.1224 12.8777  47
  -4  -4  10 67.9481 12.5768  46
  -4  -4  10 100.311 16.0418   3
  -4  -4  10 89.4223 15.9292  23
  -4  -4  10 87.1963 16.6196  25
  -4  -4  10 94.4196 16.1355  28
  -4  -4  10 105.397 16.7811  22
  -4  -4  10 90.3220 16.8624  21
  -4  -4  10 93.4387 12.1655  18
  -4  -4  10 102.538 15.0056  19
  -4  -4  11 717.926 28.8448   8
  -4  -4  11 823.723 32.0896   9
  -4  -4  11 833.548 33.0760  13
  -4  -4  11 818.867 31.5399  16
  -4  -4  11 757.559 34.5404  46
  -4  -4  11 706.456 33.2823  47
  -4  -4  11 856.906 37.3773   3
  -4  -4  11 812.735 38.2614  23
  -4  -4  11 886.830 42.6985  25
  -4  -4  11 879.262 39.0791  28
  -4  -4  11 834.638 31.8281  18
  -4  -4  11 837.740 35.2576  19
  -4  -4  11 886.438 40.5783  22
  -4  -4  12 287.529 18.6603   8
  -4  -4  12 315.731 21.4204   9
  -4  -4  12 308.866 20.5448  16
  -4  -4  12 307.388 21.3130  13
  -4  -4  12 284.251 22.3975  47
  -4  -4  12 293.234 22.7701  46
  -4  -4  12 333.172 23.9143   3
  -4  -4  12 354.083 26.5511  28
  -4  -4  12 320.244 25.4909  23
  -4  -4  12 322.853 27.7855  25
  -4  -4  12 324.484 22.3804  19
  -4  -4  12 303.275 26.3203  22
  -4  -4  12 312.345 20.7186  18
  -4  -4  13 509.833 27.6346   9
  -4  -4  13 442.067 24.4558   8
  -4  -4  13 508.483 26.9641  16
  -4  -4  13 525.300 28.9114  13
  -4  -4  13 510.363 30.4429  46
  -4  -4  13 459.891 29.6958  47
  -4  -4  13 532.693 29.3012   3
  -4  -4  13 523.573 30.2670  26
  -4  -4  13 589.678 33.3932  23
  -4  -4  13 593.122 33.2063  28
  -4  -4  13 599.455 37.4270  25
  -4  -4  13 563.019 34.7731  22
  -4  -4  13 556.359 28.3824  19
  -4  -4  13 500.107 27.1578  18
  -4  -4  14 157.413 16.2870   8
  -4  -4  14 174.740 18.2833   9
  -4  -4  14 141.917 19.3708  47
  -4  -4  14 171.782 20.0502  45
  -4  -4  14 193.693 20.4848  46
  -4  -4  14 232.761 22.6948  23
  -4  -4  14 235.074 26.2336  25
  -4  -4  14 176.420 21.2303  28
  -4  -4  14 188.706 17.8005  19
  -4  -4  14 161.161 17.9927  18
  -4  -4  14 219.482 23.7076  22
  -4  -4  14 152.889 17.6267  16
  -4  -4  14 187.816 20.0822  13
  -4  -4  15 17.8234 11.2252   9
  -4  -4  15 5.52179 9.41199   8
  -4  -4  15 2.74734 12.1654  47
  -4  -4  15 8.27382 12.1577  45
  -4  -4  15 10.1795 11.4995  46
  -4  -4  15 9.71709 14.1388  25
  -4  -4  15 5.30459 12.8462  23
  -4  -4  15 25.7313 14.3494  28
  -4  -4  15 8.61805 10.6285  18
  -4  -4  15 10.6464 13.9519  22
  -4  -4  15 0.79056 11.7416  13
  -4  -4  15 1.41378 10.6480  16
  -4  -4  16 236.505 20.5049   8
  -4  -4  16 255.572 22.7315   9
  -4  -4  16 274.468 25.5969  47
  -4  -4  16 235.506 24.3089  46
  -4  -4  16 232.036 23.7576  45
  -4  -4  16 297.953 26.0376  23
  -4  -4  16 289.763 25.4960  28
  -4  -4  16 268.881 22.8037  18
  -4  -4  16 255.780 26.5542  22
  -4  -4  16 272.533 24.3900  13
  -4  -4  16 274.195 23.0290  16
  -4  -4  17 28.6105 13.1959   9
  -4  -4  17 20.4359 11.5939   8
  -4  -4  17 22.1408 13.3125  45
  -4  -4  17 7.01690 12.4597  47
  -4  -4  17 12.0964 12.5295  46
  -4  -4  17 2.36322 11.4502  16
  -4  -4  17 19.9677 12.4450  18
  -4  -4  17 33.9776 15.1161  23
  -4  -4  17 19.1948 15.4906  28
  -4  -3 -12 714.366 40.7510  32
  -4  -3 -11 27.1445 16.2245  20
  -4  -3 -11-15.2501 20.3493  14
  -4  -3 -11-3.27855 16.0558   7
  -4  -3 -11 5.37792 14.2880   1
  -4  -3 -11 16.8916 13.8323  32
  -4  -3 -11 19.6067 15.9914  29
  -4  -3 -11 19.3996 16.1420  12
  -4  -3 -11 3.20365 15.9164  10
  -4  -3 -10 346.220 31.1857  20
  -4  -3 -10 325.370 31.0706  14
  -4  -3 -10 304.624 29.8681  12
  -4  -3 -10 416.316 31.4466   1
  -4  -3 -10 364.718 28.2641  32
  -4  -3 -10 328.305 31.1106  29
  -4  -3 -10 349.620 29.7073   7
  -4  -3 -10 391.162 30.4443  10
  -4  -3  -9 841.349 45.8980  20
  -4  -3  -9 824.276 43.0364  12
  -4  -3  -9 736.016 42.2652  14
  -4  -3  -9 816.662 42.4515   1
  -4  -3  -9 868.534 41.5352  32
  -4  -3  -9 835.843 46.1925  29
  -4  -3  -9 831.533 34.9869  31
  -4  -3  -9 777.585 41.1870   7
  -4  -3  -9 807.838 40.8939  10
  -4  -3  -8 409.234 31.9697  20
  -4  -3  -8 385.716 29.5318  12
  -4  -3  -8 420.923 30.3862  14
  -4  -3  -8 442.048 30.6972   1
  -4  -3  -8 417.201 28.6439  32
  -4  -3  -8 384.571 31.8421  29
  -4  -3  -8 441.371 25.0203  31
  -4  -3  -8 409.541 28.9155   7
  -4  -3  -8 426.890 28.5344  10
  -4  -3  -7 144.143 15.5524  19
  -4  -3  -7 121.570 19.5163  20
  -4  -3  -7 109.613 17.5521  14
  -4  -3  -7 137.764 18.6243   1
  -4  -3  -7 156.080 16.5718   3
  -4  -3  -7 181.963 19.8813  32
  -4  -3  -7 134.679 15.4796  31
  -4  -3  -7 164.137 21.9961  29
  -4  -3  -7 155.865 17.9840  10
  -4  -3  -7 176.765 19.3575   7
  -4  -3  -7 125.756 18.4924  12
  -4  -3  -6 1178.66 41.9259  19
  -4  -3  -6 1184.78 51.2838  20
  -4  -3  -6 1193.60 43.8528   3
  -4  -3  -6 1270.99 49.2100   1
  -4  -3  -6 1220.73 47.9898  14
  -4  -3  -6 1248.22 47.9745  12
  -4  -3  -6 1279.39 53.3345  29
  -4  -3  -6 1320.13 44.1234  31
  -4  -3  -6 1282.40 48.2331  32
  -4  -3  -6 1268.15 46.9539   7
  -4  -3  -6 1172.32 45.4923  10
  -4  -3  -5 158.493 16.0528  19
  -4  -3  -5 116.178 18.0248  20
  -4  -3  -5 163.169 16.9785   3
  -4  -3  -5 145.671 18.0165   1
  -4  -3  -5 150.916 17.4292  12
  -4  -3  -5 143.048 17.3373  14
  -4  -3  -5 154.329 17.4025  32
  -4  -3  -5 165.873 15.8440  31
  -4  -3  -5 143.464 19.3786  29
  -4  -3  -5 136.717 15.9505  10
  -4  -3  -5 134.402 16.1063   7
  -4  -3  -4 1100.44 46.9374  20
  -4  -3  -4 1138.06 41.1250  19
  -4  -3  -4 1208.58 43.5677   3
  -4  -3  -4 1196.92 45.3066   1
  -4  -3  -4 1105.31 41.9639  14
  -4  -3  -4 1165.38 42.2959  12
  -4  -3  -4 1146.38 43.9133  32
  -4  -3  -4 1216.34 49.2573  29
  -4  -3  -4 1110.27 41.1740   7
  -4  -3  -4 1076.37 40.1150  10
  -4  -3  -3 151.383 18.0364  20
  -4  -3  -3 184.684 16.6528  19
  -4  -3  -3 157.268 15.7915  14
  -4  -3  -3 138.054 14.7247  12
  -4  -3  -3 148.035 16.9309   1
  -4  -3  -3 187.231 17.9660   3
  -4  -3  -3 153.775 16.2943  32
  -4  -3  -3 169.070 19.2980  29
  -4  -3  -3 144.901 14.7589   7
  -4  -3  -2 253.296 16.8736   7
  -4  -3  -2 228.274 13.9658   9
  -4  -3  -2 236.171 19.3041   1
  -4  -3  -2 246.751 19.8442   3
  -4  -3  -2 182.851 14.9183  43
  -4  -3  -2 250.184 17.2881  14
  -4  -3  -2 235.507 16.9076  12
  -4  -3  -2 230.838 17.1155  13
  -4  -3  -2 204.292 13.5290  16
  -4  -3  -2 207.745 14.2397  13
  -4  -3  -2 193.228 15.6939  33
  -4  -3  -2 252.012 19.0212  32
  -4  -3  -2 246.740 21.5265  29
  -4  -3  -2 270.591 19.3546  19
  -4  -3  -2 254.772 21.1443  20
  -4  -3  -2 212.119 13.7037  18
  -4  -3  -1 115.978 15.1400   1
  -4  -3  -1 100.789 14.4975   3
  -4  -3  -1 120.246 14.6284  19
  -4  -3  -1 91.7672 14.2845  20
  -4  -3  -1 96.2054 9.52220  18
  -4  -3  -1 88.1358 10.9756  43
  -4  -3  -1 91.6680 9.40703  16
  -4  -3  -1 111.168 11.9027  12
  -4  -3  -1 101.641 12.1963  13
  -4  -3  -1 96.4984 9.95726  13
  -4  -3  -1 111.736 11.4615  14
  -4  -3  -1 83.6669 10.7926  33
  -4  -3  -1 127.309 16.2617  29
  -4  -3  -1 112.197 15.0706  23
  -4  -3  -1 119.774 14.4288  32
  -4  -3  -1 125.990 14.0242  28
  -4  -3  -1 104.150 11.5096   7
  -4  -3  -1 99.2294 9.90593   9
  -4  -3   0 1662.15 51.6547  19
  -4  -3   0 1602.77 40.6070  18
  -4  -3   0 1567.90 53.6906  20
  -4  -3   0 1534.01 44.3932  12
  -4  -3   0 1557.04 40.3451  16
  -4  -3   0 1514.83 44.2533  14
  -4  -3   0 1484.28 44.5929  13
  -4  -3   0 1611.70 41.0483  15
  -4  -3   0 1550.74 52.5341   3
  -4  -3   0 1539.03 51.7938   1
  -4  -3   0 1540.67 43.2394  33
  -4  -3   0 1645.16 52.5117  23
  -4  -3   0 1610.85 50.4455  28
  -4  -3   0 1506.96 54.1307  29
  -4  -3   0 1604.86 41.2029   9
  -4  -3   0 1512.99 44.4063   7
  -4  -3   1 1455.08 48.2686  19
  -4  -3   1 1481.40 37.8183  18
  -4  -3   1 1417.67 50.1435  20
  -4  -3   1 1380.18 40.6848  13
  -4  -3   1 1446.23 40.7659  12
  -4  -3   1 1478.60 37.6397  16
  -4  -3   1 1451.36 40.9880  14
  -4  -3   1 1494.43 37.9348  15
  -4  -3   1 1477.03 49.8206   1
  -4  -3   1 1473.24 40.0285  33
  -4  -3   1 1431.21 48.8039  23
  -4  -3   1 1481.46 47.9936  28
  -4  -3   1 1433.05 51.6553  29
  -4  -3   1 1396.99 40.3139   9
  -4  -3   1 1462.63 38.1593   9
  -4  -3   2 206.108 10.9371  16
  -4  -3   2 193.894 17.6623  20
  -4  -3   2 201.526 17.1128  19
  -4  -3   2 179.485 10.8075  18
  -4  -3   2 195.636 12.3110  12
  -4  -3   2 191.640 10.8584  15
  -4  -3   2 189.360 12.0538  14
  -4  -3   2 203.566 12.3339  13
  -4  -3   2 213.797 17.6941   1
  -4  -3   2 254.138 19.5772   3
  -4  -3   2 192.419 12.0186  33
  -4  -3   2 208.159 18.0366  23
  -4  -3   2 204.256 16.9179  28
  -4  -3   2 191.195 12.2988   9
  -4  -3   2 191.338 11.1720   9
  -4  -3   3 10.6659 5.52080   9
  -4  -3   3 5.59297 5.90915  12
  -4  -3   3 7.31658 5.28851   9
  -4  -3   3 23.2253 11.0381   3
  -4  -3   3 14.3215 5.75145  47
  -4  -3   3 29.1171 5.26627  16
  -4  -3   3 22.9760 6.24188  14
  -4  -3   3 25.2951 5.36769  15
  -4  -3   3 15.7670 5.81542  13
  -4  -3   3 15.7716 10.1056  25
  -4  -3   3 18.7192 9.96933  23
  -4  -3   3 10.1191 9.79219  28
  -4  -3   3 23.6426 5.44373  18
  -4  -3   3 12.7177 8.89358  19
  -4  -3   4 2099.26 50.4496   9
  -4  -3   4 2004.51 62.9324   3
  -4  -3   4 1943.04 50.8175  47
  -4  -3   4 2153.98 50.9196  14
  -4  -3   4 2125.19 50.5647  13
  -4  -3   4 2049.51 49.6937  15
  -4  -3   4 2108.78 64.3484  25
  -4  -3   4 2181.16 62.7357  28
  -4  -3   4 2112.74 62.8475  23
  -4  -3   4 2043.10 50.0666  17
  -4  -3   4 2055.24 49.7189  16
  -4  -3   4 2018.45 49.9952  18
  -4  -3   4 1973.23 49.8540  18
  -4  -3   5 475.535 17.4100   9
  -4  -3   5 450.157 25.9910   3
  -4  -3   5 443.489 18.1365  47
  -4  -3   5 431.508 17.5408  14
  -4  -3   5 431.891 17.1236  15
  -4  -3   5 478.059 17.7247  13
  -4  -3   5 487.779 27.1811  25
  -4  -3   5 503.663 26.3377  23
  -4  -3   5 489.061 25.8866  28
  -4  -3   5 435.533 17.6787  18
  -4  -3   5 439.111 17.3597  17
  -4  -3   5 465.402 17.4055  18
  -4  -3   5 428.859 17.2034  16
  -4  -3   6 852.604 25.0915   8
  -4  -3   6 1128.65 30.6535   9
  -4  -3   6 975.330 31.9356  46
  -4  -3   6 1034.25 32.0680  47
  -4  -3   6 1179.22 43.0453   3
  -4  -3   6 1081.77 31.3319  14
  -4  -3   6 1022.18 30.7921  15
  -4  -3   6 1134.63 31.1863  13
  -4  -3   6 1152.25 41.8054  28
  -4  -3   6 1143.79 43.9776  25
  -4  -3   6 1034.54 30.8679  17
  -4  -3   6 1114.09 30.6101  18
  -4  -3   6 956.434 30.6138  18
  -4  -3   6 1005.76 30.7634  16
  -4  -3   6 1125.47 40.5238  19
  -4  -3   7 591.472 19.7020   8
  -4  -3   7 733.162 23.6363   9
  -4  -3   7 641.661 23.7908  11
  -4  -3   7 633.791 24.6335  47
  -4  -3   7 639.857 25.0506  46
  -4  -3   7 537.307 19.7840  42
  -4  -3   7 722.587 32.6176   3
  -4  -3   7 620.271 23.4623  15
  -4  -3   7 693.377 23.6622  13
  -4  -3   7 715.617 34.3413  25
  -4  -3   7 744.203 23.7646  18
  -4  -3   7 825.241 36.2501  22
  -4  -3   7 641.991 23.7887  17
  -4  -3   7 792.100 32.5411  19
  -4  -3   7 586.122 23.3019  16
  -4  -3   8 1474.88 39.6144   9
  -4  -3   8 1208.89 35.6490   8
  -4  -3   8 1334.44 39.9459  11
  -4  -3   8 1291.69 41.1646  47
  -4  -3   8 1322.52 41.5393  46
  -4  -3   8 1175.64 35.8101  42
  -4  -3   8 1630.60 51.2563   3
  -4  -3   8 1475.41 39.4350  18
  -4  -3   8 1265.60 39.6531  16
  -4  -3   8 1266.13 39.1705  17
  -4  -3   8 1596.76 49.1106  19
  -4  -3   8 1553.17 53.4014  22
  -4  -3   8 1518.07 50.6115  23
  -4  -3   8 1443.44 52.6579  25
  -4  -3   8 1444.89 39.2346  16
  -4  -3   8 1285.89 39.5550  15
  -4  -3   8 1468.67 40.1778  13
  -4  -3   9 1822.18 52.5645   8
  -4  -3   9 2196.26 56.3206   9
  -4  -3   9 2140.10 56.7617  13
  -4  -3   9 2130.94 55.6765  16
  -4  -3   9 1938.79 58.0424  47
  -4  -3   9 1980.26 58.5725  46
  -4  -3   9 2448.20 67.4696   3
  -4  -3   9 2255.10 67.2683  23
  -4  -3   9 2286.65 67.3533  26
  -4  -3   9 2311.95 67.4881  28
  -4  -3   9 2194.72 70.5794  25
  -4  -3   9 2237.63 56.2369  18
  -4  -3   9 2297.60 70.6872  22
  -4  -3   9 2379.68 64.9688  19
  -4  -3  10 319.322 18.2335   9
  -4  -3  10 285.121 16.4243   8
  -4  -3  10 324.293 17.8806  16
  -4  -3  10 327.101 18.7130  13
  -4  -3  10 284.521 19.4898  46
  -4  -3  10 323.942 20.2957  47
  -4  -3  10 382.387 23.7741   3
  -4  -3  10 372.155 27.3196  25
  -4  -3  10 362.951 24.3876  26
  -4  -3  10 357.993 24.2922  28
  -4  -3  10 321.742 23.6952  23
  -4  -3  10 329.059 25.6638  22
  -4  -3  10 323.569 17.9987  18
  -4  -3  10 372.423 22.2453  19
  -4  -3  11 219.080 16.4532   9
  -4  -3  11 192.989 14.6178   8
  -4  -3  11 223.492 17.1005  13
  -4  -3  11 223.008 16.4703  16
  -4  -3  11 222.015 18.3427  46
  -4  -3  11 225.647 18.5257  45
  -4  -3  11 196.710 17.6968  47
  -4  -3  11 240.648 19.7975   3
  -4  -3  11 268.821 22.2409  26
  -4  -3  11 245.375 21.5219  23
  -4  -3  11 272.814 22.0635  28
  -4  -3  11 242.871 24.0152  25
  -4  -3  11 262.586 24.8286  21
  -4  -3  11 219.279 16.3422  18
  -4  -3  11 258.533 19.4159  19
  -4  -3  11 244.434 23.6524  22
  -4  -3  12 818.825 32.6213   8
  -4  -3  12 921.124 35.0327   9
  -4  -3  12 941.597 34.4306  16
  -4  -3  12 883.526 35.1650  13
  -4  -3  12 821.389 36.5725  45
  -4  -3  12 815.127 36.1490  46
  -4  -3  12 866.050 37.0478  47
  -4  -3  12 925.178 37.2193   3
  -4  -3  12 954.472 41.0222  26
  -4  -3  12 1011.05 40.9499  23
  -4  -3  12 1013.01 41.5738  28
  -4  -3  12 981.461 45.8167  25
  -4  -3  12 1021.83 45.8698  22
  -4  -3  12 912.320 34.3230  18
  -4  -3  12 942.640 46.1029  21
  -4  -3  12 911.114 35.6309  19
  -4  -3  13 8.04771 9.70611   9
  -4  -3  13 17.1563 9.00427   8
  -4  -3  13 6.86454 9.99614  47
  -4  -3  13 3.83033 9.85401  45
  -4  -3  13 3.85213 9.91007  46
  -4  -3  13 7.16219 11.6922  23
  -4  -3  13 3.30154 13.6751  25
  -4  -3  13 5.99903 11.3340  26
  -4  -3  13 4.84094 11.7674  28
  -4  -3  13 18.9598 13.4834  22
  -4  -3  13 5.67598 9.89855  19
  -4  -3  13 13.7721 9.26732  18
  -4  -3  13 17.2813 14.3159  21
  -4  -3  13 13.1896 10.8569  13
  -4  -3  13 3.53443 9.17676  16
  -4  -3  14 115.698 16.0970   9
  -4  -3  14 114.482 14.4223   8
  -4  -3  14 88.6279 15.6789  45
  -4  -3  14 97.2748 16.4733  47
  -4  -3  14 88.6593 15.9578  46
  -4  -3  14 130.342 21.2173  25
  -4  -3  14 110.846 17.8836  23
  -4  -3  14 92.8949 16.7680  26
  -4  -3  14 119.548 17.7570  28
  -4  -3  14 97.4071 19.7165  21
  -4  -3  14 111.217 20.4042  22
  -4  -3  14 92.3499 14.6021  18
  -4  -3  14 99.4939 14.7403  16
  -4  -3  14 69.0383 14.2881  13
  -4  -3  15 6.67971 12.0412   9
  -4  -3  15 11.3771 10.0613   8
  -4  -3  15 12.2981 12.0808  47
  -4  -3  15 15.0730 12.7886  46
  -4  -3  15 8.81952 12.5267  45
  -4  -3  15 15.5688 13.4122  28
  -4  -3  15 26.5975 12.9182  23
  -4  -3  15 24.5250 13.5882  26
  -4  -3  15 25.3073 15.3532  25
  -4  -3  15 35.0298 16.1689  21
  -4  -3  15-5.63602 13.7582  18
  -4  -3  15 24.0476 16.1357  22
  -4  -3  15 9.72760 12.9968  16
  -4  -3  16 129.931 16.6970   8
  -4  -3  16 129.833 18.4239   9
  -4  -3  16 111.743 17.9185  47
  -4  -3  16 130.894 18.7764  45
  -4  -3  16 109.967 18.0830  46
  -4  -3  16 151.603 19.3809  23
  -4  -3  16 157.796 23.9541  25
  -4  -3  16 123.375 18.9590  28
  -4  -3  16 128.249 22.3584  21
  -4  -3  16 109.106 16.8007  18
  -4  -3  16 140.045 22.3190  22
  -4  -3  16 108.693 17.3893  16
  -4  -3  16 87.2371 16.8742  15
  -4  -3  17 14.7647 10.3473   8
  -4  -3  17 6.74817 11.9787   9
  -4  -3  17 7.19120 11.9090  15
  -4  -3  17 3.13440 11.6792  16
  -4  -3  17 21.4619 14.1213  47
  -4  -3  17-0.98465 13.3112  46
  -4  -3  17 4.89773 12.4174  45
  -4  -3  17-2.42536 12.3867  18
  -4  -3  17 8.57771 13.0218  23
  -4  -3  17-5.52801 13.1502  28
  -4  -2 -13 278.577 27.2955   1
  -4  -2 -12 8.15302 18.7254  14
  -4  -2 -12 22.6653 15.9079  12
  -4  -2 -12 22.0194 14.8949  10
  -4  -2 -12 24.0797 16.2841  29
  -4  -2 -12 40.4890 15.7853  32
  -4  -2 -12 25.0383 14.9849   1
  -4  -2 -12 5.42351 15.9403   7
  -4  -2 -11 248.198 27.6803  12
  -4  -2 -11 232.007 28.3224  14
  -4  -2 -11 277.229 26.1401  10
  -4  -2 -11 298.245 27.4048  32
  -4  -2 -11 286.673 29.8973  29
  -4  -2 -11 315.351 23.9757  31
  -4  -2 -11 214.944 25.3953   7
  -4  -2 -11 271.525 25.9889   1
  -4  -2 -10 79.8960 18.8253  12
  -4  -2 -10 78.5540 16.2312  10
  -4  -2 -10 97.3667 15.4736  31
  -4  -2 -10 85.8937 17.2894  32
  -4  -2 -10 97.8430 20.5056  29
  -4  -2 -10 77.9793 16.7589   1
  -4  -2 -10 75.1182 17.8503   7
  -4  -2 -10 51.3251 17.9667  14
  -4  -2  -9 96.5684 16.8963  10
  -4  -2  -9 84.0045 18.1980  12
  -4  -2  -9 106.329 18.9689  29
  -4  -2  -9 109.403 15.5786  31
  -4  -2  -9 100.876 17.8300  32
  -4  -2  -9 109.585 17.5711   7
  -4  -2  -9 81.5465 16.1884   1
  -4  -2  -9 98.7364 18.8989  14
  -4  -2  -8 118.373 17.4218   1
  -4  -2  -8 94.6212 16.0257   7
  -4  -2  -8 89.7474 16.9662  14
  -4  -2  -8 127.580 19.5071  20
  -4  -2  -8 110.549 17.5271  32
  -4  -2  -8 133.305 20.6542  29
  -4  -2  -8 126.129 15.9491  31
  -4  -2  -8 95.5199 17.0714  12
  -4  -2  -8 96.1845 15.0958  10
  -4  -2  -7 401.600 25.9341   1
  -4  -2  -7 403.464 25.8272  12
  -4  -2  -7 380.828 25.8851  14
  -4  -2  -7 398.698 29.5162  20
  -4  -2  -7 437.257 28.1270  32
  -4  -2  -7 422.397 30.6075  29
  -4  -2  -7 474.587 26.1334  31
  -4  -2  -7 379.669 23.9688  10
  -4  -2  -7 393.875 24.8306   7
  -4  -2  -6 648.655 31.7761   1
  -4  -2  -6 685.571 30.1554   3
  -4  -2  -6 590.868 30.6418  14
  -4  -2  -6 641.098 31.0350  12
  -4  -2  -6 662.595 28.6777  19
  -4  -2  -6 631.375 35.8546  20
  -4  -2  -6 647.566 33.4716  32
  -4  -2  -6 659.615 36.7712  29
  -4  -2  -6 715.385 31.6099  31
  -4  -2  -6 608.441 29.0892  10
  -4  -2  -6 598.434 29.5946   7
  -4  -2  -5 445.400 25.3981   1
  -4  -2  -5 470.166 24.9913   3
  -4  -2  -5 423.020 24.0743  12
  -4  -2  -5 459.751 25.0633  14
  -4  -2  -5 482.288 30.2737  20
  -4  -2  -5 468.647 23.8613  19
  -4  -2  -5 455.126 27.2417  32
  -4  -2  -5 465.968 29.9966  29
  -4  -2  -5 503.872 25.9977  31
  -4  -2  -5 446.698 23.7670   7
  -4  -2  -5 427.193 22.9575  10
  -4  -2  -4 2009.72 58.1341   3
  -4  -2  -4 1804.31 56.5114   1
  -4  -2  -4 1896.47 64.1208  20
  -4  -2  -4 1939.59 55.8624  19
  -4  -2  -4 1765.98 53.5874  14
  -4  -2  -4 1826.52 48.4008  13
  -4  -2  -4 1729.42 52.9494  12
  -4  -2  -4 1864.67 57.1205  31
  -4  -2  -4 1901.08 64.3256  29
  -4  -2  -4 1874.49 60.3969  32
  -4  -2  -4 1793.46 52.7696   7
  -4  -2  -4 1723.88 51.8653  10
  -4  -2  -4 1822.69 47.7934   9
  -4  -2  -3 1140.24 40.6334   1
  -4  -2  -3 1213.19 42.4529   3
  -4  -2  -3 1180.07 40.4516  19
  -4  -2  -3 1103.64 31.8729  18
  -4  -2  -3 1091.91 45.2854  20
  -4  -2  -3 1008.88 34.2092  43
  -4  -2  -3 1090.33 35.2993  40
  -4  -2  -3 1094.59 31.8412  16
  -4  -2  -3 1056.11 36.0996  12
  -4  -2  -3 1107.07 32.6051  13
  -4  -2  -3 1108.11 36.9580  14
  -4  -2  -3 1078.12 35.1873  33
  -4  -2  -3 1181.57 47.2925  29
  -4  -2  -3 1178.38 43.9329  32
  -4  -2  -3 1186.36 41.8845  31
  -4  -2  -3 1112.51 36.2105   7
  -4  -2  -3 1140.67 32.2585   9
  -4  -2  -3 1103.45 35.7262  10
  -4  -2  -2 99.3478 14.0517   3
  -4  -2  -2 71.6750 9.56224   7
  -4  -2  -2 69.7645 11.8763   1
  -4  -2  -2 88.1221 12.6418  19
  -4  -2  -2 91.3992 14.3755  20
  -4  -2  -2 69.4299 7.69296  18
  -4  -2  -2 66.7150 8.90731  43
  -4  -2  -2 80.7404 9.95864  40
  -4  -2  -2 77.9124 9.81026  14
  -4  -2  -2 67.4562 7.98626  13
  -4  -2  -2 73.7926 7.90977  16
  -4  -2  -2 70.0948 9.55154  33
  -4  -2  -2 92.1128 12.6782  31
  -4  -2  -2 93.5966 15.1107  29
  -4  -2  -2 86.1517 13.3519  32
  -4  -2  -2 66.7068 7.74869   9
  -4  -2  -2 67.7871 9.40602  12
  -4  -2  -1 770.625 22.3398   9
  -4  -2  -1 740.979 25.0010   7
  -4  -2  -1 790.152 33.4021   3
  -4  -2  -1 734.994 30.5481   1
  -4  -2  -1 726.491 24.3051  43
  -4  -2  -1 752.535 26.0927  40
  -4  -2  -1 737.535 25.0305  12
  -4  -2  -1 726.082 22.4137  13
  -4  -2  -1 724.278 25.1397  14
  -4  -2  -1 726.961 25.5085  13
  -4  -2  -1 746.116 22.0197  16
  -4  -2  -1 727.685 24.3995  33
  -4  -2  -1 797.411 34.2575  32
  -4  -2  -1 793.714 36.2246  29
  -4  -2  -1 759.814 31.4045  28
  -4  -2  -1 769.744 35.4712  20
  -4  -2  -1 755.114 22.0574  18
  -4  -2  -1 785.532 32.0102  19
  -4  -2   0 1925.26 56.0236  19
  -4  -2   0 1855.58 42.0298  18
  -4  -2   0 1812.73 59.2468  20
  -4  -2   0 1774.50 44.7956  14
  -4  -2   0 1799.80 44.7026  12
  -4  -2   0 1847.25 42.0141  16
  -4  -2   0 1752.19 44.9934  13
  -4  -2   0 1741.57 42.4172  13
  -4  -2   0 1867.91 54.1557   1
  -4  -2   0 1787.49 44.2424  33
  -4  -2   0 1853.70 60.6044  29
  -4  -2   0 1941.38 57.2659  23
  -4  -2   0 1876.16 55.2832  28
  -4  -2   0 1757.70 44.7684   7
  -4  -2   0 1761.33 42.0546   9
  -4  -2   1 64.6104 5.56739  18
  -4  -2   1 77.6202 11.6167  19
  -4  -2   1 66.6349 12.7208  20
  -4  -2   1 69.4489 5.70464  16
  -4  -2   1 60.2327 6.54453  14
  -4  -2   1 59.1854 6.47636  12
  -4  -2   1 69.2160 6.58823  13
  -4  -2   1 63.1590 10.7182   1
  -4  -2   1 62.5115 6.85002  33
  -4  -2   1 51.8935 11.2472  23
  -4  -2   1 84.8259 13.8104  29
  -4  -2   1 77.8458 12.1773  28
  -4  -2   1 52.5085 5.61535   9
  -4  -2   1 59.2339 6.29813   9
  -4  -2   2 706.239 18.3976  15
  -4  -2   2 675.103 18.8223  13
  -4  -2   2 704.973 18.1107  16
  -4  -2   2 685.150 18.8398  14
  -4  -2   2 679.365 29.8649  19
  -4  -2   2 695.600 18.1951  18
  -4  -2   2 672.596 31.7403  20
  -4  -2   2 712.236 31.6224   3
  -4  -2   2 711.460 30.2324  28
  -4  -2   2 664.367 30.3803  23
  -4  -2   2 658.606 18.8104   9
  -4  -2   2 673.930 18.4414   9
  -4  -2   3 170.676 7.57594  15
  -4  -2   3 186.057 7.91270  13
  -4  -2   3 171.026 7.93282  14
  -4  -2   3 186.142 7.88074  18
  -4  -2   3 200.997 16.2002  19
  -4  -2   3 176.543 7.67839  18
  -4  -2   3 176.547 7.58342  16
  -4  -2   3 206.921 17.3758   3
  -4  -2   3 178.616 16.0456  23
  -4  -2   3 188.676 16.2035  28
  -4  -2   3 202.122 17.7831  25
  -4  -2   3 183.927 7.85812   9
  -4  -2   3 166.687 7.96341   9
  -4  -2   4 208.963 8.55217   9
  -4  -2   4 209.797 8.62358  13
  -4  -2   4 184.979 8.48936  15
  -4  -2   4 190.487 8.83920  47
  -4  -2   4 211.710 17.4633   3
  -4  -2   4 209.552 18.3855  25
  -4  -2   4 224.947 17.6110  28
  -4  -2   4 221.012 17.8579  23
  -4  -2   4 213.814 8.43285  18
  -4  -2   4 181.934 8.49304  16
  -4  -2   4 178.995 8.61401  18
  -4  -2   4 185.422 8.74798  17
  -4  -2   5 343.922 11.5062   9
  -4  -2   5 287.275 11.6072  15
  -4  -2   5 321.820 11.5844  13
  -4  -2   5 320.591 11.2954  16
  -4  -2   5 282.814 11.8587  47
  -4  -2   5 351.684 21.5745   3
  -4  -2   5 368.857 23.4670  25
  -4  -2   5 357.940 21.5931  28
  -4  -2   5 340.229 11.5620  18
  -4  -2   5 313.358 22.2488  22
  -4  -2   5 298.551 11.7495  16
  -4  -2   5 284.076 11.8421  18
  -4  -2   5 302.144 11.8404  17
  -4  -2   5 372.399 21.1723  19
  -4  -2   6 155.505 9.90503  11
  -4  -2   6 199.658 9.79266   9
  -4  -2   6 159.847 7.87671   8
  -4  -2   6 181.270 9.92172  13
  -4  -2   6 185.484 9.52505  16
  -4  -2   6 153.210 9.90324  15
  -4  -2   6 155.142 10.1931  46
  -4  -2   6 168.261 10.3650  47
  -4  -2   6 225.319 17.9087   3
  -4  -2   6 189.169 18.8552  25
  -4  -2   6 172.791 18.3479  21
  -4  -2   6 158.673 9.93156  17
  -4  -2   6 185.645 9.51670  18
  -4  -2   6 213.894 19.2580  22
  -4  -2   6 152.259 9.79714  16
  -4  -2   6 181.146 15.7907  19
  -4  -2   7 1776.27 45.9674   8
  -4  -2   7 2050.06 47.9554   9
  -4  -2   7 1929.41 48.7192  11
  -4  -2   7 1989.99 48.5377  13
  -4  -2   7 1971.94 47.7803  16
  -4  -2   7 1845.60 48.3097  15
  -4  -2   7 1821.19 49.7429  46
  -4  -2   7 1868.65 49.6625  47
  -4  -2   7 2276.05 62.2724   3
  -4  -2   7 2264.65 65.3106  26
  -4  -2   7 2172.28 61.9237  23
  -4  -2   7 2159.06 65.9142  25
  -4  -2   7 1833.37 48.1460  17
  -4  -2   7 2270.36 67.4025  22
  -4  -2   7 2059.38 47.9282  18
  -4  -2   7 1824.41 48.3665  16
  -4  -2   7 2169.76 67.8379  21
  -4  -2   7 2221.42 60.2099  19
  -4  -2   8 742.876 24.5827   9
  -4  -2   8 690.408 23.6022   8
  -4  -2   8 714.256 25.3408  11
  -4  -2   8 755.309 25.3184  13
  -4  -2   8 764.717 24.6196  16
  -4  -2   8 733.232 25.5950  15
  -4  -2   8 713.155 26.5236  46
  -4  -2   8 672.790 25.9867  47
  -4  -2   8 860.242 34.4599   3
  -4  -2   8 912.596 37.8131  26
  -4  -2   8 836.962 34.8071  28
  -4  -2   8 816.675 34.2526  23
  -4  -2   8 815.537 37.4824  25
  -4  -2   8 779.728 24.8187  18
  -4  -2   8 886.595 33.5323  19
  -4  -2   8 805.296 38.0565  22
  -4  -2   8 727.514 25.4376  17
  -4  -2   8 680.372 25.2162  16
  -4  -2   8 810.912 38.3462  21
  -4  -2   9 157.302 11.7533   8
  -4  -2   9 158.004 12.9574  11
  -4  -2   9 177.224 12.6050   9
  -4  -2   9 194.935 12.4913  16
  -4  -2   9 167.179 12.7738  13
  -4  -2   9 153.801 13.0041  15
  -4  -2   9 159.434 13.4962  46
  -4  -2   9 144.655 13.1072  45
  -4  -2   9 169.168 13.2613  47
  -4  -2   9 218.950 18.2498   3
  -4  -2   9 194.898 18.0894  28
  -4  -2   9 209.692 19.7721  26
  -4  -2   9 198.164 18.1186  23
  -4  -2   9 213.864 20.6473  25
  -4  -2   9 201.254 12.8082  18
  -4  -2   9 209.396 21.0700  21
  -4  -2   9 243.452 22.0262  22
  -4  -2   9 217.653 17.3033  19
  -4  -2   9 172.122 13.2586  17
  -4  -2  10 27.2180 7.99978   9
  -4  -2  10 10.1607 6.41212   8
  -4  -2  10 20.2411 7.47918  16
  -4  -2  10 17.6590 8.57269  13
  -4  -2  10 22.3015 8.36110  45
  -4  -2  10 16.9997 8.60090  46
  -4  -2  10 12.6862 8.78655  47
  -4  -2  10 37.7775 11.5368   3
  -4  -2  10 20.5078 11.7074  25
  -4  -2  10 34.7803 12.5429  28
  -4  -2  10 23.5884 11.4278  23
  -4  -2  10 25.2901 11.8370  26
  -4  -2  10 31.6556 8.03785  18
  -4  -2  10 19.5466 12.2124  21
  -4  -2  10 24.6734 10.2190  19
  -4  -2  10 23.8487 12.8467  22
  -4  -2  11 241.071 16.1780   8
  -4  -2  11 247.377 17.1180   9
  -4  -2  11 227.787 17.2705  13
  -4  -2  11 275.906 17.2863  16
  -4  -2  11 246.132 18.2154  46
  -4  -2  11 217.467 17.5720  45
  -4  -2  11 223.162 17.8244  47
  -4  -2  11 255.937 17.2508   4
  -4  -2  11 278.724 21.1620  23
  -4  -2  11 265.244 23.0435  26
  -4  -2  11 281.156 21.7583  28
  -4  -2  11 262.858 24.5287  25
  -4  -2  11 276.393 24.8709  21
  -4  -2  11 272.207 18.7891  19
  -4  -2  11 325.812 26.4632  22
  -4  -2  11 264.480 17.1321  18
  -4  -2  12 19.0075 8.51602   8
  -4  -2  12 27.8864 9.16204   9
  -4  -2  12 22.4369 8.86784  16
  -4  -2  12 8.00508 9.44357  46
  -4  -2  12 5.95577 9.36812  45
  -4  -2  12 21.0753 10.1315  47
  -4  -2  12 19.1967 8.72369   4
  -4  -2  12 14.3063 11.5041  23
  -4  -2  12 11.0021 11.4563  26
  -4  -2  12 22.7213 13.1615  25
  -4  -2  12 19.8935 12.0991  28
  -4  -2  12 26.4572 8.99263  18
  -4  -2  12 44.8210 14.7388  21
  -4  -2  12 34.8227 14.5741  22
  -4  -2  13 301.752 20.1922   8
  -4  -2  13 257.247 20.2206   9
  -4  -2  13 288.635 19.9803  16
  -4  -2  13 286.668 22.1176  45
  -4  -2  13 280.313 22.3071  47
  -4  -2  13 297.667 22.2350  46
  -4  -2  13 271.814 18.5494   4
  -4  -2  13 315.555 26.0402  26
  -4  -2  13 355.672 24.7071  28
  -4  -2  13 332.575 23.5159  23
  -4  -2  13 304.008 27.7422  25
  -4  -2  13 300.030 27.6790  22
  -4  -2  13 284.395 20.0169  18
  -4  -2  13 299.630 27.5139  21
  -4  -2  14 343.790 23.2448   8
  -4  -2  14 318.852 23.5922   9
  -4  -2  14 364.211 26.0691  45
  -4  -2  14 304.098 24.8810  47
  -4  -2  14 338.814 25.2376  46
  -4  -2  14 391.145 29.8127  26
  -4  -2  14 423.724 27.1335  28
  -4  -2  14 442.194 27.3656  23
  -4  -2  14 371.976 24.1087  18
  -4  -2  14 419.787 33.2094  22
  -4  -2  14 402.135 31.8505  21
  -4  -2  14 341.207 23.4204  16
  -4  -2  14 379.423 24.1341  15
  -4  -2  15 436.206 27.1867   8
  -4  -2  15 425.261 27.8321   9
  -4  -2  15 465.427 30.0666  45
  -4  -2  15 449.189 29.6429  46
  -4  -2  15 399.255 29.0429  47
  -4  -2  15 504.774 33.6761  26
  -4  -2  15 521.687 30.1176  28
  -4  -2  15 474.173 28.6785  23
  -4  -2  15 515.181 36.5191  21
  -4  -2  15 408.479 27.0876  18
  -4  -2  15 537.976 37.5748  22
  -4  -2  15 455.896 28.0336  15
  -4  -2  15 398.254 26.3755  16
  -4  -2  16 15.4256 10.6408   8
  -4  -2  16 9.71268 12.7308   9
  -4  -2  16 10.0002 14.2075  47
  -4  -2  16 7.30411 13.0675  46
  -4  -2  16 8.21662 12.0744  45
  -4  -2  16 7.32660 14.3322  26
  -4  -2  16 15.3649 12.3053  23
  -4  -2  16 29.0197 13.9011  28
  -4  -2  16 6.27969 17.1974  22
  -4  -2  16 14.7067 12.2906  18
  -4  -2  16 30.3036 16.2406  21
  -4  -2  16-2.23950 14.3342  16
  -4  -2  16-3.02921 14.5726  15
  -4  -2  17 93.1609 17.3496  46
  -4  -2  17 93.1597 16.7961  45
  -4  -2  17 78.3864 17.4765  47
  -4  -2  17 76.8668 15.9321  18
  -4  -2  17 89.5691 15.3508   8
  -4  -2  17 87.5170 16.4449   9
  -4  -2  17 106.443 17.0201  15
  -4  -2  17 107.841 16.8698  16
  -4  -1 -13 128.806 23.8874  14
  -4  -1 -13 189.464 24.2756  32
  -4  -1 -13 142.020 19.2806  31
  -4  -1 -13 186.649 23.8771   7
  -4  -1 -13 161.216 21.3622   1
  -4  -1 -13 140.069 21.5669  10
  -4  -1 -13 149.341 23.0489  12
  -4  -1 -12 154.524 20.5315   1
  -4  -1 -12 115.109 20.7800   7
  -4  -1 -12 127.898 20.8839  32
  -4  -1 -12 164.628 19.9626  31
  -4  -1 -12 121.841 21.2854  12
  -4  -1 -12 121.179 19.0223  10
  -4  -1 -12 138.300 22.1329  20
  -4  -1 -11 48.4571 16.1774   7
  -4  -1 -11 72.8045 15.6265   1
  -4  -1 -11 67.1047 16.6699  32
  -4  -1 -11 78.4680 15.5612  31
  -4  -1 -11 59.2743 14.8401  10
  -4  -1 -11 34.8970 16.7864  12
  -4  -1 -11 75.1229 18.3939  20
  -4  -1 -10 94.6936 16.5456   7
  -4  -1 -10 104.956 16.1137   1
  -4  -1 -10 109.440 19.3532  20
  -4  -1 -10 112.869 16.7148  31
  -4  -1 -10 120.179 19.1792  32
  -4  -1 -10 70.8274 16.9586  12
  -4  -1 -10 90.0007 16.0910  10
  -4  -1  -9 310.894 23.5154  10
  -4  -1  -9 322.721 27.0996  32
  -4  -1  -9 288.005 24.7611  12
  -4  -1  -9 358.552 19.5432  30
  -4  -1  -9 400.709 26.3322  31
  -4  -1  -9 342.354 25.1392   7
  -4  -1  -9 358.056 24.5831   1
  -4  -1  -8 1085.93 42.9215  10
  -4  -1  -8 1254.23 51.1718  32
  -4  -1  -8 1323.37 40.5580  30
  -4  -1  -8 1307.48 47.8036  31
  -4  -1  -8 1161.01 44.7501   7
  -4  -1  -8 1205.91 44.5861   1
  -4  -1  -8 1204.80 46.3418  12
  -4  -1  -7 95.2897 13.5340  12
  -4  -1  -7 72.9034 12.4000  10
  -4  -1  -7 87.3879 15.8118  32
  -4  -1  -7 111.762 15.2269  31
  -4  -1  -7 112.688 12.4535  30
  -4  -1  -7 89.4596 12.7991   7
  -4  -1  -7 82.2151 13.3170   1
  -4  -1  -7 105.602 14.8258  14
  -4  -1  -6 68.5911 11.5855  12
  -4  -1  -6 46.5480 10.1710  10
  -4  -1  -6 61.4910 11.5345  14
  -4  -1  -6 66.6589 12.6951  31
  -4  -1  -6 73.1429 10.8652  30
  -4  -1  -6 58.9860 13.3870  32
  -4  -1  -6 66.7083 12.0061   1
  -4  -1  -6 53.1800 10.8339   7
  -4  -1  -5 918.876 32.7645  10
  -4  -1  -5 980.690 29.8593   9
  -4  -1  -5 948.758 34.8433   1
  -4  -1  -5 907.913 33.2024   7
  -4  -1  -5 866.917 31.5055  44
  -4  -1  -5 947.954 31.4867  40
  -4  -1  -5 855.753 31.5446  43
  -4  -1  -5 1000.31 30.2928  13
  -4  -1  -5 941.575 30.4541  14
  -4  -1  -5 935.578 34.0821  12
  -4  -1  -5 936.352 34.6164  14
  -4  -1  -5 1055.02 42.7822  32
  -4  -1  -5 871.145 32.0555  33
  -4  -1  -5 1049.93 35.3971  30
  -4  -1  -5 992.057 39.0129  31
  -4  -1  -5 961.740 29.8663  18
  -4  -1  -4 257.430 15.1459  10
  -4  -1  -4 292.263 16.1568   7
  -4  -1  -4 261.447 13.3728   9
  -4  -1  -4 271.638 17.2793   1
  -4  -1  -4 302.422 19.6935   3
  -4  -1  -4 210.891 14.4878  44
  -4  -1  -4 261.555 14.8756  40
  -4  -1  -4 227.758 14.6673  43
  -4  -1  -4 274.371 16.5517  14
  -4  -1  -4 256.602 13.5893  13
  -4  -1  -4 258.018 15.8714  12
  -4  -1  -4 249.643 13.8827  14
  -4  -1  -4 287.048 21.6487  32
  -4  -1  -4 233.979 15.3844  33
  -4  -1  -4 298.431 20.3635  31
  -4  -1  -4 246.485 13.2066  18
  -4  -1  -4 287.104 18.4674  19
  -4  -1  -3 694.992 24.7556  10
  -4  -1  -3 744.300 22.5266   9
  -4  -1  -3 738.126 25.4501   7
  -4  -1  -3 848.095 33.1613   3
  -4  -1  -3 762.574 28.8794   1
  -4  -1  -3 686.669 24.2415  44
  -4  -1  -3 693.368 24.3593  43
  -4  -1  -3 779.681 25.1112  40
  -4  -1  -3 729.605 25.8890  12
  -4  -1  -3 749.735 23.1180  14
  -4  -1  -3 738.396 22.7212  13
  -4  -1  -3 717.958 25.9369  14
  -4  -1  -3 742.921 25.1178  33
  -4  -1  -3 749.222 34.4191  32
  -4  -1  -3 788.689 33.4921  31
  -4  -1  -3 761.826 22.6689  18
  -4  -1  -3 792.404 31.4759  19
  -4  -1  -2 1795.29 48.7063   1
  -4  -1  -2 1845.97 54.1932   3
  -4  -1  -2 1812.97 52.5787  19
  -4  -1  -2 1689.39 39.5525  18
  -4  -1  -2 1676.47 42.6024  40
  -4  -1  -2 1542.41 41.4401  43
  -4  -1  -2 1658.30 42.8288  14
  -4  -1  -2 1663.78 39.7075  13
  -4  -1  -2 1611.92 42.3582  12
  -4  -1  -2 1607.40 39.8127  14
  -4  -1  -2 1669.55 42.1951  33
  -4  -1  -2 1804.31 57.1204  32
  -4  -1  -2 1778.07 54.7702  31
  -4  -1  -2 1701.40 39.6160   9
  -4  -1  -2 1675.28 42.4804   7
  -4  -1  -1 462.492 15.2699   7
  -4  -1  -1 466.975 13.6814   9
  -4  -1  -1 482.349 15.3030  43
  -4  -1  -1 458.539 15.5050  13
  -4  -1  -1 434.696 15.1793  12
  -4  -1  -1 453.084 15.3475  14
  -4  -1  -1 455.599 13.9272  14
  -4  -1  -1 471.860 13.8834  13
  -4  -1  -1 480.623 21.3153   1
  -4  -1  -1 509.628 25.7855   3
  -4  -1  -1 461.007 15.2903  33
  -4  -1  -1 490.856 26.5942  32
  -4  -1  -1 489.623 25.7091  31
  -4  -1  -1 486.745 27.6795  20
  -4  -1  -1 493.212 24.3883  19
  -4  -1  -1 460.494 13.5914  18
  -4  -1   0 1631.81 51.6845  20
  -4  -1   0 1268.95 27.1592  18
  -4  -1   0 1597.58 45.8918  19
  -4  -1   0 1299.24 27.7769  14
  -4  -1   0 1262.48 27.1063  14
  -4  -1   0 1141.40 27.8894  13
  -4  -1   0 1266.28 27.0934  13
  -4  -1   0 1302.28 27.6495  12
  -4  -1   0 1323.27 27.6877  33
  -4  -1   0 1736.20 51.4728  32
  -4  -1   0 1260.19 27.0430   9
  -4  -1   0 1210.53 27.7739   9
  -4  -1   0 1665.79 41.8319   1
  -4  -1   1 553.870 27.3304   3
  -4  -1   1 603.358 30.2641  20
  -4  -1   1 610.385 27.1783  19
  -4  -1   1 588.152 27.1746  28
  -4  -1   1 610.973 27.8867  23
  -4  -1   2 284.605 19.6322   3
  -4  -1   2 307.243 19.1987  19
  -4  -1   2 317.151 20.1680  23
  -4  -1   2 321.677 19.5763  28
  -4  -1   3 1900.99 57.7191   3
  -4  -1   3 1915.63 60.2003  25
  -4  -1   3 1940.96 57.0081  28
  -4  -1   4 1044.62 39.1957   3
  -4  -1   4 1034.81 41.1871  25
  -4  -1   4 1118.63 39.6632  28
  -4  -1   4 1079.27 42.8850  22
  -4  -1   5 295.779 9.09972   9
  -4  -1   5 293.043 9.41317  15
  -4  -1   5 308.851 9.13781  15
  -4  -1   5 298.972 9.52450  47
  -4  -1   5 450.531 23.5105   3
  -4  -1   5 428.554 24.7787  25
  -4  -1   5 420.634 24.7660  26
  -4  -1   5 303.390 8.98622  16
  -4  -1   5 400.434 21.3225  19
  -4  -1   5 391.499 24.6888  22
  -4  -1   5 316.545 9.16676  18
  -4  -1   5 281.896 9.39726  16
  -4  -1   5 296.838 9.42920  17
  -4  -1   6 1002.42 27.2039   8
  -4  -1   6 1001.23 25.9529   9
  -4  -1   6 1023.02 26.7819  11
  -4  -1   6 986.483 26.5256  15
  -4  -1   6 1013.91 25.7752  16
  -4  -1   6 990.190 27.1579  46
  -4  -1   6 990.003 26.9900  47
  -4  -1   6 1149.82 39.8780   3
  -4  -1   6 1191.26 40.5252  23
  -4  -1   6 1253.01 45.2057  26
  -4  -1   6 1192.33 44.3407  25
  -4  -1   6 1307.07 47.0725  22
  -4  -1   6 984.552 26.5916  16
  -4  -1   6 1008.06 26.5546  17
  -4  -1   6 1036.85 25.8236  18
  -4  -1   6 1209.95 39.2776  19
  -4  -1   6 1217.27 45.3087  21
  -4  -1   7 903.779 25.7537   9
  -4  -1   7 868.332 25.9910  11
  -4  -1   7 867.153 26.5180   8
  -4  -1   7 901.737 25.2754  16
  -4  -1   7 827.815 25.7867  15
  -4  -1   7 817.272 26.7404  45
  -4  -1   7 859.322 26.8844  46
  -4  -1   7 849.636 26.6707  47
  -4  -1   7 1108.78 38.0636   3
  -4  -1   7 1059.84 36.8567   4
  -4  -1   7 1076.02 37.9008  23
  -4  -1   7 968.769 40.8371  25
  -4  -1   7 1061.57 41.5583  26
  -4  -1   7 1039.84 37.6225  28
  -4  -1   7 987.265 41.3883  21
  -4  -1   7 1087.97 43.5578  22
  -4  -1   7 841.601 25.7312  17
  -4  -1   7 898.581 25.3584  18
  -4  -1   7 1027.24 35.8202  19
  -4  -1   8 557.994 21.3519   8
  -4  -1   8 599.012 21.1801   9
  -4  -1   8 570.506 21.1111  11
  -4  -1   8 601.211 20.8986  15
  -4  -1   8 577.242 20.3692  16
  -4  -1   8 542.517 21.0369  15
  -4  -1   8 571.368 22.1253  45
  -4  -1   8 561.231 22.0628  46
  -4  -1   8 564.759 22.0175  47
  -4  -1   8 569.287 21.0301   5
  -4  -1   8 729.586 29.6879   4
  -4  -1   8 648.836 29.3914  23
  -4  -1   8 735.022 34.3214  26
  -4  -1   8 713.496 30.5245  28
  -4  -1   8 651.400 33.3052  25
  -4  -1   8 656.023 34.1600  22
  -4  -1   8 624.692 20.9464  18
  -4  -1   8 663.559 27.8720  19
  -4  -1   8 671.231 33.8108  21
  -4  -1   8 555.242 21.0630  17
  -4  -1   9 779.075 27.2512   9
  -4  -1   9 793.569 27.4870  11
  -4  -1   9 832.829 28.5306   8
  -4  -1   9 824.821 27.3820  15
  -4  -1   9 791.035 26.5901  16
  -4  -1   9 745.146 27.3316  15
  -4  -1   9 790.788 28.7928  45
  -4  -1   9 810.291 28.9686  46
  -4  -1   9 777.693 28.5893  47
  -4  -1   9 780.700 27.4700   5
  -4  -1   9 956.034 35.0867   4
  -4  -1   9 937.103 35.6584  23
  -4  -1   9 1010.64 41.8299  26
  -4  -1   9 908.041 35.6467  28
  -4  -1   9 864.620 39.7843  25
  -4  -1   9 815.219 27.1942  18
  -4  -1   9 765.162 27.2904  17
  -4  -1   9 910.723 41.3434  22
  -4  -1   9 918.372 40.7230  21
  -4  -1  10 657.557 26.1570   9
  -4  -1  10 671.467 26.8913   8
  -4  -1  10 715.600 26.0773  16
  -4  -1  10 666.907 25.9634  15
  -4  -1  10 667.878 27.5284  47
  -4  -1  10 625.717 26.9973  46
  -4  -1  10 681.789 27.8206  45
  -4  -1  10 747.906 31.6093   4
  -4  -1  10 815.403 32.8805  23
  -4  -1  10 798.026 33.3228  28
  -4  -1  10 775.882 37.6499  26
  -4  -1  10 698.042 26.1527  18
  -4  -1  10 825.606 39.0415  21
  -4  -1  10 761.896 39.0463  22
  -4  -1  11 83.1432 11.1448   8
  -4  -1  11 73.6460 11.4699   9
  -4  -1  11 64.8639 10.8324  15
  -4  -1  11 79.5337 11.0964  16
  -4  -1  11 70.1313 11.7205  47
  -4  -1  11 70.7341 11.8483  46
  -4  -1  11 78.6236 11.9419  45
  -4  -1  11 81.1380 12.9478   4
  -4  -1  11 122.290 15.1237  23
  -4  -1  11 98.7190 16.8385  26
  -4  -1  11 96.8014 14.4547  28
  -4  -1  11 82.6945 11.2232  18
  -4  -1  11 85.9618 16.7131  21
  -4  -1  11 103.894 18.1845  22
  -4  -1  12 499.190 25.8954   8
  -4  -1  12 521.688 26.1414   9
  -4  -1  12 522.560 25.5398  15
  -4  -1  12 539.722 25.4600  16
  -4  -1  12 535.642 27.3346  45
  -4  -1  12 508.632 26.7996  46
  -4  -1  12 521.188 27.0665  47
  -4  -1  12 596.608 28.8671   4
  -4  -1  12 684.997 30.2635  23
  -4  -1  12 665.105 36.6537  26
  -4  -1  12 630.670 30.1320  28
  -4  -1  12 648.384 36.1852  21
  -4  -1  12 524.395 25.6721  18
  -4  -1  12 677.076 38.1805  22
  -4  -1  13 326.612 22.6446   9
  -4  -1  13 332.276 22.1589   8
  -4  -1  13 318.809 21.5296  15
  -4  -1  13 331.330 21.6503  16
  -4  -1  13 363.427 24.0879  46
  -4  -1  13 333.075 23.6055  47
  -4  -1  13 309.645 22.9057  45
  -4  -1  13 364.768 23.4783   4
  -4  -1  13 384.880 24.0247  23
  -4  -1  13 428.516 30.6803  26
  -4  -1  13 394.511 30.5403  25
  -4  -1  13 413.121 25.1546  28
  -4  -1  13 425.365 31.0777  21
  -4  -1  13 398.578 31.8867  22
  -4  -1  13 324.651 21.7448  18
  -4  -1  14 366.394 25.5124   9
  -4  -1  14 412.174 25.9249   8
  -4  -1  14 390.750 24.9651  15
  -4  -1  14 381.451 24.8252  16
  -4  -1  14 403.025 27.2010  47
  -4  -1  14 397.864 27.0643  46
  -4  -1  14 387.756 26.8644  45
  -4  -1  14 444.906 26.0811   4
  -4  -1  14 464.297 26.3266  23
  -4  -1  14 494.245 33.8309  26
  -4  -1  14 507.362 27.9081  28
  -4  -1  14 443.895 33.3445  25
  -4  -1  14 520.726 35.0924  21
  -4  -1  14 524.312 36.3558  22
  -4  -1  14 441.053 26.2908  18
  -4  -1  15 254.692 21.8627   8
  -4  -1  15 220.672 22.2641   9
  -4  -1  15 246.387 22.8526  46
  -4  -1  15 232.621 22.7482  45
  -4  -1  15 242.341 23.3743  47
  -4  -1  15 290.653 21.5256  23
  -4  -1  15 294.037 27.5185  26
  -4  -1  15 294.878 28.6423  25
  -4  -1  15 281.117 21.8882  28
  -4  -1  15 263.822 28.6385  22
  -4  -1  15 225.273 21.6106  18
  -4  -1  15 318.551 29.3241  21
  -4  -1  15 232.576 21.9972  15
  -4  -1  15 242.326 21.6597  16
  -4  -1  16 311.236 25.0954   8
  -4  -1  16 317.484 25.8743   9
  -4  -1  16 318.153 26.1960  46
  -4  -1  16 301.792 25.9057  45
  -4  -1  16 315.256 26.1582  47
  -4  -1  16 319.250 29.5066  26
  -4  -1  16 369.211 32.2629  25
  -4  -1  16 396.086 32.6476  21
  -4  -1  16 373.525 34.2520  22
  -4  -1  16 367.443 26.3674  18
  -4  -1  16 290.642 24.2497  16
  -4  -1  16 294.704 24.3026  15
  -4  -1  17 40.5834 13.5715   8
  -4  -1  17 43.7770 14.4675   9
  -4  -1  17 29.7964 13.6059  16
  -4  -1  17 25.4445 13.3746  15
  -4  -1  17 51.6842 14.6565  45
  -4  -1  17 31.2669 13.9908  46
  -4  -1  17 41.0057 15.0899  47
  -4  -1  17 50.0797 17.1889  26
  -4  -1  17 47.5619 14.1224  18
  -4   0 -14 74.1355 19.6679  12
  -4   0 -14 51.8590 16.2030  10
  -4   0 -14 65.1553 17.2499  31
  -4   0 -14 80.2486 19.0964   7
  -4   0 -14 58.2370 17.3452   5
  -4   0 -13 313.232 25.8773   1
  -4   0 -13 306.536 27.5642   5
  -4   0 -13 301.113 27.7095   7
  -4   0 -13 290.492 28.7612  12
  -4   0 -13 366.952 31.9607  32
  -4   0 -13 345.751 28.2258  31
  -4   0 -13 332.279 32.0598  29
  -4   0 -13 325.327 27.3818  10
  -4   0 -13 351.200 31.4468  20
  -4   0 -12 103.661 17.7244   5
  -4   0 -12 144.202 20.5112   7
  -4   0 -12 141.400 18.3759   1
  -4   0 -12 152.702 22.2001  32
  -4   0 -12 150.437 14.8644  30
  -4   0 -12 121.848 21.7111  29
  -4   0 -12 138.579 19.6764  31
  -4   0 -12 131.413 18.4627  10
  -4   0 -12 124.846 20.3900  12
  -4   0 -12 157.442 22.7176  20
  -4   0 -11 126.961 16.7606   1
  -4   0 -11 139.406 18.8503   7
  -4   0 -11 112.728 17.4078   5
  -4   0 -11 104.286 19.4174  20
  -4   0 -11 134.257 21.9057  29
  -4   0 -11 114.000 19.9353  32
  -4   0 -11 143.737 14.5064  30
  -4   0 -11 160.854 19.7975  31
  -4   0 -11 94.0214 18.1483  12
  -4   0 -11 114.415 17.0332  10
  -4   0 -10 316.291 23.4396   5
  -4   0 -10 307.922 23.7734   7
  -4   0 -10 253.023 20.8453   1
  -4   0 -10 287.174 26.6414  32
  -4   0 -10 298.741 27.6692  20
  -4   0 -10 359.510 26.7313  31
  -4   0 -10 296.548 28.0555  29
  -4   0 -10 316.963 20.3166  30
  -4   0 -10 261.131 23.8929  12
  -4   0 -10 290.518 22.5479  10
  -4   0  -9 175.601 17.1377   1
  -4   0  -9 186.376 18.9797   7
  -4   0  -9 208.431 18.9429   5
  -4   0  -9 205.965 22.4190  32
  -4   0  -9 195.197 16.7449  30
  -4   0  -9 203.259 23.0579  29
  -4   0  -9 264.407 22.2348  31
  -4   0  -9 190.539 19.5650  12
  -4   0  -9 176.298 18.0263  10
  -4   0  -9 200.444 23.1142  20
  -4   0  -8 105.077 13.4322   1
  -4   0  -8 101.160 13.3668   5
  -4   0  -8 108.413 14.2930   7
  -4   0  -8 127.277 18.3969  20
  -4   0  -8 109.411 17.0578  32
  -4   0  -8 123.232 13.8183  30
  -4   0  -8 111.339 16.2108  31
  -4   0  -8 120.561 19.2747  29
  -4   0  -8 98.5724 14.6068  12
  -4   0  -8 102.073 13.1857  10
  -4   0  -7 455.516 22.7556   5
  -4   0  -7 440.087 23.4066   7
  -4   0  -7 494.997 23.4945   1
  -4   0  -7 532.479 32.1271  20
  -4   0  -7 441.363 24.5344  12
  -4   0  -7 572.569 32.1653  32
  -4   0  -7 468.539 31.0720  29
  -4   0  -7 532.620 25.2248  30
  -4   0  -7 545.197 29.4774  31
  -4   0  -7 467.107 23.4543  10
  -4   0  -6 1217.75 39.2555   5
  -4   0  -6 1317.25 40.6504   1
  -4   0  -6 1194.56 40.1697   7
  -4   0  -6 1446.32 53.6625  20
  -4   0  -6 1220.15 36.9207  40
  -4   0  -6 1225.67 41.3340  12
  -4   0  -6 1433.91 52.1969  32
  -4   0  -6 1424.72 49.8568  31
  -4   0  -6 1416.33 44.4975  30
  -4   0  -6 1396.94 53.5494  29
  -4   0  -6 1231.58 39.8319  10
  -4   0  -5 208.707 13.4506  10
  -4   0  -5 200.817 12.2578   9
  -4   0  -5 214.126 14.0265   1
  -4   0  -5 235.376 14.4980   7
  -4   0  -5 202.432 13.2817   5
  -4   0  -5 180.513 13.2833  44
  -4   0  -5 176.943 12.1078  40
  -4   0  -5 180.502 13.1438  43
  -4   0  -5 193.175 12.2621  13
  -4   0  -5 226.497 14.9574  12
  -4   0  -5 179.224 12.4754  14
  -4   0  -5 229.460 20.4870  32
  -4   0  -5 174.346 13.6245  33
  -4   0  -5 222.348 21.6338  29
  -4   0  -5 233.677 16.5521  30
  -4   0  -5 210.760 18.4647  31
  -4   0  -5 192.841 12.2067  18
  -4   0  -5 262.652 22.2721  20
  -4   0  -4 802.198 23.9538   9
  -4   0  -4 750.386 25.4316  10
  -4   0  -4 762.087 25.9584   7
  -4   0  -4 813.781 27.3268   1
  -4   0  -4 724.226 25.0111  44
  -4   0  -4 791.069 23.9879  40
  -4   0  -4 767.165 25.4136  43
  -4   0  -4 755.792 26.5620  12
  -4   0  -4 813.511 24.2054  13
  -4   0  -4 784.709 24.2764  14
  -4   0  -4 765.153 25.6059  33
  -4   0  -4 881.369 33.1177  30
  -4   0  -4 905.916 36.6660  31
  -4   0  -4 785.152 38.1543  29
  -4   0  -4 867.030 39.2579  20
  -4   0  -4 754.835 23.7212  18
  -4   0  -3 553.145 19.4831  10
  -4   0  -3 587.782 18.1819   9
  -4   0  -3 567.228 19.7160   7
  -4   0  -3 617.433 22.0009   1
  -4   0  -3 517.661 19.0047  44
  -4   0  -3 552.231 19.2705  43
  -4   0  -3 608.264 18.3721  40
  -4   0  -3 585.173 20.4421  14
  -4   0  -3 603.699 18.4476  13
  -4   0  -3 608.297 20.4412  12
  -4   0  -3 592.150 18.4285  14
  -4   0  -3 574.267 19.6815  33
  -4   0  -3 670.652 33.7215  29
  -4   0  -3 649.179 30.4087  31
  -4   0  -3 702.388 28.4724  30
  -4   0  -3 573.770 18.0330  18
  -4   0  -3 655.215 33.0869  20
  -4   0  -2 4975.98 109.246  10
  -4   0  -2 5241.58 108.461   9
  -4   0  -2 5273.94 109.576   7
  -4   0  -2 5131.32 109.366  43
  -4   0  -2 5268.05 109.856  33
  -4   0  -2 6065.05 116.320   1
  -4   0  -2 5177.34 108.381  14
  -4   0  -2 5395.39 110.075  12
  -4   0  -2 5316.00 108.606  13
  -4   0  -2 5303.68 110.175  14
  -4   0  -2 6302.89 137.614  29
  -4   0  -2 6303.19 128.086  30
  -4   0  -2 6300.89 132.486  31
  -4   0  -1 546.081 19.6312   1
  -4   0  -1 582.717 26.2648  30
  -4   0  -1 538.748 29.5754  29
  -4   0   0 1283.54 47.8088  29
  -4   0   1 3345.99 91.2679  29
  -4   0   3 52.3935 11.7632  22
  -4   0   3 61.6903 12.4951  26
  -4   0   3 57.7771 11.2407  25
  -4   0   4 823.278 34.1723   4
  -4   0   4 758.614 35.6525  22
  -4   0   4 812.534 36.1074  26
  -4   0   4 828.827 32.4742  23
  -4   0   4 811.764 35.0719  25
  -4   0   5 817.992 33.5444   4
  -4   0   5 732.072 34.0367  25
  -4   0   5 734.338 30.6227  23
  -4   0   5 747.169 35.0268  26
  -4   0   5 750.259 35.5602  22
  -4   0   6 327.234 11.7819  11
  -4   0   6 350.841 14.4273   8
  -4   0   6 316.834 11.3991  15
  -4   0   6 310.073 11.6969  15
  -4   0   6 306.061 11.3725  47
  -4   0   6 328.131 12.0961  46
  -4   0   6 302.677 11.7549  47
  -4   0   6 300.140 11.9108  45
  -4   0   6 384.015 22.3560   4
  -4   0   6 311.832 11.6833   5
  -4   0   6 407.462 21.8241  23
  -4   0   6 400.902 25.3611  26
  -4   0   6 376.335 21.3233  28
  -4   0   6 392.542 25.4832  22
  -4   0   6 309.264 11.4246  18
  -4   0   6 315.445 11.3664  16
  -4   0   6 403.833 24.5073  21
  -4   0   6 303.002 11.4949  17
  -4   0   7 625.452 22.2002   8
  -4   0   7 564.848 19.3020   9
  -4   0   7 588.037 19.1994  11
  -4   0   7 571.966 19.1029  15
  -4   0   7 577.743 19.4189  15
  -4   0   7 571.206 20.1620  45
  -4   0   7 574.513 19.8849  46
  -4   0   7 566.831 19.7782  47
  -4   0   7 715.904 30.8805   4
  -4   0   7 596.692 19.3847   5
  -4   0   7 720.366 29.7598  28
  -4   0   7 675.938 28.3461  23
  -4   0   7 683.973 33.8374  26
  -4   0   7 559.525 18.7342  16
  -4   0   7 557.708 18.9478  17
  -4   0   7 647.621 32.1753  21
  -4   0   7 642.087 33.4997  22
  -4   0   7 566.704 19.0661  18
  -4   0   8 875.802 28.4827   9
  -4   0   8 910.558 27.9497  11
  -4   0   8 931.039 30.9820   8
  -4   0   8 865.918 28.0445  15
  -4   0   8 910.488 28.1707  15
  -4   0   8 929.385 29.5116  46
  -4   0   8 919.800 29.1891  47
  -4   0   8 915.842 29.3103  45
  -4   0   8 911.087 28.1767   5
  -4   0   8 1143.63 40.7466   4
  -4   0   8 1121.31 44.7289  26
  -4   0   8 1080.58 37.0109  23
  -4   0   8 1087.90 38.0722  28
  -4   0   8 1062.70 44.7246  22
  -4   0   8 854.720 27.6339  17
  -4   0   8 958.389 28.6419  18
  -4   0   8 918.115 28.1891  16
  -4   0   8 1089.23 43.0436  21
  -4   0   9 580.167 24.3318   8
  -4   0   9 542.256 22.4194   9
  -4   0   9 551.436 22.0029  11
  -4   0   9 541.323 22.1297  15
  -4   0   9 576.684 22.3341  15
  -4   0   9 581.404 23.4394  46
  -4   0   9 564.678 23.2335  44
  -4   0   9 546.655 22.7513  47
  -4   0   9 593.209 23.6680  45
  -4   0   9 592.241 22.6065   5
  -4   0   9 714.294 31.8381   4
  -4   0   9 718.566 30.0890  28
  -4   0   9 696.138 28.5883  23
  -4   0   9 691.287 35.2511  26
  -4   0   9 581.963 22.5172  18
  -4   0   9 648.339 35.6402  22
  -4   0   9 547.491 21.9468  17
  -4   0   9 548.812 21.7690  16
  -4   0   9 739.596 35.1085  21
  -4   0  10 330.626 18.2790   9
  -4   0  10 328.644 19.3468   8
  -4   0  10 311.162 17.5079  15
  -4   0  10 333.804 18.6691  47
  -4   0  10 295.824 17.7524  46
  -4   0  10 296.416 17.8850  45
  -4   0  10 324.121 18.5085  44
  -4   0  10 392.761 24.0883   4
  -4   0  10 368.895 21.1678  23
  -4   0  10 356.315 26.8286  26
  -4   0  10 413.507 22.9861  28
  -4   0  10 327.687 24.9684  25
  -4   0  10 381.265 28.2972  22
  -4   0  10 314.420 17.2983  16
  -4   0  10 410.742 27.1308  21
  -4   0  10 331.893 18.0586  18
  -4   0  11 224.403 17.2418   8
  -4   0  11 207.676 16.7682   9
  -4   0  11 214.441 16.3106  15
  -4   0  11 230.131 17.2133  46
  -4   0  11 189.333 16.1819  44
  -4   0  11 218.100 17.0638  45
  -4   0  11 225.256 16.9738  47
  -4   0  11 264.894 21.1841   4
  -4   0  11 245.524 24.0825  26
  -4   0  11 282.976 24.2004  25
  -4   0  11 301.787 20.3004  28
  -4   0  11 301.699 19.8248  23
  -4   0  11 290.349 24.2590  21
  -4   0  11 269.244 26.1484  22
  -4   0  11 206.956 16.1049  16
  -4   0  11 208.008 16.4585  18
  -4   0  12 500.764 26.2936   9
  -4   0  12 518.909 27.4056   8
  -4   0  12 498.310 25.5536  15
  -4   0  12 520.626 26.8101  44
  -4   0  12 490.022 26.2763  47
  -4   0  12 513.459 26.6527  46
  -4   0  12 528.649 27.1402  45
  -4   0  12 594.742 30.8119   4
  -4   0  12 609.728 27.4289  23
  -4   0  12 576.285 34.5648  25
  -4   0  12 609.518 35.9297  26
  -4   0  12 576.978 28.0663  28
  -4   0  12 621.903 35.2751  21
  -4   0  12 498.121 25.5002  18
  -4   0  12 590.636 36.7927  22
  -4   0  12 495.937 25.0568  16
  -4   0  13 65.8536 13.3413   9
  -4   0  13 85.8397 13.6797   8
  -4   0  13 62.9773 12.8052  15
  -4   0  13 59.1129 12.3709  16
  -4   0  13 75.0769 13.5271  45
  -4   0  13 91.4287 14.2057  47
  -4   0  13 70.4166 13.4141  44
  -4   0  13 66.0843 13.1831  46
  -4   0  13 77.6213 15.0210   4
  -4   0  13 91.3339 13.9562  28
  -4   0  13 89.2559 13.0304  23
  -4   0  13 88.0536 17.9589  25
  -4   0  13 78.5555 17.7395  26
  -4   0  13 99.1555 17.4940  21
  -4   0  13 86.5479 13.4790  18
  -4   0  13 88.3042 19.6436  22
  -4   0  14 1441.96 52.1009   8
  -4   0  14 1325.71 50.1754   9
  -4   0  14 1344.64 48.9606  15
  -4   0  14 1316.54 50.1299  47
  -4   0  14 1367.94 50.9827  45
  -4   0  14 1351.25 50.2908  44
  -4   0  14 1391.18 50.7624  46
  -4   0  14 1491.32 53.7048   4
  -4   0  14 1539.31 48.3335  28
  -4   0  14 1536.79 61.7794  26
  -4   0  14 1568.99 60.9642  25
  -4   0  14 1471.81 46.0555  23
  -4   0  14 1583.89 64.6039  22
  -4   0  14 1650.86 62.1614  21
  -4   0  14 1355.75 49.2601  16
  -4   0  14 1372.10 50.0137  18
  -4   0  15 331.085 25.5337   8
  -4   0  15 316.442 25.0479   9
  -4   0  15 323.392 24.4887  15
  -4   0  15 303.063 24.7044  46
  -4   0  15 266.655 24.8187  44
  -4   0  15 312.693 25.9663  45
  -4   0  15 325.694 25.2452  47
  -4   0  15 371.517 26.6910   4
  -4   0  15 395.155 32.8094  26
  -4   0  15 343.675 30.6381  25
  -4   0  15 373.445 30.5328  21
  -4   0  15 266.941 23.8621  16
  -4   0  15 405.876 34.7243  22
  -4   0  15 309.279 25.3122  18
  -4   0  16 106.040 17.2773   8
  -4   0  16 73.0974 16.8955   9
  -4   0  16 94.5546 16.9383  45
  -4   0  16 62.4036 16.6001  44
  -4   0  16 80.7203 16.2182  46
  -4   0  16 78.4430 15.7499  47
  -4   0  16 109.240 20.5046  26
  -4   0  16 124.002 21.3901  25
  -4   0  16 97.8241 21.8345  22
  -4   0  16 116.195 20.8467  21
  -4   0  16 78.4375 15.8659  18
  -4   0  16 68.9388 15.0481  15
  -4   0  16 70.5641 15.6268  16
  -4   0  17 84.0506 16.9693  47
  -4   0  17 62.7161 15.9468  45
  -4   0  17 64.2661 15.6946  46
  -4   0  17 67.1391 16.0615  18
  -4   0  17 59.5446 15.3093   9
  -4   0  17 62.3692 15.2590  16
  -4   0  17 75.3380 15.9550  15
  -4   1 -14 377.132 29.7988   5
  -4   1 -14 386.691 30.9353   7
  -4   1 -14 419.282 34.9145  32
  -4   1 -14 404.448 31.6225  31
  -4   1 -14 385.889 32.2315  12
  -4   1 -14 334.280 28.7265  10
  -4   1 -14 442.465 35.6739  20
  -4   1 -13 20.4830 14.9448   7
  -4   1 -13 15.1703 11.2534   1
  -4   1 -13 1.78260 12.3070   5
  -4   1 -13 12.6757 13.1929  31
  -4   1 -13 13.4890 15.0815  32
  -4   1 -13-1.27667 14.7744  29
  -4   1 -13 13.4651 10.4017  30
  -4   1 -13-1.85534 14.3089  10
  -4   1 -13 5.15767 15.1553  12
  -4   1 -13 15.0168 15.1481  20
  -4   1 -12 98.7615 16.1502   5
  -4   1 -12 71.1231 16.5702   7
  -4   1 -12 71.3491 13.6393   1
  -4   1 -12 86.7491 19.1963  20
  -4   1 -12 86.1978 17.4027  31
  -4   1 -12 96.0512 19.5558  29
  -4   1 -12 97.1979 14.5830  30
  -4   1 -12 74.3142 18.2645  32
  -4   1 -12 74.1745 15.7701  10
  -4   1 -12 83.4444 17.7251  12
  -4   1 -11 809.956 38.9516   7
  -4   1 -11 789.797 36.9578   5
  -4   1 -11 797.006 34.2525   1
  -4   1 -11 846.106 44.3259  32
  -4   1 -11 835.731 44.4265  20
  -4   1 -11 825.434 44.8337  29
  -4   1 -11 846.364 41.7500  31
  -4   1 -11 861.246 35.7688  30
  -4   1 -11 887.863 41.0929  12
  -4   1 -11 791.019 37.3987  10
  -4   1 -10 287.597 19.7184   1
  -4   1 -10 249.759 20.6795   5
  -4   1 -10 279.551 22.4529   7
  -4   1 -10 317.390 27.3739  32
  -4   1 -10 297.953 25.3343  31
  -4   1 -10 317.404 21.8038  30
  -4   1 -10 338.133 28.6840  29
  -4   1 -10 280.424 21.9248  10
  -4   1 -10 259.297 22.7419  12
  -4   1 -10 285.294 26.3098  20
  -4   1  -9 83.5842 11.7763   1
  -4   1  -9 77.4765 13.2310   7
  -4   1  -9 89.8915 12.6092   5
  -4   1  -9 99.4376 16.4022  31
  -4   1  -9 106.039 14.2671  30
  -4   1  -9 96.7441 18.0814  29
  -4   1  -9 73.0229 14.1669  12
  -4   1  -9 78.8922 12.7910  10
  -4   1  -9 103.413 17.5532  20
  -4   1  -8 365.048 19.1229   1
  -4   1  -8 380.548 22.1314   7
  -4   1  -8 344.972 20.5575   5
  -4   1  -8 384.413 28.0387  20
  -4   1  -8 395.176 28.8830  29
  -4   1  -8 398.237 23.1604  30
  -4   1  -8 403.181 27.2259  31
  -4   1  -8 334.907 22.2547  12
  -4   1  -8 370.942 21.4208  10
  -4   1  -7 1031.63 33.0257   1
  -4   1  -7 997.156 34.9023   5
  -4   1  -7 1043.08 36.6626   7
  -4   1  -7 1196.21 48.5134  20
  -4   1  -7 995.262 31.6176  40
  -4   1  -7 1114.64 44.9520  31
  -4   1  -7 1222.52 41.6891  30
  -4   1  -7 1198.11 48.7540  29
  -4   1  -7 1041.70 37.5086  12
  -4   1  -7 1008.66 35.6172  10
  -4   1  -6 801.477 28.3047  10
  -4   1  -6 756.530 26.5512   9
  -4   1  -6 783.202 29.5379  12
  -4   1  -6 752.674 25.5470   1
  -4   1  -6 796.009 28.8201   7
  -4   1  -6 805.406 27.8762   5
  -4   1  -6 727.831 26.4244  45
  -4   1  -6 708.512 26.6535  44
  -4   1  -6 752.567 27.0974  43
  -4   1  -6 760.408 24.3831  40
  -4   1  -6 763.056 26.5706  13
  -4   1  -6 777.874 26.6964  14
  -4   1  -6 738.965 27.0126  33
  -4   1  -6 839.039 39.5391  29
  -4   1  -6 856.627 33.9471  30
  -4   1  -6 884.562 38.1160  31
  -4   1  -6 888.485 40.3722  20
  -4   1  -5 734.099 25.8933  10
  -4   1  -5 769.869 27.2875  12
  -4   1  -5 770.299 25.2032   9
  -4   1  -5 742.291 25.5489   5
  -4   1  -5 769.079 26.5760   7
  -4   1  -5 746.001 23.8130   1
  -4   1  -5 733.987 24.8378  45
  -4   1  -5 734.046 25.5354  44
  -4   1  -5 773.399 22.6820  40
  -4   1  -5 737.636 25.2334  43
  -4   1  -5 792.724 25.5558  14
  -4   1  -5 749.974 25.2281  12
  -4   1  -5 795.970 25.3998  13
  -4   1  -5 762.794 25.4417  33
  -4   1  -5 884.842 34.1804  30
  -4   1  -5 865.884 39.1883  29
  -4   1  -5 857.970 37.0212  31
  -4   1  -5 873.890 39.4517  20
  -4   1  -4 78.7862 8.57669  12
  -4   1  -4 94.5553 7.74051   9
  -4   1  -4 71.3399 7.52964  10
  -4   1  -4 64.9759 7.79267   5
  -4   1  -4 69.4439 7.15930   1
  -4   1  -4 80.8020 8.04889   7
  -4   1  -4 76.8597 7.31731  45
  -4   1  -4 62.5232 7.56036  44
  -4   1  -4 62.0366 7.77109  43
  -4   1  -4 60.7666 5.77880  40
  -4   1  -4 78.4888 8.03658  13
  -4   1  -4 84.1659 7.85376  12
  -4   1  -4 60.2592 7.32437  14
  -4   1  -4 81.5629 7.91500  33
  -4   1  -4 94.9106 12.3699  30
  -4   1  -4 72.7222 14.1462  29
  -4   1  -4 78.2222 14.4665  20
  -4   1  -3 913.625 25.4358  10
  -4   1  -3 959.947 25.5679   9
  -4   1  -3 970.764 24.1900   1
  -4   1  -3 926.828 25.6961   7
  -4   1  -3 818.343 25.1101   5
  -4   1  -3 865.207 25.2565  44
  -4   1  -3 946.475 25.5414  43
  -4   1  -3 984.306 25.8892  13
  -4   1  -3 966.868 25.6382  14
  -4   1  -3 958.394 26.3267  12
  -4   1  -3 953.349 25.6412  12
  -4   1  -3 952.094 25.6438  33
  -4   1  -3 959.510 26.6366  33
  -4   1  -3 1088.40 42.8526  29
  -4   1  -3 1075.52 41.7661  32
  -4   1  -3 1134.70 38.3606  30
  -4   1  -3 1142.54 43.7213  20
  -4   1  -2 155.414 6.64056   7
  -4   1  -2 142.730 6.29431  10
  -4   1  -2 153.386 6.62348  44
  -4   1  -2 149.918 6.62069  43
  -4   1  -2 159.501 6.83623  13
  -4   1  -2 166.576 6.99229  12
  -4   1  -2 163.618 6.87983  12
  -4   1  -2 163.018 6.87836  14
  -4   1  -2 202.736 18.0923  32
  -4   1  -2 195.370 15.7291  30
  -4   1  -2 207.033 18.6998  29
  -4   1  -2 193.812 17.6483  20
  -4   1  -2 160.113 7.14189  33
  -4   1  -2 154.227 6.79770  33
  -4   1  -1 1309.97 48.1474  20
  -4   1  -1 1284.50 47.7740  29
  -4   1  -1 1303.66 45.9290  31
  -4   1  -1 1313.18 47.2769  32
  -4   1   0 1619.69 53.8239  20
  -4   1   0 1468.58 51.3121  32
  -4   1   0 1556.65 51.2314  31
  -4   1   0 1503.79 52.4995  29
  -4   1   1 838.278 32.6302  24
  -4   1   1 802.493 34.0049  31
  -4   1   1 749.830 31.6852  27
  -4   1   1 823.095 32.6696  30
  -4   1   2 668.122 30.8991   4
  -4   1   2 595.025 30.6387  26
  -4   1   2 552.239 26.3289  24
  -4   1   2 599.297 27.4759  27
  -4   1   3 713.093 32.0880   4
  -4   1   3 700.870 33.3317  26
  -4   1   3 642.795 28.6780  27
  -4   1   4 3652.06 99.0608  22
  -4   1   4 3710.38 99.3998  26
  -4   1   4 3564.18 91.8847  27
  -4   1   4 3880.83 97.9935   4
  -4   1   5 581.889 15.2969  11
  -4   1   5 607.482 15.4983   5
  -4   1   5 791.295 33.0414   4
  -4   1   5 589.183 15.6101  47
  -4   1   5 541.380 15.2583  47
  -4   1   5 560.754 15.5233  45
  -4   1   5 563.867 15.5189  46
  -4   1   5 571.254 15.6685  46
  -4   1   5 568.739 15.2772  15
  -4   1   5 563.020 15.5387  15
  -4   1   5 724.928 28.9238  27
  -4   1   5 795.076 35.3409  26
  -4   1   5 552.787 15.4911  17
  -4   1   5 753.466 34.4855  22
  -4   1   5 566.991 15.6365  16
  -4   1   5 561.540 15.1084  17
  -4   1   6 1321.13 32.7148  11
  -4   1   6 1634.51 51.8852   4
  -4   1   6 1341.04 32.9736   5
  -4   1   6 1329.56 33.8378  45
  -4   1   6 1278.30 33.2428  47
  -4   1   6 1337.59 33.4378  47
  -4   1   6 1279.74 33.5237  44
  -4   1   6 1301.44 33.4502  46
  -4   1   6 1274.20 33.3773  15
  -4   1   6 1550.52 51.5477  25
  -4   1   6 1530.89 53.3922  26
  -4   1   6 1644.50 45.8137  23
  -4   1   6 1268.69 33.4869  17
  -4   1   6 1648.96 54.9050  22
  -4   1   6 1552.78 50.6409  21
  -4   1   6 1286.44 33.4879  16
  -4   1   6 1293.54 32.6449  17
  -4   1   6 1289.48 33.7633  18
  -4   1   7 1047.30 33.2082   8
  -4   1   7 963.786 27.5729  10
  -4   1   7 963.400 27.4174  11
  -4   1   7 1177.35 43.0644   4
  -4   1   7 941.762 27.4212   5
  -4   1   7 959.807 28.6636  46
  -4   1   7 946.127 28.6395  45
  -4   1   7 964.435 28.2122  47
  -4   1   7 949.727 28.5875  44
  -4   1   7 943.188 28.5106  47
  -4   1   7 922.675 28.3121  15
  -4   1   7 1095.04 44.9987  26
  -4   1   7 1110.61 36.5717  23
  -4   1   7 1088.85 42.7193  25
  -4   1   7 1143.53 45.7093  22
  -4   1   7 1157.78 42.9536  21
  -4   1   7 906.082 28.4260  18
  -4   1   7 932.984 27.3330  17
  -4   1   7 954.944 28.7860  17
  -4   1   7 948.048 28.5040  16
  -4   1   8 644.593 22.5462  11
  -4   1   8 716.321 27.5686   8
  -4   1   8 639.380 22.7554  10
  -4   1   8 640.417 22.6735   5
  -4   1   8 795.397 35.0844   4
  -4   1   8 647.342 23.7938  44
  -4   1   8 622.130 23.5264  46
  -4   1   8 650.668 23.8188  47
  -4   1   8 640.226 23.6568  45
  -4   1   8 628.360 23.3250  47
  -4   1   8 643.784 23.4872  15
  -4   1   8 703.374 34.3881  25
  -4   1   8 779.830 37.8929  26
  -4   1   8 733.028 28.9393  23
  -4   1   8 683.437 23.9681  16
  -4   1   8 596.231 22.0820  17
  -4   1   8 656.601 23.9059  18
  -4   1   8 771.115 34.9830  21
  -4   1   8 749.019 37.6596  22
  -4   1   9 489.234 21.1690  10
  -4   1   9 487.215 20.5520  11
  -4   1   9 570.450 25.4001   8
  -4   1   9 488.119 20.9741   5
  -4   1   9 631.843 31.4239   4
  -4   1   9 518.651 22.4035  44
  -4   1   9 519.107 22.4787  47
  -4   1   9 527.187 22.5382  46
  -4   1   9 528.531 22.5811  45
  -4   1   9 487.220 21.7710  47
  -4   1   9 495.709 21.7744  15
  -4   1   9 572.327 33.1343  26
  -4   1   9 608.919 25.6607  23
  -4   1   9 589.685 31.7193  25
  -4   1   9 510.561 22.3282  18
  -4   1   9 627.525 31.9041  21
  -4   1   9 520.880 22.0619  16
  -4   1   9 472.339 20.7360  17
  -4   1   9 613.561 34.6942  22
  -4   1  10 1034.55 37.5068   8
  -4   1  10 863.905 33.5746   9
  -4   1  10 1127.73 44.0186   4
  -4   1  10 896.323 33.3650  47
  -4   1  10 912.095 33.6697  45
  -4   1  10 926.119 33.7888  44
  -4   1  10 910.796 33.5544  46
  -4   1  10 883.621 32.9524  15
  -4   1  10 1106.97 47.6750  26
  -4   1  10 1085.29 35.6963  23
  -4   1  10 1048.31 44.2542  25
  -4   1  10 1135.16 45.0507  21
  -4   1  10 916.194 33.2648  16
  -4   1  10 1052.44 47.8873  22
  -4   1  10 939.065 33.8782  18
  -4   1  11 367.276 22.9423   8
  -4   1  11 298.873 20.3592   9
  -4   1  11 371.337 25.8842   4
  -4   1  11 329.046 20.7673  44
  -4   1  11 311.012 20.0277  45
  -4   1  11 317.713 20.0431  46
  -4   1  11 349.500 20.8735  47
  -4   1  11 333.343 20.3928  15
  -4   1  11 357.100 20.0376  23
  -4   1  11 385.781 29.5695  26
  -4   1  11 345.872 26.2949  25
  -4   1  11 405.130 30.6400  22
  -4   1  11 323.130 20.4806  18
  -4   1  11 391.757 27.1930  21
  -4   1  11 327.526 20.0363  16
  -4   1  12 244.603 19.7635   8
  -4   1  12 183.684 17.8497   9
  -4   1  12 190.974 20.2072   4
  -4   1  12 200.313 17.9184  44
  -4   1  12 165.875 16.7955  47
  -4   1  12 196.560 17.4589  46
  -4   1  12 172.311 16.8275  45
  -4   1  12 179.828 16.8371  15
  -4   1  12 209.728 24.0615  26
  -4   1  12 203.026 22.3048  25
  -4   1  12 217.327 24.8708  22
  -4   1  12 207.046 21.8825  21
  -4   1  12 215.051 17.6974  16
  -4   1  12 188.089 17.5909  18
  -4   1  13 539.087 29.9854   9
  -4   1  13 598.206 32.2165   8
  -4   1  13 599.123 34.1906   4
  -4   1  13 536.644 29.2974  47
  -4   1  13 549.016 29.6308  45
  -4   1  13 559.269 29.7036  46
  -4   1  13 549.231 29.4437  44
  -4   1  13 548.138 28.9944  15
  -4   1  13 589.260 38.7261  26
  -4   1  13 637.479 36.8407  25
  -4   1  13 623.944 36.1238  21
  -4   1  13 516.956 28.5339  16
  -4   1  13 595.476 39.1873  22
  -4   1  13 566.867 29.9670  18
  -4   1  14 82.1560 16.2580   9
  -4   1  14 123.044 17.3346   8
  -4   1  14 148.367 19.7167   4
  -4   1  14 89.9802 15.1472  46
  -4   1  14 105.351 16.3192  44
  -4   1  14 100.282 15.7943  45
  -4   1  14 97.3588 15.9611  47
  -4   1  14 129.192 16.6768  15
  -4   1  14 114.646 16.3047  16
  -4   1  14 127.809 20.3476  25
  -4   1  14 146.758 22.5616  26
  -4   1  14 140.223 20.2529  21
  -4   1  14 127.839 22.7959  22
  -4   1  14 109.780 16.5820  18
  -4   1  15 54.4116 14.4559   8
  -4   1  15 60.7771 15.6458   4
  -4   1  15 41.5045 13.5496  44
  -4   1  15 55.0887 14.0131  45
  -4   1  15 58.2989 14.7802  46
  -4   1  15 39.5289 13.3950  47
  -4   1  15 56.7673 13.4637  15
  -4   1  15 60.8466 14.2464  16
  -4   1  15 55.7311 18.7700  26
  -4   1  15 67.3418 18.0410  25
  -4   1  15 47.7530 16.7689  21
  -4   1  15 38.5975 13.4419  18
  -4   1  15 48.5165 19.8241  22
  -4   1  16-5.93986 11.9828   8
  -4   1  16-3.77912 12.7166   4
  -4   1  16 4.45441 11.5123  45
  -4   1  16-1.72503 11.6093  44
  -4   1  16-3.52930 11.8242  46
  -4   1  16 5.25728 12.1473  47
  -4   1  16 1.13480 14.7334  25
  -4   1  16-1.69689 10.9639  15
  -4   1  16 18.6851 12.2011  16
  -4   1  16-2.67131 12.4954  18
  -4   1  16-1.11612 14.1482  21
  -4   2 -15 27.0562 15.3050   5
  -4   2 -15 40.1687 18.4418   7
  -4   2 -15 51.3434 16.4861  10
  -4   2 -15 8.97916 16.2577  12
  -4   2 -14 135.921 21.1940   5
  -4   2 -14 125.375 22.9414   7
  -4   2 -14 172.370 24.5096  32
  -4   2 -14 187.573 19.3683  30
  -4   2 -14 193.251 25.7457  29
  -4   2 -14 207.648 24.7063  31
  -4   2 -14 144.935 24.7222  12
  -4   2 -14 149.111 22.4754  10
  -4   2 -14 165.859 23.7426  20
  -4   2 -13 485.508 31.0389   5
  -4   2 -13 500.317 32.7914   7
  -4   2 -13 484.145 34.6027  31
  -4   2 -13 462.266 28.5116  30
  -4   2 -13 446.999 35.1890  29
  -4   2 -13 452.331 30.0789  10
  -4   2 -13 470.193 32.6770  12
  -4   2 -13 473.434 35.7141  20
  -4   2 -12 50.4505 15.4673   5
  -4   2 -12 31.7525 15.2393   7
  -4   2 -12 67.2589 12.3842   1
  -4   2 -12 73.4053 14.3790  30
  -4   2 -12 57.9703 17.7331  29
  -4   2 -12 82.3296 17.6388  31
  -4   2 -12 50.3805 15.3849  10
  -4   2 -12 57.2752 17.3927  12
  -4   2 -12 74.4360 17.7974  20
  -4   2 -11 1376.57 50.2146   5
  -4   2 -11 1417.11 52.0699   7
  -4   2 -11 1447.45 45.5471   1
  -4   2 -11 1513.78 60.6048  29
  -4   2 -11 1526.87 52.3603  30
  -4   2 -11 1484.47 58.1258  31
  -4   2 -11 1402.08 53.0921  12
  -4   2 -11 1418.05 50.9441  10
  -4   2 -11 1530.19 60.5025  20
  -4   2 -10 32.1497 8.56292   1
  -4   2 -10 21.1798 11.6014   7
  -4   2 -10 24.7280 10.8505   5
  -4   2 -10 36.1507 11.3577  30
  -4   2 -10 19.7478 12.4061  31
  -4   2 -10 45.0913 14.5243  29
  -4   2 -10 26.8418 12.4893  12
  -4   2 -10 30.0574 11.5493  10
  -4   2 -10 31.9053 13.9478  20
  -4   2  -9 41.5057 9.19613   1
  -4   2  -9 29.1045 10.3790   7
  -4   2  -9 36.7285 10.1117   5
  -4   2  -9 35.4947 13.9039  20
  -4   2  -9 32.8297 13.4011  32
  -4   2  -9 45.3424 13.9969  31
  -4   2  -9 38.4444 11.4253  30
  -4   2  -9 40.9993 14.2859  29
  -4   2  -9 33.3926 10.3896  10
  -4   2  -9 40.4878 12.2928  12
  -4   2  -8 896.108 33.3076   5
  -4   2  -8 875.266 33.8275   7
  -4   2  -8 872.796 27.9441   1
  -4   2  -8 816.784 28.1511  40
  -4   2  -8 958.840 43.5235  20
  -4   2  -8 959.832 43.8661  32
  -4   2  -8 980.030 38.7484  30
  -4   2  -8 944.651 43.4156  29
  -4   2  -8 977.214 42.9970  31
  -4   2  -8 848.645 33.1130  10
  -4   2  -7 1538.78 45.2020   5
  -4   2  -7 1411.17 38.4301   1
  -4   2  -7 1547.03 46.0104   7
  -4   2  -7 1651.84 58.6176  20
  -4   2  -7 1500.94 39.5904  40
  -4   2  -7 1644.34 58.5984  32
  -4   2  -7 1627.32 58.3633  29
  -4   2  -7 1671.89 53.1213  30
  -4   2  -7 1511.29 45.3819  10
  -4   2  -6 942.782 31.1739  10
  -4   2  -6 960.551 31.2550   9
  -4   2  -6 1096.02 37.2958   2
  -4   2  -6 849.473 24.4999   1
  -4   2  -6 956.018 31.0596   5
  -4   2  -6 978.851 32.0696   7
  -4   2  -6 899.336 30.3051  44
  -4   2  -6 913.464 30.1992  45
  -4   2  -6 936.710 30.2858  43
  -4   2  -6 912.474 26.1144  40
  -4   2  -6 944.061 31.2432  12
  -4   2  -6 988.755 31.5360  14
  -4   2  -6 977.323 31.6094  13
  -4   2  -6 1032.86 31.2953  33
  -4   2  -6 1040.68 44.1196  32
  -4   2  -6 960.092 33.5180  33
  -4   2  -6 1053.18 44.0914  29
  -4   2  -6 1013.35 39.0458  30
  -4   2  -6 1163.26 37.9095  24
  -4   2  -6 1035.93 43.9657  20
  -4   2  -5 3897.19 78.9799   9
  -4   2  -5 3954.13 79.1358  10
  -4   2  -5 3862.74 78.7492   5
  -4   2  -5 4409.07 90.9905   2
  -4   2  -5 4045.55 79.9337   7
  -4   2  -5 3673.37 77.5232  45
  -4   2  -5 3735.26 77.9291  44
  -4   2  -5 3612.48 70.5905  40
  -4   2  -5 3874.17 77.3773  43
  -4   2  -5 3972.23 79.4519  13
  -4   2  -5 3976.70 79.2608  14
  -4   2  -5 3925.44 79.3450  12
  -4   2  -5 4290.15 78.9705  33
  -4   2  -5 4354.97 100.810  32
  -4   2  -5 3944.94 82.1536  33
  -4   2  -5 4417.90 101.447  29
  -4   2  -5 4407.27 94.9219  30
  -4   2  -5 4439.43 90.7205  24
  -4   2  -5 4501.42 102.426  20
  -4   2  -4 1138.84 32.8279   9
  -4   2  -4 1170.86 32.3849  10
  -4   2  -4 1135.54 31.9859   5
  -4   2  -4 1164.75 32.6110   7
  -4   2  -4 1333.43 42.9023   2
  -4   2  -4 1151.54 32.0093  44
  -4   2  -4 1049.48 31.5482  45
  -4   2  -4 1165.80 31.6848  43
  -4   2  -4 1208.69 33.1795  12
  -4   2  -4 1185.71 33.0315  14
  -4   2  -4 1164.70 33.1497  13
  -4   2  -4 1246.99 47.3322  32
  -4   2  -4 1152.55 34.3406  33
  -4   2  -4 1282.96 32.5803  33
  -4   2  -4 1344.86 48.6036  29
  -4   2  -4 1330.73 44.6170  30
  -4   2  -4 1265.80 46.9336  31
  -4   2  -4 1372.58 43.0283  27
  -4   2  -4 1307.87 42.1074  24
  -4   2  -4 1340.84 48.9306  20
  -4   2  -3 325.336 12.5456  10
  -4   2  -3 342.551 13.6688   7
  -4   2  -3 364.653 20.8993   2
  -4   2  -3 317.983 12.6990   7
  -4   2  -3 288.542 12.2829   5
  -4   2  -3 290.469 12.0054  45
  -4   2  -3 298.100 12.2710  44
  -4   2  -3 309.704 12.0678  43
  -4   2  -3 314.861 13.5021  13
  -4   2  -3 321.961 13.3394  12
  -4   2  -3 314.993 13.2938  14
  -4   2  -3 333.745 14.1741  33
  -4   2  -3 359.061 12.9031  33
  -4   2  -3 424.340 21.8113  27
  -4   2  -3 355.125 23.4465  29
  -4   2  -3 353.107 23.3041  32
  -4   2  -3 337.357 22.5532  31
  -4   2  -3 351.959 20.6253  24
  -4   2  -3 371.713 24.1779  20
  -4   2  -2 177.842 8.39671   7
  -4   2  -2 178.065 7.55496  10
  -4   2  -2 209.282 16.3286   2
  -4   2  -2 182.663 7.59959   5
  -4   2  -2 181.385 7.81525   7
  -4   2  -2 172.548 8.64419  43
  -4   2  -2 187.546 7.75794  44
  -4   2  -2 174.981 7.57716  45
  -4   2  -2 188.649 7.76015  43
  -4   2  -2 179.454 8.50876  12
  -4   2  -2 177.828 8.52158  14
  -4   2  -2 230.461 16.6134  27
  -4   2  -2 229.934 18.1621  31
  -4   2  -2 231.099 18.8921  32
  -4   2  -2 216.728 18.8677  29
  -4   2  -2 225.190 18.8242  20
  -4   2  -2 201.810 7.93255  33
  -4   2  -2 182.909 8.89189  33
  -4   2  -1 748.785 34.3843  20
  -4   2  -1 798.698 34.8201  32
  -4   2  -1 752.596 31.7777  30
  -4   2  -1 780.674 33.6386  31
  -4   2  -1 718.985 33.5996  29
  -4   2  -1 718.333 30.5080   2
  -4   2   0 1457.10 50.7614  32
  -4   2   0 1484.79 50.0780  31
  -4   2   0 1419.83 46.9350  24
  -4   2   0 1496.48 48.0551  27
  -4   2   0 1532.03 48.5348  30
  -4   2   0 1495.13 47.7004   2
  -4   2   1 332.067 20.4640  30
  -4   2   1 351.315 22.1489  31
  -4   2   1 349.816 20.8798  24
  -4   2   1 346.421 20.5984  27
  -4   2   1 316.690 19.9610   2
  -4   2   2 1730.94 53.1310  30
  -4   2   2 1694.46 52.5618  27
  -4   2   2 1696.43 52.4090  24
  -4   2   3 735.260 31.0215  27
  -4   2   3 745.578 30.9286  24
  -4   2   3 685.466 29.9125   2
  -4   2   4 1957.42 42.2209  11
  -4   2   4 1900.57 42.4411  10
  -4   2   4 1862.18 43.4771  11
  -4   2   4 2409.11 67.1347   4
  -4   2   4 1939.98 42.3397   5
  -4   2   4 2239.57 60.1123   2
  -4   2   4 1897.80 42.7977  45
  -4   2   4 1903.28 42.6672  46
  -4   2   4 1930.06 43.3818  46
  -4   2   4 1931.85 42.8498  44
  -4   2   4 1916.16 43.2679  47
  -4   2   4 1906.14 43.3674  15
  -4   2   4 2184.98 62.6997  25
  -4   2   4 2214.45 59.8206  27
  -4   2   4 2248.07 59.5877  24
  -4   2   4 2176.84 66.1001  26
  -4   2   4 1882.61 43.3837  17
  -4   2   4 1912.70 43.5152  16
  -4   2   4 1981.15 42.3910  17
  -4   2   5 3521.36 77.1669  10
  -4   2   5 3641.89 76.9086  11
  -4   2   5 4449.17 103.057   4
  -4   2   5 3967.52 92.9016   2
  -4   2   5 3601.83 77.0093   5
  -4   2   5 3548.75 77.8712  44
  -4   2   5 3581.17 77.8376  46
  -4   2   5 3565.44 78.5364  46
  -4   2   5 3535.41 78.2874  47
  -4   2   5 3525.30 77.9701  45
  -4   2   5 3411.90 78.4257  15
  -4   2   5 3924.42 97.3904  25
  -4   2   5 4022.28 93.6736  27
  -4   2   5 3989.29 102.268  26
  -4   2   5 3988.20 92.7303  24
  -4   2   5 3629.56 76.9350  17
  -4   2   5 3434.68 78.5718  17
  -4   2   5 3579.24 78.9894  16
  -4   2   6 872.217 24.9680  10
  -4   2   6 851.665 24.5917  11
  -4   2   6 990.299 40.7872   4
  -4   2   6 902.042 34.1629   2
  -4   2   6 864.777 24.8160   5
  -4   2   6 809.597 25.7007  47
  -4   2   6 841.757 25.7015  46
  -4   2   6 829.674 25.8494  44
  -4   2   6 845.795 25.7953  45
  -4   2   6 807.608 26.2123  15
  -4   2   6 909.110 37.9623  25
  -4   2   6 947.489 41.5387  26
  -4   2   6 928.357 34.6563  27
  -4   2   6 963.248 34.7222  24
  -4   2   6 828.296 26.8373  18
  -4   2   6 860.090 26.7443  17
  -4   2   6 843.541 24.6207  17
  -4   2   6 839.634 26.5828  16
  -4   2   7 46.9318 7.12901  11
  -4   2   7 51.2400 7.38466  10
  -4   2   7 41.8199 7.53550  45
  -4   2   7 38.8083 7.71958  44
  -4   2   7 46.1037 7.62865  46
  -4   2   7 43.5816 7.67435  47
  -4   2   7 43.1547 7.44089   5
  -4   2   7 65.7674 12.7032   4
  -4   2   7 53.6987 7.83793  15
  -4   2   7 51.9866 8.00055  16
  -4   2   7 55.7122 12.5610  25
  -4   2   7 58.1506 11.0091  27
  -4   2   7 56.0284 10.8142  24
  -4   2   7 55.4592 14.2868  26
  -4   2   7 40.0707 8.23832  18
  -4   2   7 45.8149 7.18689  17
  -4   2   7 65.5496 12.3003  21
  -4   2   7 52.6141 7.71701  17
  -4   2   8 820.653 27.3273  11
  -4   2   8 926.227 34.4406   8
  -4   2   8 816.115 27.7643  10
  -4   2   8 821.383 29.0978  47
  -4   2   8 843.500 29.0606  46
  -4   2   8 848.226 29.2706  45
  -4   2   8 873.438 29.6544  44
  -4   2   8 748.714 23.2987  39
  -4   2   8 836.251 27.7062   5
  -4   2   8 1047.99 42.3893   4
  -4   2   8 971.115 38.9505  21
  -4   2   8 865.815 29.8892  16
  -4   2   8 854.290 30.3777  18
  -4   2   8 829.522 29.8565  17
  -4   2   8 810.825 27.4231  17
  -4   2   8 968.729 34.7846  27
  -4   2   8 934.515 42.9864  26
  -4   2   8 937.460 39.5759  25
  -4   2   8 816.768 29.5207  15
  -4   2   9 1379.66 45.3758   8
  -4   2   9 1248.30 40.4613  15
  -4   2   9 1306.12 40.5422  45
  -4   2   9 1239.03 39.8741  44
  -4   2   9 1256.81 39.8194  46
  -4   2   9 1075.89 29.5110   6
  -4   2   9 1503.52 53.0568   4
  -4   2   9 1498.64 44.3710  27
  -4   2   9 1411.41 55.1685  26
  -4   2   9 1468.07 51.2357  25
  -4   2   9 1237.72 40.7752  17
  -4   2   9 1469.62 50.4246  21
  -4   2   9 1262.52 40.5721  16
  -4   2   9 1249.47 40.8424  18
  -4   2  10 495.166 26.7980   8
  -4   2  10 440.176 23.5654  15
  -4   2  10 474.279 23.6740  47
  -4   2  10 444.551 23.4019  44
  -4   2  10 485.733 24.0791  45
  -4   2  10 473.048 23.5221  46
  -4   2  10 604.017 32.9743   4
  -4   2  10 498.956 33.3348  26
  -4   2  10 517.036 30.2634  25
  -4   2  10 476.379 24.3083  17
  -4   2  10 554.847 30.5577  21
  -4   2  10 476.462 24.7169  18
  -4   2  10 442.304 23.6455  16
  -4   2  11 135.187 16.4151   8
  -4   2  11 115.973 14.6929  16
  -4   2  11 111.414 14.6567  15
  -4   2  11 146.410 15.4719  47
  -4   2  11 112.863 14.3448  45
  -4   2  11 138.925 15.0388  44
  -4   2  11 119.806 14.6309  46
  -4   2  11 163.503 19.9118   4
  -4   2  11 139.494 18.6455  25
  -4   2  11 158.066 21.4539  26
  -4   2  11 117.259 15.0598  18
  -4   2  11 120.474 15.1922  17
  -4   2  11 187.796 19.9252  21
  -4   2  12 42.5033 12.1728   8
  -4   2  12 24.1159 11.2632  16
  -4   2  12 32.4483 11.0837  15
  -4   2  12 42.2162 11.7344  46
  -4   2  12 22.8260 10.7466  47
  -4   2  12 33.8212 11.4632  44
  -4   2  12 35.3030 10.7663  45
  -4   2  12 58.9470 15.1177   4
  -4   2  12 49.7699 16.7091  26
  -4   2  12 47.1582 14.6107  25
  -4   2  12 50.9741 14.0091  21
  -4   2  12 21.3594 10.7822  18
  -4   2  12 29.2702 11.4251  17
  -4   2  13 231.461 22.0791   8
  -4   2  13 184.453 19.8383  15
  -4   2  13 236.992 20.9626  47
  -4   2  13 189.442 19.6036  46
  -4   2  13 203.964 19.6975  45
  -4   2  13 210.012 20.2420  44
  -4   2  13 257.918 25.1540   4
  -4   2  13 254.092 28.2204  26
  -4   2  13 248.409 24.2198  25
  -4   2  13 186.511 20.0278  16
  -4   2  13 195.461 20.2217  17
  -4   2  13 243.086 24.0127  21
  -4   2  13 236.823 27.7493  22
  -4   2  13 191.945 20.4120  18
  -4   2  14 473.120 31.3225   8
  -4   2  14 423.162 28.5847  15
  -4   2  14 420.817 28.6185  45
  -4   2  14 406.815 28.4301  44
  -4   2  14 438.886 29.1432  46
  -4   2  14 448.483 29.2488  47
  -4   2  14 514.161 34.3148   4
  -4   2  14 548.180 39.2299  26
  -4   2  14 526.874 34.1116  25
  -4   2  14 453.377 29.7575  17
  -4   2  14 393.243 28.7282  16
  -4   2  14 415.341 29.3022  18
  -4   2  14 497.737 33.1643  21
  -4   2  14 515.873 39.0934  22
  -4   2  15 32.3636 13.9217   8
  -4   2  15 33.0155 14.5065  47
  -4   2  15 35.1323 13.2766  45
  -4   2  15 24.7433 14.0607  46
  -4   2  15 40.1833 14.3073  44
  -4   2  15 48.2797 16.8320   4
  -4   2  15 14.6661 13.1455  16
  -4   2  15 42.3327 14.2729  15
  -4   2  15 50.6560 19.0152  26
  -4   2  15 64.8488 17.2303  25
  -4   2  15 27.0388 13.6460  17
  -4   2  15 26.7411 13.8549  18
  -4   2  15 36.4064 15.6118  21
  -4   2  16 120.478 19.1434  16
  -4   2  16 125.114 18.9903  15
  -4   2  16 125.378 18.5246  46
  -4   2  16 104.005 17.8223  45
  -4   2  16 99.9253 18.2511  47
  -4   2  16 137.127 19.3869  44
  -4   2  16 148.920 20.5553  18
  -4   2  16 130.950 19.4171  17
  -4   2  16 143.212 20.4896   4
  -4   3 -15 148.773 22.9809  33
  -4   3 -15 154.251 23.7537  12
  -4   3 -15 130.049 20.2836  10
  -4   3 -15 143.346 18.9089  30
  -4   3 -15 152.582 22.9807   7
  -4   3 -15 140.290 21.0584   5
  -4   3 -14 358.487 30.8482   7
  -4   3 -14 419.791 31.2080   5
  -4   3 -14 384.327 34.0662  32
  -4   3 -14 390.722 32.8084  33
  -4   3 -14 441.159 33.9264  20
  -4   3 -14 410.560 32.8812  31
  -4   3 -14 396.347 27.9053  30
  -4   3 -14 356.191 32.4792  29
  -4   3 -14 380.938 32.9557  12
  -4   3 -14 361.988 29.7645  10
  -4   3 -13 1405.35 54.8343   7
  -4   3 -13 1451.02 53.6485   5
  -4   3 -13 1403.94 61.6595  32
  -4   3 -13 1443.47 57.5798  33
  -4   3 -13 1322.56 58.1822  20
  -4   3 -13 1353.92 58.6850  31
  -4   3 -13 1365.65 52.4563  30
  -4   3 -13 1407.81 60.1227  29
  -4   3 -13 1339.28 52.8185  10
  -4   3 -13 1333.86 55.4219  12
  -4   3 -12 332.264 25.1243   5
  -4   3 -12 350.563 26.2667   7
  -4   3 -12 356.839 30.5258  32
  -4   3 -12 313.959 27.1477  33
  -4   3 -12 375.679 30.5416  20
  -4   3 -12 315.373 28.6874  29
  -4   3 -12 351.433 25.9251  30
  -4   3 -12 376.710 30.2475  31
  -4   3 -12 333.569 25.4064  10
  -4   3 -11 448.802 25.9757   5
  -4   3 -11 437.052 26.8734   7
  -4   3 -11 384.088 28.2014  33
  -4   3 -11 430.253 32.2290  32
  -4   3 -11 441.564 31.5256  20
  -4   3 -11 455.710 28.6547  30
  -4   3 -11 404.561 30.4037  31
  -4   3 -11 388.050 30.6517  29
  -4   3 -11 445.366 25.9735  10
  -4   3 -10-2.74339 10.5430   7
  -4   3 -10 4.23796 6.49961   1
  -4   3 -10-6.35019 10.0186   5
  -4   3 -10 12.4212 10.4492  33
  -4   3 -10-2.04412 11.2567  20
  -4   3 -10 3.24213 12.3577  32
  -4   3 -10-4.12361 9.76549  30
  -4   3 -10-3.09134 12.4726  29
  -4   3 -10 14.2452 8.15323  11
  -4   3 -10-8.67887 10.7308  10
  -4   3  -9 357.210 22.2754   7
  -4   3  -9 395.050 21.7556   2
  -4   3  -9 278.913 14.5795   1
  -4   3  -9 330.779 20.7880   5
  -4   3  -9 338.875 23.4545  33
  -4   3  -9 347.383 27.6644  32
  -4   3  -9 417.315 28.8463  20
  -4   3  -9 345.170 27.1847  29
  -4   3  -9 392.186 25.6348  30
  -4   3  -9 335.199 21.0075  10
  -4   3  -9 352.756 20.6739  11
  -4   3  -8 22.0557 5.75581   1
  -4   3  -8 28.1113 9.77676   2
  -4   3  -8 18.8079 5.63400   1
  -4   3  -8 19.0972 9.39972   7
  -4   3  -8 25.8536 8.89521   5
  -4   3  -8 21.5911 11.4920  20
  -4   3  -8 22.9295 10.1526  33
  -4   3  -8 16.4781 10.7970  30
  -4   3  -8 13.9725 11.9307  29
  -4   3  -8 14.6973 11.2121  32
  -4   3  -8 25.0744 9.28796  24
  -4   3  -8 35.9899 8.89784  10
  -4   3  -8 19.4017 8.68491  11
  -4   3  -7 1870.87 50.0580   2
  -4   3  -7 1600.78 43.7470   7
  -4   3  -7 1600.52 42.9603   5
  -4   3  -7 1820.39 57.9740  20
  -4   3  -7 1601.02 35.7114  40
  -4   3  -7 1795.32 58.5763  32
  -4   3  -7 1668.53 47.5929  33
  -4   3  -7 1796.28 57.8207  31
  -4   3  -7 1908.03 48.8759  27
  -4   3  -7 1722.17 53.1180  30
  -4   3  -7 1758.67 56.7471  29
  -4   3  -7 1807.80 48.9933  24
  -4   3  -7 1644.86 43.8725  10
  -4   3  -7 1538.27 42.5668  11
  -4   3  -6 828.254 30.2447   9
  -4   3  -6 841.108 29.3675  11
  -4   3  -6 937.476 30.6164  10
  -4   3  -6 1005.18 36.5506   2
  -4   3  -6 856.161 29.6119   5
  -4   3  -6 917.103 30.7768   7
  -4   3  -6 863.748 29.0288  45
  -4   3  -6 882.356 28.8695  46
  -4   3  -6 844.937 29.0533  44
  -4   3  -6 818.264 23.4924  40
  -4   3  -6 880.394 28.7517  43
  -4   3  -6 874.466 30.6660  14
  -4   3  -6 831.039 30.5968  13
  -4   3  -6 872.014 30.8046  12
  -4   3  -6 983.867 42.5236  32
  -4   3  -6 888.837 32.9672  33
  -4   3  -6 949.561 41.0076  31
  -4   3  -6 1009.18 36.3179  24
  -4   3  -6 959.515 38.8573  30
  -4   3  -6 912.625 40.3666  29
  -4   3  -6 1021.44 35.9543  27
  -4   3  -6 1004.31 42.1553  20
  -4   3  -5 941.559 30.5013  11
  -4   3  -5 1048.74 31.4175  10
  -4   3  -5 1024.48 31.4681   7
  -4   3  -5 1037.53 31.1068   5
  -4   3  -5 1140.01 39.1779   2
  -4   3  -5 1019.21 30.3392  45
  -4   3  -5 1015.67 30.0330  46
  -4   3  -5 1034.07 30.5094  44
  -4   3  -5 1070.59 30.0816  43
  -4   3  -5 883.587 23.1887  40
  -4   3  -5 859.444 24.1054  40
  -4   3  -5 1012.47 32.3039  13
  -4   3  -5 1012.01 32.1075  12
  -4   3  -5 1000.56 32.1787  14
  -4   3  -5 1137.43 45.0660  32
  -4   3  -5 1005.06 33.8942  33
  -4   3  -5 1122.33 44.0173  31
  -4   3  -5 1173.23 39.0956  27
  -4   3  -5 1093.71 43.3310  29
  -4   3  -5 1155.57 39.3334  24
  -4   3  -5 1182.65 45.0458  20
  -4   3  -4 89.6714 8.49653  11
  -4   3  -4 101.679 8.69559  10
  -4   3  -4 77.7254 9.34422  12
  -4   3  -4 80.0724 9.49919   7
  -4   3  -4 105.589 13.1938   2
  -4   3  -4 103.936 10.7235   6
  -4   3  -4 100.696 9.06867   7
  -4   3  -4 96.3019 8.52820   5
  -4   3  -4 83.0534 8.32349  46
  -4   3  -4 91.2208 8.46529  45
  -4   3  -4 91.8921 8.58130  44
  -4   3  -4 101.021 8.85447  43
  -4   3  -4 80.4268 9.53022  13
  -4   3  -4 79.8488 9.35734  14
  -4   3  -4 79.6523 9.98637  33
  -4   3  -4 109.034 15.1748  32
  -4   3  -4 90.1378 14.0094  31
  -4   3  -4 100.644 14.1854  29
  -4   3  -4 119.660 13.4282  24
  -4   3  -4 94.1356 12.4951  27
  -4   3  -4 100.218 14.6564  20
  -4   3  -3 148.376 8.99894  10
  -4   3  -3 117.348 8.45278  11
  -4   3  -3 108.824 9.59103   7
  -4   3  -3 129.485 8.67340   5
  -4   3  -3 115.728 10.3807   6
  -4   3  -3 126.916 13.9658   2
  -4   3  -3 137.504 8.97822   7
  -4   3  -3 134.925 8.84054  44
  -4   3  -3 122.612 8.37175  46
  -4   3  -3 112.262 8.37080  45
  -4   3  -3 117.440 10.0422  43
  -4   3  -3 124.270 8.42933  43
  -4   3  -3 112.256 9.74717  12
  -4   3  -3 111.455 9.83221  13
  -4   3  -3 110.789 9.66574  14
  -4   3  -3 114.924 10.3489  33
  -4   3  -3 121.518 15.3933  32
  -4   3  -3 125.872 13.7723  27
  -4   3  -3 146.046 15.1256  30
  -4   3  -3 141.037 14.7333  24
  -4   3  -3 142.025 15.8012  29
  -4   3  -3 127.568 15.1428  31
  -4   3  -3 154.739 16.3536  20
  -4   3  -2 1377.53 36.6249  10
  -4   3  -2 1485.25 36.4050  10
  -4   3  -2 1415.04 37.1593   7
  -4   3  -2 1447.03 35.9900  11
  -4   3  -2 1525.16 40.1013   6
  -4   3  -2 1449.20 36.1515   5
  -4   3  -2 1584.74 49.2134   2
  -4   3  -2 1512.12 35.9189  46
  -4   3  -2 1514.81 36.1368  44
  -4   3  -2 1532.95 36.3080  45
  -4   3  -2 1552.81 35.8242  43
  -4   3  -2 1394.87 38.1519  43
  -4   3  -2 1440.56 37.5873  12
  -4   3  -2 1415.72 37.5925  14
  -4   3  -2 1444.83 38.6717  33
  -4   3  -2 1573.13 50.7992  30
  -4   3  -2 1629.68 53.7248  32
  -4   3  -2 1623.85 53.1132  31
  -4   3  -2 1560.45 52.1715  29
  -4   3  -2 1648.55 53.9689  20
  -4   3  -1 101.918 6.54560  11
  -4   3  -1 89.2066 6.64864  10
  -4   3  -1 87.4653 6.81245  10
  -4   3  -1 97.8612 8.06180   6
  -4   3  -1 71.8774 7.09272   7
  -4   3  -1 100.684 6.63830   5
  -4   3  -1 111.494 13.0531   2
  -4   3  -1 96.7419 6.69709  45
  -4   3  -1 91.8191 7.40712  44
  -4   3  -1 92.6389 6.68089  46
  -4   3  -1 101.729 6.74547  44
  -4   3  -1 104.442 7.75444  43
  -4   3  -1 75.7015 7.37660  14
  -4   3  -1 85.5915 7.42117  12
  -4   3  -1 75.4277 7.61698  33
  -4   3  -1 93.5451 13.1778  31
  -4   3  -1 120.939 14.6252  32
  -4   3  -1 100.634 12.9834  30
  -4   3  -1 100.692 6.77497  17
  -4   3   0 3825.67 79.7441  10
  -4   3   0 3674.39 79.5499  10
  -4   3   0 3761.05 79.5824  11
  -4   3   0 3836.36 81.6429   6
  -4   3   0 3797.70 79.7294   5
  -4   3   0 3617.54 79.2360   5
  -4   3   0 4261.88 98.4229   2
  -4   3   0 3685.70 79.9126   7
  -4   3   0 4128.23 104.208   4
  -4   3   0 3947.88 79.7814  46
  -4   3   0 3578.03 80.5614  44
  -4   3   0 3885.51 79.7850  45
  -4   3   0 3954.69 79.8377  47
  -4   3   0 3909.48 79.7591  44
  -4   3   0 3628.18 80.6122  43
  -4   3   0 3767.94 80.3182  12
  -4   3   0 3777.81 80.7581  33
  -4   3   0 4148.63 98.2913  24
  -4   3   0 3948.66 100.422  32
  -4   3   0 4156.34 98.3391  27
  -4   3   0 3853.66 99.0638  31
  -4   3   0 4046.81 102.426  26
  -4   3   0 4077.65 98.3899  30
  -4   3   0 3920.94 79.8172  17
  -4   3   1 1724.33 40.3411  11
  -4   3   1 1845.69 41.0159  12
  -4   3   1 1811.52 40.0964  10
  -4   3   1 1963.50 61.6884   4
  -4   3   1 1765.32 40.2136   6
  -4   3   1 1792.59 40.3842   7
  -4   3   1 1685.74 40.1928   5
  -4   3   1 1783.24 39.7485   5
  -4   3   1 1742.41 40.2129  44
  -4   3   1 1717.86 40.5849  45
  -4   3   1 1813.31 40.3645  47
  -4   3   1 1777.59 40.3007  46
  -4   3   1 1728.87 40.7706  44
  -4   3   1 1774.24 40.3801  45
  -4   3   1 1789.00 40.7678  43
  -4   3   1 1804.14 40.8988  33
  -4   3   1 1818.33 55.5779  27
  -4   3   1 1857.81 55.8645  30
  -4   3   1 1860.67 57.2906  31
  -4   3   1 1742.95 58.7490  26
  -4   3   1 1780.27 54.8712  24
  -4   3   1 1794.86 40.4863  17
  -4   3   1 1874.14 59.2866  22
  -4   3   2 3313.00 73.4764  11
  -4   3   2 3461.05 72.5716  10
  -4   3   2 3439.44 70.4442   6
  -4   3   2 3785.02 97.1304   4
  -4   3   2 3423.73 72.7355   7
  -4   3   2 3267.29 73.3318   5
  -4   3   2 3353.05 72.2050   5
  -4   3   2 3409.63 73.3400  47
  -4   3   2 3444.49 73.4946  46
  -4   3   2 3395.65 73.4427  45
  -4   3   2 3432.36 73.6036  44
  -4   3   2 3380.75 73.2338  45
  -4   3   2 3405.31 73.1151  43
  -4   3   2 3399.94 73.7331  15
  -4   3   2 3710.87 73.9207  33
  -4   3   2 3465.41 89.2282  27
  -4   3   2 3448.83 94.4297  26
  -4   3   2 3598.83 89.8402  30
  -4   3   2 3485.69 88.9926  24
  -4   3   2 3565.28 93.8106  22
  -4   3   2 3330.01 73.3607  17
  -4   3   3 861.154 25.1517  11
  -4   3   3 874.790 23.3323  11
  -4   3   3 878.281 23.6924  10
  -4   3   3 888.654 24.7080  44
  -4   3   3 857.317 24.5929  47
  -4   3   3 882.139 24.3823  45
  -4   3   3 880.461 24.8095  46
  -4   3   3 825.234 24.5078  45
  -4   3   3 880.937 24.2267  43
  -4   3   3 827.938 19.5779   6
  -4   3   3 882.096 23.5182   5
  -4   3   3 871.327 34.4192   2
  -4   3   3 860.605 23.9379   7
  -4   3   3 858.602 25.1184  15
  -4   3   3 931.227 35.7549  30
  -4   3   3 889.476 35.5364  27
  -4   3   3 916.946 35.3678  24
  -4   3   3 918.519 39.0045  22
  -4   3   3 854.983 24.9613  17
  -4   3   4 825.252 22.8860  11
  -4   3   4 826.445 23.3139  10
  -4   3   4 792.798 25.3009  11
  -4   3   4 792.597 24.2373  44
  -4   3   4 815.783 23.9072  46
  -4   3   4 794.857 24.0459  45
  -4   3   4 803.181 24.6166  46
  -4   3   4 815.232 24.4707  47
  -4   3   4 800.069 23.8075  43
  -4   3   4 682.711 17.5122   6
  -4   3   4 803.660 22.8773   5
  -4   3   4 794.875 23.5274   7
  -4   3   4 842.989 33.3032   2
  -4   3   4 779.343 24.8524  15
  -4   3   4 851.904 33.9825  27
  -4   3   4 895.219 33.9715  24
  -4   3   4 855.232 37.7517  22
  -4   3   4 791.565 25.0728  17
  -4   3   4 843.334 25.6089  16
  -4   3   5 252.919 12.2248  11
  -4   3   5 250.079 13.9929  11
  -4   3   5 241.729 12.4686  10
  -4   3   5 279.454 13.5872  45
  -4   3   5 260.517 13.0532  46
  -4   3   5 255.108 13.7343  47
  -4   3   5 275.360 13.7396  44
  -4   3   5 256.942 13.8263  46
  -4   3   5 271.637 13.3350  43
  -4   3   5 228.050 7.89667   6
  -4   3   5 297.332 19.3030   2
  -4   3   5 232.194 7.54626   6
  -4   3   5 257.201 12.5042   5
  -4   3   5 249.083 12.9473   7
  -4   3   5 253.303 13.9641  15
  -4   3   5 301.579 19.6844  27
  -4   3   5 282.075 18.9223  24
  -4   3   5 296.322 20.2916  25
  -4   3   5 250.284 13.7522  17
  -4   3   5 281.201 22.1824  22
  -4   3   5 278.057 14.5448  16
  -4   3   6 700.959 23.1798  11
  -4   3   6 702.737 23.6777  10
  -4   3   6 681.909 25.0794  47
  -4   3   6 700.387 24.9387  44
  -4   3   6 728.445 24.6965  46
  -4   3   6 702.870 25.5392  46
  -4   3   6 696.543 24.6761  45
  -4   3   6 720.205 24.6857  43
  -4   3   6 719.866 24.1440  39
  -4   3   6 788.482 31.6152   2
  -4   3   6 720.641 35.9786   4
  -4   3   6 609.711 17.2109   6
  -4   3   6 692.083 23.9152   7
  -4   3   6 688.008 23.3468   5
  -4   3   6 743.868 26.3355  15
  -4   3   6 773.935 33.3796  25
  -4   3   6 754.206 30.9881  24
  -4   3   6 758.531 31.9258  27
  -4   3   6 785.313 37.4609  22
  -4   3   6 704.238 26.0542  17
  -4   3   6 728.269 26.2637  16
  -4   3   7 581.184 22.9000  10
  -4   3   7 595.629 22.6070  11
  -4   3   7 578.787 24.3745  47
  -4   3   7 647.106 24.6611  45
  -4   3   7 616.241 24.0160  46
  -4   3   7 647.561 24.8941  44
  -4   3   7 650.878 24.2212  43
  -4   3   7 615.439 22.4767  39
  -4   3   7 549.169 16.8152   6
  -4   3   7 614.788 23.5286   7
  -4   3   7 627.858 23.0975   5
  -4   3   7 684.097 29.2061   2
  -4   3   7 656.196 34.4846   4
  -4   3   7 617.607 25.5926  15
  -4   3   7 684.199 32.1989  25
  -4   3   7 722.971 30.3681  27
  -4   3   7 715.463 29.6461  24
  -4   3   7 641.704 25.8157  16
  -4   3   7 669.885 26.3768  17
  -4   3   7 720.317 36.6065  22
  -4   3   7 585.656 25.3704  18
  -4   3   8 919.478 32.8991  44
  -4   3   8 888.806 32.5449  45
  -4   3   8 923.892 32.5519  46
  -4   3   8 911.368 32.0679  43
  -4   3   8 1118.34 46.0742   4
  -4   3   8 965.971 35.7732   2
  -4   3   8 901.023 33.8300  15
  -4   3   8 996.365 40.5486  25
  -4   3   8 1038.60 37.2418  27
  -4   3   8 976.473 45.4636  26
  -4   3   8 997.379 35.9033  24
  -4   3   8 1035.84 39.7637  21
  -4   3   8 845.020 33.1016  17
  -4   3   8 949.942 44.6011  22
  -4   3   8 892.464 33.5031  16
  -4   3   8 851.599 33.6145  18
  -4   3   9 274.719 18.2967  45
  -4   3   9 290.251 18.4643  46
  -4   3   9 315.406 19.3879  44
  -4   3   9 255.247 17.5767  43
  -4   3   9 347.813 26.8360   4
  -4   3   9 283.168 19.1755  15
  -4   3   9 321.115 20.4637  27
  -4   3   9 315.023 19.5119  24
  -4   3   9 317.225 27.8068  26
  -4   3   9 317.619 23.3301  25
  -4   3   9 297.345 19.2320  17
  -4   3   9 326.093 22.8287  21
  -4   3   9 321.375 27.1020  22
  -4   3   9 293.398 19.7700  18
  -4   3   9 303.377 19.8403  16
  -4   3  10 175.119 16.3627  46
  -4   3  10 181.554 16.3117  44
  -4   3  10 165.165 15.9971  45
  -4   3  10 174.705 15.7983  43
  -4   3  10 153.131 19.8533   4
  -4   3  10 175.605 16.8995  16
  -4   3  10 118.230 16.1446  18
  -4   3  10 198.570 23.2308  22
  -4   3  10 193.239 19.1609  21
  -4   3  10 156.263 16.5473  17
  -4   3  10 167.523 16.2181  27
  -4   3  10 164.152 21.8821  26
  -4   3  10 184.678 19.6605  25
  -4   3  10 155.904 16.3663  15
  -4   3  11 716.619 35.5386   8
  -4   3  11 658.516 31.9905  15
  -4   3  11 671.279 31.3826  45
  -4   3  11 655.401 31.2592  44
  -4   3  11 666.148 31.1770  46
  -4   3  11 701.160 39.2026   4
  -4   3  11 767.708 43.1468  26
  -4   3  11 735.086 36.5132  25
  -4   3  11 759.642 42.5812  22
  -4   3  11 631.458 31.7282  16
  -4   3  11 658.209 32.7027  17
  -4   3  11 587.186 31.6760  18
  -4   3  11 696.529 34.7683  21
  -4   3  12 368.592 26.9505   8
  -4   3  12 348.724 25.4433  15
  -4   3  12 371.363 24.4544  45
  -4   3  12 378.724 24.9958  46
  -4   3  12 356.946 24.5454  44
  -4   3  12 389.879 30.2931   4
  -4   3  12 431.679 34.4152  26
  -4   3  12 414.043 29.1313  25
  -4   3  12 412.714 34.1703  22
  -4   3  12 390.616 27.2506  21
  -4   3  12 345.387 25.6747  17
  -4   3  12 319.849 24.9558  18
  -4   3  12 371.352 25.9217  16
  -4   3  13 474.893 31.7752   8
  -4   3  13 475.240 30.4935  15
  -4   3  13 470.092 29.5357  44
  -4   3  13 445.774 28.8577  45
  -4   3  13 454.457 29.0171  46
  -4   3  13 465.525 29.4512  47
  -4   3  13 485.780 35.1839   4
  -4   3  13 531.183 38.9251  26
  -4   3  13 510.190 32.4822  25
  -4   3  13 499.529 31.2185  21
  -4   3  13 410.288 28.9471  17
  -4   3  13 403.054 29.3781  16
  -4   3  13 403.094 29.5353  18
  -4   3  14 457.128 32.0779   8
  -4   3  14 386.134 28.5048  44
  -4   3  14 442.166 29.4532  47
  -4   3  14 389.930 27.9239  46
  -4   3  14 383.153 28.2917  45
  -4   3  14 516.014 35.7526   4
  -4   3  14 510.495 38.7044  26
  -4   3  14 453.965 31.7455  25
  -4   3  14 375.807 29.1710  18
  -4   3  14 433.548 30.3001  16
  -4   3  14 416.218 29.5864  17
  -4   3  14 417.828 29.5352  15
  -4   3  15 58.2710 15.9468  45
  -4   3  15 56.9327 15.2786  44
  -4   3  15 53.1534 15.8910  46
  -4   3  15 68.9798 16.6967  47
  -4   3  15 53.7012 16.1857  17
  -4   3  15 36.3961 16.5672  18
  -4   3  15 73.3903 17.2649  25
  -4   3  15 64.5184 16.8023  15
  -4   3  15 76.2148 16.9849  16
  -4   4 -15 5.57366 14.5674   5
  -4   4 -15 26.1761 16.7205   7
  -4   4 -15 18.9651 16.8650  33
  -4   4 -15 26.3264 15.3438  20
  -4   4 -15 38.2740 14.4027  30
  -4   4 -15 6.54821 16.1542  12
  -4   4 -15 13.5342 14.3617  10
  -4   4 -14 304.952 27.3204   5
  -4   4 -14 323.995 28.7197   7
  -4   4 -14 278.942 29.4495  33
  -4   4 -14 324.819 31.3723  32
  -4   4 -14 340.293 29.4581  20
  -4   4 -14 376.790 32.3917  31
  -4   4 -14 331.837 27.2605  30
  -4   4 -14 327.521 29.7334  29
  -4   4 -14 304.314 27.7924  10
  -4   4 -13 87.4354 17.6107   7
  -4   4 -13 105.529 16.7446   5
  -4   4 -13 111.683 20.5816  33
  -4   4 -13 121.701 19.7282  20
  -4   4 -13 117.158 20.9816  32
  -4   4 -13 117.878 20.3754  29
  -4   4 -13 122.646 18.2429  30
  -4   4 -13 110.901 17.0466  10
  -4   4 -13 74.1523 16.2037  11
  -4   4 -12 117.757 18.0678   7
  -4   4 -12 131.156 18.0711   5
  -4   4 -12 125.066 19.6567  33
  -4   4 -12 174.366 21.8103  20
  -4   4 -12 127.506 18.4098  30
  -4   4 -12 120.725 21.1503  32
  -4   4 -12 120.449 20.1242  29
  -4   4 -12 117.046 17.3089  10
  -4   4 -12 118.293 16.7782  11
  -4   4 -11 416.398 27.0486   7
  -4   4 -11 482.265 27.3907   5
  -4   4 -11 545.502 25.8087   2
  -4   4 -11 418.018 29.3740  33
  -4   4 -11 426.114 32.4518  32
  -4   4 -11 463.444 31.6116  20
  -4   4 -11 461.266 32.1197  29
  -4   4 -11 436.584 29.4692  30
  -4   4 -11 489.964 24.3990  24
  -4   4 -11 462.315 27.0628  10
  -4   4 -11 450.030 26.4255  11
  -4   4 -10 884.206 37.4555   7
  -4   4 -10 915.968 36.9664   5
  -4   4 -10 1002.22 36.6620   2
  -4   4 -10 905.632 41.0393  33
  -4   4 -10 898.759 44.9892  32
  -4   4 -10 1017.68 45.1616  20
  -4   4 -10 919.281 44.5464  31
  -4   4 -10 910.924 43.4770  29
  -4   4 -10 1008.62 36.2566  24
  -4   4 -10 931.485 41.9057  30
  -4   4 -10 855.550 36.9263  10
  -4   4 -10 873.812 36.0580  11
  -4   4  -9 129.189 14.7336   2
  -4   4  -9 91.9158 13.5952   7
  -4   4  -9 103.802 13.5019   5
  -4   4  -9 121.699 17.6484  20
  -4   4  -9 110.209 15.8690  33
  -4   4  -9 128.487 19.3087  32
  -4   4  -9 116.063 18.1184  31
  -4   4  -9 119.254 16.7901  30
  -4   4  -9 130.909 18.4863  29
  -4   4  -9 117.345 14.4565  24
  -4   4  -9 138.286 14.5849  27
  -4   4  -9 103.624 13.2355  11
  -4   4  -9 112.689 14.4154  10
  -4   4  -8 128.886 15.1923   6
  -4   4  -8 106.268 13.1685   7
  -4   4  -8 119.227 12.7121   5
  -4   4  -8 115.681 14.4852   2
  -4   4  -8 93.9584 11.0602  40
  -4   4  -8 136.465 17.9236  20
  -4   4  -8 114.058 15.5579  33
  -4   4  -8 141.860 15.0604  24
  -4   4  -8 126.459 18.3472  32
  -4   4  -8 132.127 14.3566  27
  -4   4  -8 116.685 17.9475  31
  -4   4  -8 125.410 16.8877  30
  -4   4  -8 114.706 17.0543  29
  -4   4  -8 117.135 12.8882  10
  -4   4  -8 99.8852 12.4847  11
  -4   4  -7 494.743 22.3668   5
  -4   4  -7 450.037 24.5002   6
  -4   4  -7 458.225 22.7099   7
  -4   4  -7 510.867 25.9593   2
  -4   4  -7 424.893 18.8468  40
  -4   4  -7 492.253 29.0368  20
  -4   4  -7 503.708 30.5681  32
  -4   4  -7 444.879 24.9783  33
  -4   4  -7 433.507 29.1080  31
  -4   4  -7 529.784 25.6769  27
  -4   4  -7 522.720 29.1366  30
  -4   4  -7 464.733 28.2209  29
  -4   4  -7 503.966 25.9542  24
  -4   4  -7 481.267 22.5331  10
  -4   4  -7 461.409 21.8836  11
  -4   4  -6 341.402 18.4348   7
  -4   4  -6 397.950 22.8185   2
  -4   4  -6 353.934 18.0872   5
  -4   4  -6 335.540 20.0309   6
  -4   4  -6 382.758 25.1803  20
  -4   4  -6 296.019 14.1887  40
  -4   4  -6 343.780 25.0973  32
  -4   4  -6 349.693 21.0632  33
  -4   4  -6 333.153 24.6096  31
  -4   4  -6 361.637 21.7325  27
  -4   4  -6 354.461 24.1952  29
  -4   4  -6 367.557 22.3886  24
  -4   4  -6 339.998 18.2061  10
  -4   4  -6 332.289 17.8807  11
  -4   4  -5 26.2402 8.49580  12
  -4   4  -5 16.7662 6.84316  11
  -4   4  -5 26.4579 7.32944  10
  -4   4  -5 23.2668 7.41228   5
  -4   4  -5 24.0806 8.37124   7
  -4   4  -5 25.9206 10.0358   2
  -4   4  -5 22.5300 8.57205   6
  -4   4  -5 24.4908 7.11962  44
  -4   4  -5 23.2287 7.03817  45
  -4   4  -5 18.1914 7.05118  46
  -4   4  -5 13.5886 5.11892  40
  -4   4  -5 14.0964 7.92838  43
  -4   4  -5 22.3609 6.95062  43
  -4   4  -5 16.0339 8.26389  14
  -4   4  -5 15.3958 8.04795  13
  -4   4  -5 25.9585 9.27032  33
  -4   4  -5 29.8305 9.98997  27
  -4   4  -5 21.6720 10.5221  31
  -4   4  -5 21.2049 10.4638  29
  -4   4  -5 24.8397 9.88793  24
  -4   4  -5 30.4277 11.4330  32
  -4   4  -5 20.0478 10.6120  20
  -4   4  -4 1704.21 48.3015   7
  -4   4  -4 1768.85 46.9625  11
  -4   4  -4 1875.72 47.5893  10
  -4   4  -4 1864.82 47.3292   5
  -4   4  -4 1773.44 50.0855   6
  -4   4  -4 1956.89 57.3452   2
  -4   4  -4 1834.73 46.3908  45
  -4   4  -4 1853.55 46.3160  44
  -4   4  -4 1758.77 50.6962  43
  -4   4  -4 1837.52 46.3733  46
  -4   4  -4 1840.48 48.9597  12
  -4   4  -4 1828.31 49.1263  14
  -4   4  -4 1823.44 49.2616  13
  -4   4  -4 1906.66 61.3368  32
  -4   4  -4 1809.49 51.4332  33
  -4   4  -4 1930.95 59.1496  29
  -4   4  -4 1992.38 57.8449  24
  -4   4  -4 1925.58 56.8938  27
  -4   4  -4 1835.34 60.4071  31
  -4   4  -4 1890.37 59.4931  30
  -4   4  -4 1841.92 47.4106  17
  -4   4  -4 1934.70 60.7098  20
  -4   4  -3 1159.78 33.9024  11
  -4   4  -3 1133.30 35.0650   7
  -4   4  -3 1186.12 34.0523  10
  -4   4  -3 1171.43 33.8264   5
  -4   4  -3 1297.19 44.2712   2
  -4   4  -3 1177.25 36.3435   6
  -4   4  -3 1211.48 33.6785  45
  -4   4  -3 1132.72 32.9871  46
  -4   4  -3 1150.63 36.8316  43
  -4   4  -3 1201.04 33.4688  44
  -4   4  -3 1101.87 35.2034  14
  -4   4  -3 1176.80 35.5618  12
  -4   4  -3 1146.91 37.1891  33
  -4   4  -3 1259.09 43.6827  27
  -4   4  -3 1226.60 46.1502  31
  -4   4  -3 1176.01 44.8634  30
  -4   4  -3 1201.84 45.7939  32
  -4   4  -3 1239.98 44.8297  29
  -4   4  -3 1181.40 34.0608  17
  -4   4  -2 821.632 25.8549  10
  -4   4  -2 774.258 26.0538  10
  -4   4  -2 824.797 25.9727  11
  -4   4  -2 707.092 25.8282   7
  -4   4  -2 848.879 26.0151   5
  -4   4  -2 819.045 27.3906   6
  -4   4  -2 863.986 34.9834   2
  -4   4  -2 836.498 25.4913  46
  -4   4  -2 819.857 25.3256  45
  -4   4  -2 830.364 25.4256  47
  -4   4  -2 800.253 25.0359  44
  -4   4  -2 810.398 28.1372  43
  -4   4  -2 805.702 26.9225  12
  -4   4  -2 804.895 27.2452  14
  -4   4  -2 760.976 27.9333  33
  -4   4  -2 878.956 36.6398  30
  -4   4  -2 825.241 36.2072  32
  -4   4  -2 863.019 36.8330  31
  -4   4  -2 848.470 26.1624  17
  -4   4  -1 2428.90 61.1340   7
  -4   4  -1 2552.71 60.7226  10
  -4   4  -1 2453.26 60.8281  10
  -4   4  -1 2556.43 60.9839  11
  -4   4  -1 2692.40 62.3406   6
  -4   4  -1 2638.50 61.0273   5
  -4   4  -1 2897.79 81.0442   4
  -4   4  -1 2892.14 75.0763   2
  -4   4  -1 2400.77 62.7910  44
  -4   4  -1 2661.77 60.4704  47
  -4   4  -1 2591.00 60.1381  44
  -4   4  -1 2585.94 60.3400  45
  -4   4  -1 2652.33 60.5231  46
  -4   4  -1 2500.06 62.9883  43
  -4   4  -1 2618.40 62.3542  14
  -4   4  -1 2517.43 61.5647  12
  -4   4  -1 2471.26 63.2115  33
  -4   4  -1 2798.26 76.5935  32
  -4   4  -1 2654.31 75.1502  31
  -4   4  -1 2728.07 74.6759  24
  -4   4  -1 2695.47 74.6784  30
  -4   4  -1 2526.49 61.0514  17
  -4   4   0 640.159 22.0361  11
  -4   4   0 637.219 21.7999  10
  -4   4   0 680.883 22.1135   6
  -4   4   0 747.303 35.5223   4
  -4   4   0 705.459 22.4334   5
  -4   4   0 599.890 21.8240   7
  -4   4   0 691.055 31.0234   2
  -4   4   0 601.448 22.7211  44
  -4   4   0 648.921 21.3800  47
  -4   4   0 673.607 21.8214  45
  -4   4   0 657.027 21.5744  46
  -4   4   0 601.060 22.8532  43
  -4   4   0 676.763 22.7302  12
  -4   4   0 659.240 22.5719  15
  -4   4   0 606.670 23.2044  33
  -4   4   0 677.790 30.8495  30
  -4   4   0 637.880 30.8106  27
  -4   4   0 678.463 31.0774  24
  -4   4   0 643.311 30.6433  31
  -4   4   0 648.927 32.2297  26
  -4   4   0 626.423 22.0633  17
  -4   4   1 630.405 22.0060  12
  -4   4   1 626.627 22.2387  11
  -4   4   1 619.488 21.3225  10
  -4   4   1 678.616 21.4063   6
  -4   4   1 653.921 22.3243   5
  -4   4   1 742.778 35.6516   4
  -4   4   1 639.899 21.9085   7
  -4   4   1 617.689 20.8725   5
  -4   4   1 612.421 22.7654  44
  -4   4   1 646.327 21.6803  45
  -4   4   1 655.191 21.9833  46
  -4   4   1 645.193 21.6585  47
  -4   4   1 607.186 22.8222  43
  -4   4   1 623.198 22.5950  15
  -4   4   1 616.239 22.9609  33
  -4   4   1 689.785 33.3496  26
  -4   4   1 697.861 31.4148  31
  -4   4   1 671.055 31.0469  27
  -4   4   1 694.124 31.2361  24
  -4   4   1 656.215 30.1667  30
  -4   4   1 660.449 31.5334  22
  -4   4   1 643.768 22.4328  17
  -4   4   2 436.117 18.6564  11
  -4   4   2 492.222 18.8664  12
  -4   4   2 474.913 17.7985  10
  -4   4   2 497.568 29.2887   4
  -4   4   2 466.917 17.4855   5
  -4   4   2 456.620 18.5064   5
  -4   4   2 462.150 25.1018   2
  -4   4   2 439.923 17.9771   7
  -4   4   2 460.934 16.6272   6
  -4   4   2 452.989 18.3421  46
  -4   4   2 444.120 18.1517  45
  -4   4   2 459.335 18.3688  47
  -4   4   2 450.185 18.6009  45
  -4   4   2 458.291 19.0500  44
  -4   4   2 471.490 19.0245  43
  -4   4   2 473.399 19.4475  15
  -4   4   2 457.641 19.2668  33
  -4   4   2 498.024 26.2145  24
  -4   4   2 476.679 26.2533  27
  -4   4   2 481.011 25.3354  30
  -4   4   2 520.034 28.8377  26
  -4   4   2 461.510 26.7129  22
  -4   4   2 451.577 18.8430  17
  -4   4   3 1237.90 37.0531  11
  -4   4   3 1344.83 36.5267  12
  -4   4   3 1244.24 34.9219  10
  -4   4   3 1328.13 51.1744   4
  -4   4   3 1264.94 34.5306   5
  -4   4   3 1215.78 32.7532   6
  -4   4   3 1270.05 44.3808   2
  -4   4   3 1220.99 35.2259   7
  -4   4   3 1245.56 36.5948  44
  -4   4   3 1253.14 36.1519  45
  -4   4   3 1222.27 35.9101  46
  -4   4   3 1201.36 35.6492  47
  -4   4   3 1237.35 36.3599  43
  -4   4   3 1213.20 36.8662  15
  -4   4   3 1296.33 36.8931  33
  -4   4   3 1299.33 50.0284  26
  -4   4   3 1330.76 46.3012  27
  -4   4   3 1295.50 45.1460  24
  -4   4   3 1271.58 44.0940  30
  -4   4   3 1327.10 48.5455  22
  -4   4   3 1211.39 36.7562  17
  -4   4   3 1209.52 37.0053  16
  -4   4   4 286.356 14.6999  10
  -4   4   4 289.147 14.1702  11
  -4   4   4 280.327 16.3408  11
  -4   4   4 280.725 14.3226   5
  -4   4   4 315.516 24.3880   4
  -4   4   4 280.702 15.0229   7
  -4   4   4 292.616 19.8485   2
  -4   4   4 301.082 15.6624  45
  -4   4   4 283.533 15.6200  47
  -4   4   4 276.362 15.4729  46
  -4   4   4 266.949 15.4909  44
  -4   4   4 299.987 15.7593  43
  -4   4   4 288.906 16.3591  15
  -4   4   4 316.592 16.4147  33
  -4   4   4 311.599 21.1655  27
  -4   4   4 312.097 24.1518  26
  -4   4   4 310.949 20.6383  24
  -4   4   4 286.632 16.0327  17
  -4   4   4 296.161 16.6830  16
  -4   4   4 321.184 23.5389  22
  -4   4   5 211.542 13.6778  10
  -4   4   5 263.841 16.1062  11
  -4   4   5 244.306 13.8018  11
  -4   4   5 257.973 15.4888  44
  -4   4   5 219.408 14.9268  47
  -4   4   5 269.028 15.3635  45
  -4   4   5 221.445 15.1594  46
  -4   4   5 244.277 15.1057  43
  -4   4   5 287.121 19.6573   2
  -4   4   5 238.818 14.0963   5
  -4   4   5 224.528 14.4194   7
  -4   4   5 233.212 15.6521  15
  -4   4   5 280.407 20.0698  27
  -4   4   5 249.872 21.9922  26
  -4   4   5 264.387 19.0984  24
  -4   4   5 281.603 22.9295  22
  -4   4   5 255.478 16.1812  16
  -4   4   5 231.789 15.3631  17
  -4   4   6 748.024 29.7550  11
  -4   4   6 773.182 32.4875   2
  -4   4   6 714.852 27.7088  43
  -4   4   6 698.971 27.0852  46
  -4   4   6 725.267 28.2112  44
  -4   4   6 773.727 28.5313  45
  -4   4   6 720.502 29.1336  15
  -4   4   6 772.435 33.2950  25
  -4   4   6 743.918 38.6002  26
  -4   4   6 760.727 32.2238  24
  -4   4   6 781.340 33.5990  27
  -4   4   6 735.203 29.4249  17
  -4   4   6 763.478 38.1859  22
  -4   4   6 753.343 29.8843  16
  -4   4   7 565.401 33.4374   4
  -4   4   7 593.689 27.7863   2
  -4   4   7 519.794 24.1296  43
  -4   4   7 479.737 23.9882  45
  -4   4   7 535.906 24.8643  44
  -4   4   7 536.522 24.0320  46
  -4   4   7 544.316 25.8956  15
  -4   4   7 552.200 28.3693  25
  -4   4   7 603.083 29.0229  27
  -4   4   7 546.126 26.7272  24
  -4   4   7 519.446 25.4682  17
  -4   4   7 510.465 32.2561  22
  -4   4   7 488.618 24.9229  16
  -4   4   8 514.299 32.7581   4
  -4   4   8 433.792 23.8171   2
  -4   4   8 434.643 22.4184  43
  -4   4   8 379.027 21.7385  45
  -4   4   8 419.730 22.1432  46
  -4   4   8 422.335 22.7784  44
  -4   4   8 396.855 23.4097  15
  -4   4   8 452.340 26.1160  25
  -4   4   8 425.563 24.5512  27
  -4   4   8 475.680 24.5881  24
  -4   4   8 408.702 23.9109  18
  -4   4   8 398.254 29.9798  22
  -4   4   8 368.484 22.7759  17
  -4   4   8 367.174 22.8552  16
  -4   4   9 316.918 20.6982   2
  -4   4   9 336.229 27.6362   4
  -4   4   9 282.667 19.7467  43
  -4   4   9 288.475 19.9223  46
  -4   4   9 284.911 20.3785  44
  -4   4   9 263.234 19.4839  45
  -4   4   9 249.091 20.2374  15
  -4   4   9 330.784 21.6269  27
  -4   4   9 310.653 23.2403  25
  -4   4   9 303.263 20.1377  24
  -4   4   9 276.272 21.0944  16
  -4   4   9 272.652 21.1708  18
  -4   4   9 301.994 26.8527  22
  -4   4   9 287.390 20.9620  17
  -4   4  10 148.197 20.9970   4
  -4   4  10 136.930 16.2592  43
  -4   4  10 134.510 15.8789  45
  -4   4  10 155.862 17.1228  44
  -4   4  10 132.786 15.6612  46
  -4   4  10 149.225 17.0953  15
  -4   4  10 125.680 16.3259  16
  -4   4  10 165.311 18.2886  25
  -4   4  10 141.903 15.8868  27
  -4   4  10 134.038 14.6589  24
  -4   4  10 133.994 17.5809  18
  -4   4  10 153.718 21.7021  22
  -4   4  10 128.427 16.5342  17
  -4   4  11-1.14262 13.7562   4
  -4   4  11-8.00883 12.3117  43
  -4   4  11-10.1621 11.4884  45
  -4   4  11-2.13785 11.5590  46
  -4   4  11-5.03733 11.9829  44
  -4   4  11-0.79773 11.9317  16
  -4   4  11-12.6151 14.0304  15
  -4   4  11 3.19167 11.2867  25
  -4   4  11-11.2523 15.9263  26
  -4   4  11 1.20024 15.6559  22
  -4   4  11-3.32097 13.3453  18
  -4   4  12 224.592 26.5244   4
  -4   4  12 225.643 20.8973  43
  -4   4  12 242.107 22.2908  45
  -4   4  12 212.966 21.7543  44
  -4   4  12 200.129 21.0470  46
  -4   4  12 210.699 22.6025  15
  -4   4  12 214.708 21.3153  25
  -4   4  12 285.988 29.8415  26
  -4   4  12 249.678 28.6619  22
  -4   4  12 204.017 22.9532  18
  -4   4  12 170.679 21.1964  17
  -4   4  12 204.557 21.3742  16
  -4   4  13 147.970 19.1703  44
  -4   4  13 125.416 18.8761  45
  -4   4  13 118.338 18.5536  46
  -4   4  13 152.854 23.0981   4
  -4   4  13 158.894 19.0903  25
  -4   4  13 149.308 24.5228  26
  -4   4  13 118.620 19.6805  15
  -4   4  13 139.876 19.3869  16
  -4   4  13 99.5485 19.5324  18
  -4   4  13 113.604 18.8559  17
  -4   4  13 125.133 23.6321  22
  -4   4  14 125.744 19.9002  16
  -4   4  14 135.444 19.7695  15
  -4   4  14 127.346 19.2121  45
  -4   4  14 163.024 20.7707  46
  -4   4  14 121.059 19.2207  44
  -4   4  14 117.098 19.5799  17
  -4   4  14 99.3031 19.5475  18
  -4   5 -15 91.7104 20.5262  33
  -4   5 -15 119.969 20.3799   5
  -4   5 -15 99.8310 19.8508   7
  -4   5 -15 51.7797 17.0115  11
  -4   5 -15 108.715 19.1363  10
  -4   5 -14 80.1794 16.9772  20
  -4   5 -14 44.0340 16.7898  33
  -4   5 -14 42.5076 16.7207   7
  -4   5 -14 53.3949 15.4610   5
  -4   5 -14 82.5996 19.3705  32
  -4   5 -14 68.2169 17.1818  30
  -4   5 -14 67.1715 17.2371  29
  -4   5 -14 58.0109 14.6069  11
  -4   5 -14 38.3583 15.4201  10
  -4   5 -13 96.3186 17.7596  20
  -4   5 -13 80.6721 18.3936  33
  -4   5 -13 83.1996 16.4025   5
  -4   5 -13 101.911 17.7725   7
  -4   5 -13 94.4879 20.0938  32
  -4   5 -13 101.065 17.8844  30
  -4   5 -13 72.3943 16.9489  29
  -4   5 -13 85.4059 18.9331  31
  -4   5 -13 80.0079 15.6085  11
  -4   5 -13 85.9399 16.7265  10
  -4   5 -12 138.387 19.2774  20
  -4   5 -12 150.467 18.0904   5
  -4   5 -12 146.042 18.4650   7
  -4   5 -12 151.626 20.6943  33
  -4   5 -12 144.942 22.2047  32
  -4   5 -12 160.378 22.0487  31
  -4   5 -12 134.609 20.1996  29
  -4   5 -12 132.552 19.4892  30
  -4   5 -12 158.971 16.0648  24
  -4   5 -12 107.149 16.1064  11
  -4   5 -12 137.386 18.6265  10
  -4   5 -11 290.845 25.1181  20
  -4   5 -11 235.632 19.6046  40
  -4   5 -11 294.219 22.4879   5
  -4   5 -11 251.150 22.1339   7
  -4   5 -11 303.525 21.2416   2
  -4   5 -11 258.081 24.8922  33
  -4   5 -11 289.851 27.7235  32
  -4   5 -11 250.225 24.3532  30
  -4   5 -11 222.591 24.9877  31
  -4   5 -11 255.527 24.7875  29
  -4   5 -11 304.153 20.7761  24
  -4   5 -11 295.847 19.8208  27
  -4   5 -11 272.862 21.9399  11
  -4   5 -11 243.388 21.7381  10
  -4   5 -10 32.7938 12.7399  20
  -4   5 -10 12.2973 9.63024  40
  -4   5 -10 26.7340 10.7523   5
  -4   5 -10 36.6977 11.9911   7
  -4   5 -10 20.6526 10.5715   2
  -4   5 -10 25.6228 12.3170   6
  -4   5 -10 13.1767 12.9132  33
  -4   5 -10 11.8314 12.8861  32
  -4   5 -10 31.5135 12.4644  30
  -4   5 -10 19.3011 12.9869  31
  -4   5 -10 19.1450 12.5951  29
  -4   5 -10 37.0393 10.6111  27
  -4   5 -10 27.4304 10.7517  24
  -4   5 -10 14.5616 9.66321  11
  -4   5 -10 26.4322 10.7022  10
  -4   5  -9 1118.01 45.9544  20
  -4   5  -9 988.564 36.2740  40
  -4   5  -9 1094.17 41.0265   7
  -4   5  -9 1155.32 42.0978   2
  -4   5  -9 1150.37 43.9755   6
  -4   5  -9 1040.70 39.8225   5
  -4   5  -9 1130.72 49.2404  32
  -4   5  -9 1021.51 44.2134  33
  -4   5  -9 1115.92 40.4949  27
  -4   5  -9 1112.60 48.9291  31
  -4   5  -9 1168.05 47.4700  30
  -4   5  -9 1099.76 45.6615  29
  -4   5  -9 1161.23 42.2397  24
  -4   5  -9 1090.05 40.7757  10
  -4   5  -9 1035.96 39.4798  11
  -4   5  -8 158.357 18.2878  20
  -4   5  -8 131.450 12.8025  40
  -4   5  -8 161.107 15.9115   7
  -4   5  -8 176.210 17.0798   2
  -4   5  -8 137.414 14.5976   5
  -4   5  -8 145.293 16.1644   6
  -4   5  -8 117.069 16.8689  33
  -4   5  -8 135.623 18.7485  32
  -4   5  -8 176.730 16.9874  27
  -4   5  -8 157.124 19.3835  31
  -4   5  -8 162.192 18.2948  29
  -4   5  -8 165.418 16.8349  24
  -4   5  -8 132.422 14.6278  10
  -4   5  -8 131.460 14.6698  11
  -4   5  -7 439.827 26.5742  20
  -4   5  -7 322.515 17.4333  40
  -4   5  -7 391.443 23.0901   6
  -4   5  -7 400.679 21.3681   5
  -4   5  -7 410.710 24.3349   2
  -4   5  -7 375.973 27.2699  32
  -4   5  -7 341.234 23.9377  33
  -4   5  -7 413.490 23.6384  27
  -4   5  -7 361.914 26.6804  31
  -4   5  -7 356.525 23.1575  24
  -4   5  -7 331.878 23.7622  29
  -4   5  -7 346.291 20.1650  11
  -4   5  -7 389.133 21.3700  10
  -4   5  -6 793.576 30.4760  11
  -4   5  -6 814.770 31.0861  10
  -4   5  -6 772.492 34.4710  43
  -4   5  -6 750.017 25.8582  40
  -4   5  -6 851.938 35.7587   2
  -4   5  -6 879.390 33.9559   6
  -4   5  -6 844.872 31.0244   5
  -4   5  -6 738.072 33.8463  33
  -4   5  -6 881.499 39.9645  32
  -4   5  -6 782.903 37.4993  30
  -4   5  -6 877.825 35.7447  27
  -4   5  -6 826.736 35.9817  29
  -4   5  -6 820.274 39.2952  31
  -4   5  -6 836.356 35.9458  24
  -4   5  -6 820.974 31.0810  17
  -4   5  -6 826.550 37.0757  20
  -4   5  -5 1498.15 44.4691  10
  -4   5  -5 1509.92 44.7309  11
  -4   5  -5 1366.13 47.4522  43
  -4   5  -5 1315.18 37.1107  40
  -4   5  -5 1490.99 46.3713   6
  -4   5  -5 1503.28 44.3124   5
  -4   5  -5 1585.11 51.8539   2
  -4   5  -5 1417.09 48.4125  33
  -4   5  -5 1435.14 53.3773  32
  -4   5  -5 1609.35 52.2926  24
  -4   5  -5 1403.16 52.5596  30
  -4   5  -5 1467.94 54.0888  31
  -4   5  -5 1607.85 51.9274  27
  -4   5  -5 1476.88 50.1443  29
  -4   5  -5 1470.16 44.4820  17
  -4   5  -5 1609.92 53.5953  20
  -4   5  -4 836.928 29.5851  10
  -4   5  -4 778.079 28.7121  11
  -4   5  -4 811.616 30.6872   6
  -4   5  -4 843.897 36.0010   2
  -4   5  -4 828.362 29.3235   5
  -4   5  -4 756.987 31.8377  43
  -4   5  -4 744.331 22.7412  40
  -4   5  -4 787.198 32.7835  33
  -4   5  -4 795.436 36.9209  31
  -4   5  -4 823.336 37.3052  32
  -4   5  -4 827.259 37.2119  30
  -4   5  -4 904.291 36.9377  24
  -4   5  -4 808.790 34.4493  29
  -4   5  -4 864.715 36.1381  27
  -4   5  -4 815.475 29.4278  17
  -4   5  -3 389.042 18.6824  10
  -4   5  -3 384.682 19.3440  10
  -4   5  -3 340.504 19.3045   7
  -4   5  -3 390.531 18.7607  11
  -4   5  -3 363.135 18.0376   5
  -4   5  -3 399.806 24.3582   2
  -4   5  -3 377.256 19.2860   6
  -4   5  -3 365.321 17.7999  46
  -4   5  -3 353.828 17.6850  45
  -4   5  -3 352.159 17.8759  47
  -4   5  -3 373.856 17.8222  44
  -4   5  -3 357.903 20.5667  43
  -4   5  -3 367.603 13.2654  40
  -4   5  -3 347.460 19.5615  12
  -4   5  -3 369.591 20.2803  14
  -4   5  -3 339.531 20.7135  33
  -4   5  -3 394.623 23.7581  27
  -4   5  -3 350.882 24.0466  30
  -4   5  -3 395.101 24.7751  32
  -4   5  -3 376.662 24.8019  31
  -4   5  -3 392.794 18.9004  17
  -4   5  -2 141.423 12.9463   7
  -4   5  -2 137.997 11.9110  11
  -4   5  -2 137.104 12.4192  10
  -4   5  -2 147.654 16.5079   2
  -4   5  -2 143.947 17.3059   4
  -4   5  -2 150.702 12.2292   6
  -4   5  -2 147.955 11.9433   5
  -4   5  -2 130.002 12.7267  44
  -4   5  -2 131.524 11.5968  44
  -4   5  -2 142.577 11.7898  46
  -4   5  -2 132.793 11.3786  45
  -4   5  -2 134.843 11.5360  47
  -4   5  -2 140.814 13.5264  43
  -4   5  -2 121.514 13.1160  14
  -4   5  -2 115.820 12.8757  12
  -4   5  -2 139.601 14.1468  33
  -4   5  -2 173.992 17.4893  31
  -4   5  -2 149.094 16.2177  32
  -4   5  -2 138.882 15.5715  30
  -4   5  -2 146.661 12.1806  17
  -4   5  -1 1505.90 44.0751  11
  -4   5  -1 1494.27 43.4564  10
  -4   5  -1 1550.96 44.3038   7
  -4   5  -1 1629.05 53.3825   2
  -4   5  -1 1598.43 44.5529   5
  -4   5  -1 1757.67 59.7908   4
  -4   5  -1 1562.21 44.2826   6
  -4   5  -1 1562.32 46.4211  44
  -4   5  -1 1549.50 43.2770  45
  -4   5  -1 1527.15 42.9914  47
  -4   5  -1 1555.01 43.1492  46
  -4   5  -1 1504.65 46.1987  43
  -4   5  -1 1561.98 44.9100  15
  -4   5  -1 1546.46 44.7539  12
  -4   5  -1 1583.52 45.3874  14
  -4   5  -1 1462.91 46.4084  33
  -4   5  -1 1573.76 52.8749  31
  -4   5  -1 1569.79 52.4018  32
  -4   5  -1 1552.11 53.0874  30
  -4   5  -1 1609.81 54.1259  26
  -4   5  -1 1640.61 54.1023  24
  -4   5  -1 1498.71 44.1184  17
  -4   5   0 28.6666 8.13920  12
  -4   5   0 20.6854 7.35863  11
  -4   5   0 27.3481 6.88234  10
  -4   5   0 36.2171 7.04694   5
  -4   5   0 15.5300 6.58910   6
  -4   5   0 38.1272 7.82499   7
  -4   5   0 20.9940 10.5741   4
  -4   5   0 14.3081 6.60111  45
  -4   5   0 31.5831 7.26665  46
  -4   5   0 8.83349 7.75735  44
  -4   5   0 28.7958 7.08934  47
  -4   5   0 36.6471 8.49204  43
  -4   5   0 30.7262 8.09009  15
  -4   5   0 26.2674 8.65942  33
  -4   5   0 28.4591 11.1534  24
  -4   5   0 24.6885 9.98975  30
  -4   5   0 25.9169 10.6085  27
  -4   5   0 23.2654 10.8503  26
  -4   5   0 26.8952 9.84342  31
  -4   5   0 25.1031 7.39707  17
  -4   5   1 498.207 22.1673  11
  -4   5   1 492.115 20.7622  10
  -4   5   1 535.021 22.5945   5
  -4   5   1 479.627 21.0382   7
  -4   5   1 553.250 31.9534   4
  -4   5   1 521.605 21.0708   5
  -4   5   1 480.002 20.4079   6
  -4   5   1 470.969 21.0188  45
  -4   5   1 471.170 22.4337  44
  -4   5   1 495.950 21.2260  46
  -4   5   1 499.063 21.4968  47
  -4   5   1 474.458 22.5719  43
  -4   5   1 550.519 22.9012  12
  -4   5   1 530.324 22.8789  15
  -4   5   1 525.152 23.8273  33
  -4   5   1 510.584 27.7537  24
  -4   5   1 503.092 27.9157  27
  -4   5   1 573.783 28.0130  30
  -4   5   1 538.804 29.4721  26
  -4   5   1 518.319 22.5239  17
  -4   5   1 525.619 27.7303  22
  -4   5   2 885.218 31.7633  11
  -4   5   2 864.914 29.3853  10
  -4   5   2 887.271 30.8372  12
  -4   5   2 852.820 28.8834   5
  -4   5   2 880.120 36.9491   2
  -4   5   2 978.073 43.4810   4
  -4   5   2 888.422 30.2489   7
  -4   5   2 878.577 29.0783   6
  -4   5   2 862.940 30.3237  45
  -4   5   2 867.514 30.4430  46
  -4   5   2 857.988 31.5811  44
  -4   5   2 878.330 31.1936  45
  -4   5   2 834.443 30.0764  47
  -4   5   2 906.451 32.1202  43
  -4   5   2 862.764 31.7060  15
  -4   5   2 871.573 32.0082  33
  -4   5   2 913.169 37.7656  24
  -4   5   2 943.628 36.9282  30
  -4   5   2 884.424 39.5636  26
  -4   5   2 973.889 39.3451  27
  -4   5   2 896.895 37.9805  22
  -4   5   2 853.225 31.4028  17
  -4   5   3 1298.64 41.8499  11
  -4   5   3 1306.53 47.0385   2
  -4   5   3 1429.05 54.6110   4
  -4   5   3 1296.87 40.9548  45
  -4   5   3 1294.33 41.5035  44
  -4   5   3 1275.25 41.0389  43
  -4   5   3 1262.11 41.6450  15
  -4   5   3 1336.94 41.8099  33
  -4   5   3 1330.51 51.0429  26
  -4   5   3 1374.53 46.3067  30
  -4   5   3 1351.80 47.8470  24
  -4   5   3 1307.64 48.3428  27
  -4   5   3 1280.83 41.6812  17
  -4   5   3 1334.81 49.1129  22
  -4   5   3 1327.81 42.4991  16
  -4   5   4 201.156 15.7307  11
  -4   5   4 195.466 17.8676   2
  -4   5   4 246.985 22.8708   4
  -4   5   4 219.192 15.8594  44
  -4   5   4 211.718 15.1192  45
  -4   5   4 206.821 15.3068  43
  -4   5   4 197.326 15.7262  15
  -4   5   4 191.924 15.7362  33
  -4   5   4 201.292 18.5117  27
  -4   5   4 193.069 20.5065  26
  -4   5   4 208.186 18.7028  24
  -4   5   4 208.541 15.6883  17
  -4   5   4 207.912 16.3615  16
  -4   5   4 214.079 20.1579  22
  -4   5   5 919.759 35.5200  11
  -4   5   5 922.246 44.3898   4
  -4   5   5 934.363 38.0457   2
  -4   5   5 925.069 34.6159  45
  -4   5   5 936.861 35.2105  44
  -4   5   5 984.284 34.9300  43
  -4   5   5 977.471 36.3952  15
  -4   5   5 974.253 35.5603  33
  -4   5   5 941.373 39.2967  27
  -4   5   5 990.997 44.4530  26
  -4   5   5 977.839 39.0200  24
  -4   5   5 905.060 35.3954  17
  -4   5   5 939.541 36.0344  16
  -4   5   5 984.856 42.6177  22
  -4   5   6 102.578 13.7501  11
  -4   5   6 92.9132 13.1601  44
  -4   5   6 104.815 13.1088  45
  -4   5   6 119.700 13.6004  43
  -4   5   6 118.473 15.3934   2
  -4   5   6 113.044 13.8451  15
  -4   5   6 103.014 13.8822  16
  -4   5   6 120.442 15.2509  24
  -4   5   6 117.300 18.3120  26
  -4   5   6 90.9896 14.6478  27
  -4   5   6 112.011 13.6594  17
  -4   5   6 88.9219 16.6517  22
  -4   5   7 927.506 38.3765  11
  -4   5   7 991.245 37.4323  45
  -4   5   7 988.486 37.6061  44
  -4   5   7 969.592 36.3616  46
  -4   5   7 957.672 36.5073  43
  -4   5   7 1023.36 38.9030   2
  -4   5   7 896.702 37.8649  15
  -4   5   7 1017.43 47.3524  26
  -4   5   7 1027.87 39.1152  24
  -4   5   7 1043.92 40.9720  27
  -4   5   7 994.428 45.5289  22
  -4   5   7 927.813 38.4691  16
  -4   5   7 987.209 38.8446  17
  -4   5   8 817.262 36.5606  11
  -4   5   8 859.888 34.7987   2
  -4   5   8 835.359 34.4534  43
  -4   5   8 800.859 33.5989  46
  -4   5   8 781.940 34.0387  45
  -4   5   8 778.343 34.3398  44
  -4   5   8 758.801 35.5728  15
  -4   5   8 885.586 37.1065  27
  -4   5   8 841.573 44.4715  26
  -4   5   8 842.208 34.6896  24
  -4   5   8 758.163 35.6259  16
  -4   5   8 763.378 35.4778  17
  -4   5   8 822.840 42.2817  22
  -4   5   9 537.041 27.4053   2
  -4   5   9 558.885 36.5621   4
  -4   5   9 513.296 28.0742  43
  -4   5   9 501.104 28.2556  45
  -4   5   9 557.694 28.7865  46
  -4   5   9 568.487 29.6242  44
  -4   5   9 521.706 30.0538  15
  -4   5   9 541.299 29.0530  27
  -4   5   9 586.021 37.6228  26
  -4   5   9 534.264 28.5620  25
  -4   5   9 552.307 27.6686  24
  -4   5   9 508.340 30.3357  16
  -4   5   9 475.596 29.2012  17
  -4   5   9 576.578 36.5908  22
  -4   5  10 181.085 16.7656   2
  -4   5  10 228.534 25.5653   4
  -4   5  10 147.734 18.2044  43
  -4   5  10 168.062 18.7117  45
  -4   5  10 168.328 18.5985  46
  -4   5  10 155.153 18.1638  44
  -4   5  10 166.742 19.1713  15
  -4   5  10 143.548 18.6504  16
  -4   5  10 196.205 18.9960  25
  -4   5  10 185.263 17.9895  27
  -4   5  10 160.835 23.6516  26
  -4   5  10 185.357 20.5751  18
  -4   5  10 158.490 19.5406  17
  -4   5  10 166.521 23.0478  22
  -4   5  11 28.4809 16.9670   4
  -4   5  11 28.6314 12.7510  43
  -4   5  11 31.7435 12.8881  45
  -4   5  11 35.5479 13.0947  44
  -4   5  11 33.3546 12.1773  46
  -4   5  11 35.1567 13.1616  15
  -4   5  11 36.6635 13.6696  16
  -4   5  11 46.3069 12.9123  25
  -4   5  11 17.0305 16.3862  22
  -4   5  11 18.3445 12.7843  18
  -4   5  11 51.8418 13.8777  17
  -4   5  12 203.480 20.9597  46
  -4   5  12 178.091 20.6049  44
  -4   5  12 185.142 20.6309  45
  -4   5  12 197.268 21.6671  15
  -4   5  12 191.134 20.9300  43
  -4   5  12 171.093 24.6550   4
  -4   5  12 183.113 25.7947  22
  -4   5  12 169.422 21.0338  18
  -4   5  12 198.511 21.6762  17
  -4   5  12 203.924 22.6119  16
  -4   5  13 480.731 31.3263  43
  -4   5  13 414.547 31.4795  15
  -4   5  13 454.661 30.9347  45
  -4   5  13 482.606 31.4306  46
  -4   5  13 494.347 31.9977  44
  -4   5  13 400.859 31.3568  18
  -4   5  13 463.294 31.7539  17
  -4   5  13 477.449 33.1538  16
  -4   6 -14 89.8174 18.0189   5
  -4   6 -14 53.6708 18.2543   7
  -4   6 -14 84.8250 18.5030  10
  -4   6 -14 92.7766 17.1680  11
  -4   6 -14 57.5526 19.8645  33
  -4   6 -13 161.873 21.6822   7
  -4   6 -13 129.301 19.9412   5
  -4   6 -13 179.997 23.8246  32
  -4   6 -13 118.326 23.1695  33
  -4   6 -13 195.561 25.0112  31
  -4   6 -13 172.794 22.4173  30
  -4   6 -13 146.764 19.1127  11
  -4   6 -13 153.444 21.0945  10
  -4   6 -12 514.171 31.9849  20
  -4   6 -12 477.765 29.0537  40
  -4   6 -12 534.320 31.8094   5
  -4   6 -12 591.709 35.4870   6
  -4   6 -12 522.231 32.3253   7
  -4   6 -12 460.262 35.2229  32
  -4   6 -12 505.110 35.4660  33
  -4   6 -12 556.773 35.5704  30
  -4   6 -12 559.764 37.8776  31
  -4   6 -12 557.743 28.8184  24
  -4   6 -12 478.165 31.2978  29
  -4   6 -12 519.679 26.7888  27
  -4   6 -12 528.574 31.5443  11
  -4   6 -12 540.439 31.9128  10
  -4   6 -11 144.533 18.2009  20
  -4   6 -11 111.580 15.2622  40
  -4   6 -11 158.985 17.6928   2
  -4   6 -11 140.837 18.7243   7
  -4   6 -11 151.552 18.1881   5
  -4   6 -11 125.094 18.4400   6
  -4   6 -11 160.118 22.1275  33
  -4   6 -11 112.828 20.1638  32
  -4   6 -11 173.859 17.7707  24
  -4   6 -11 154.223 16.3946  27
  -4   6 -11 137.827 21.7606  31
  -4   6 -11 131.123 18.1500  29
  -4   6 -11 128.753 20.0266  30
  -4   6 -11 155.814 18.0974  11
  -4   6 -11 143.193 17.8887  10
  -4   6 -10 292.244 23.7572  20
  -4   6 -10 273.175 20.6229  40
  -4   6 -10 327.798 23.3851   2
  -4   6 -10 310.603 23.0748   5
  -4   6 -10 337.117 24.4690   7
  -4   6 -10 287.076 24.0779   6
  -4   6 -10 300.764 26.6851  33
  -4   6 -10 305.806 27.3804  32
  -4   6 -10 274.808 26.6867  31
  -4   6 -10 280.236 23.5030  29
  -4   6 -10 317.075 23.2610  24
  -4   6 -10 297.150 21.6188  27
  -4   6 -10 313.382 23.4709  10
  -4   6 -10 329.976 23.3012  11
  -4   6  -9 612.838 29.7836  11
  -4   6  -9 592.991 30.0111  10
  -4   6  -9 590.100 34.5148  43
  -4   6  -9 507.466 26.3801  40
  -4   6  -9 653.227 32.0704   2
  -4   6  -9 610.567 32.3793   6
  -4   6  -9 626.341 30.3445   5
  -4   6  -9 529.982 34.3396  32
  -4   6  -9 565.956 33.8419  33
  -4   6  -9 651.496 30.9221  27
  -4   6  -9 608.010 31.8444  29
  -4   6  -9 665.034 32.0715  24
  -4   6  -9 585.420 35.8803  31
  -4   6  -9 572.569 31.4039  20
  -4   6  -8 182.927 16.7713  11
  -4   6  -8 187.814 17.3754  10
  -4   6  -8 177.257 19.7442  43
  -4   6  -8 147.783 14.6448  40
  -4   6  -8 177.719 17.1669   5
  -4   6  -8 171.404 17.9696   6
  -4   6  -8 181.719 18.6969   2
  -4   6  -8 165.725 19.9742  33
  -4   6  -8 176.929 18.0808  29
  -4   6  -8 162.496 20.4957  31
  -4   6  -8 169.527 20.2524  30
  -4   6  -8 140.643 19.3687  32
  -4   6  -8 159.322 18.2743  24
  -4   6  -8 186.493 18.4200  27
  -4   6  -8 203.572 18.0456  17
  -4   6  -8 177.068 18.4350  20
  -4   6  -7 983.946 37.1578  11
  -4   6  -7 937.488 36.8444  10
  -4   6  -7 884.272 40.4830  43
  -4   6  -7 904.663 32.3531  40
  -4   6  -7 1045.92 41.4752   2
  -4   6  -7 996.743 37.2669   5
  -4   6  -7 992.199 38.9203   6
  -4   6  -7 940.780 43.2660  32
  -4   6  -7 930.984 41.6924  33
  -4   6  -7 1017.17 40.5276  27
  -4   6  -7 978.280 43.7501  30
  -4   6  -7 975.206 44.4076  31
  -4   6  -7 976.147 40.7711  24
  -4   6  -7 965.943 38.5791  29
  -4   6  -7 982.577 37.5593  17
  -4   6  -6 811.518 32.9000  10
  -4   6  -6 863.746 33.4222  11
  -4   6  -6 769.863 36.2665  43
  -4   6  -6 778.503 28.1538  40
  -4   6  -6 863.246 37.7084   2
  -4   6  -6 834.947 34.3929   6
  -4   6  -6 821.479 33.0410   5
  -4   6  -6 773.068 36.6968  33
  -4   6  -6 801.396 38.3008  32
  -4   6  -6 862.827 37.0506  27
  -4   6  -6 788.425 38.8633  31
  -4   6  -6 817.966 39.2625  30
  -4   6  -6 834.501 34.6081  29
  -4   6  -6 814.712 36.9651  24
  -4   6  -6 816.326 33.3367  17
  -4   6  -5 778.109 30.8053  11
  -4   6  -5 741.675 30.5799  10
  -4   6  -5 709.185 33.6363  43
  -4   6  -5 704.364 25.3511  40
  -4   6  -5 721.129 30.4507  17
  -4   6  -5 733.601 34.4759  33
  -4   6  -5 763.549 37.0130  31
  -4   6  -5 667.541 35.5866  30
  -4   6  -5 761.197 35.9873  32
  -4   6  -5 793.908 35.9266  24
  -4   6  -5 751.238 34.8496  27
  -4   6  -5 704.632 30.0003   5
  -4   6  -5 760.736 31.6244   6
  -4   6  -5 723.994 34.6300   2
  -4   6  -4 535.755 25.6079   6
  -4   6  -4 535.034 29.2125   2
  -4   6  -4 512.513 24.6539   5
  -4   6  -4 507.286 20.0708  40
  -4   6  -4 468.044 26.8350  43
  -4   6  -4 484.942 24.5488  17
  -4   6  -4 502.220 28.1323  33
  -4   6  -4 560.903 29.9888  27
  -4   6  -4 569.886 30.3522  24
  -4   6  -4 506.553 29.3320  31
  -4   6  -4 490.905 29.2660  30
  -4   6  -4 486.692 28.0915  32
  -4   6  -4 494.724 24.1900  11
  -4   6  -4 481.719 24.1141  10
  -4   6  -3 1664.36 58.6816   2
  -4   6  -3 1830.78 53.8117   6
  -4   6  -3 2062.11 66.9406   4
  -4   6  -3 1864.23 53.6438   5
  -4   6  -3 1828.11 53.9200  17
  -4   6  -3 1660.62 55.8631  43
  -4   6  -3 1799.33 46.4757  40
  -4   6  -3 1769.84 57.5562  33
  -4   6  -3 1926.68 62.1975  30
  -4   6  -3 1923.73 61.2926  27
  -4   6  -3 1847.24 60.4492  31
  -4   6  -3 1863.45 59.3592  32
  -4   6  -3 1823.62 53.3639  11
  -4   6  -2 14.3198 8.37871  11
  -4   6  -2 46.2164 13.8632   4
  -4   6  -2 25.5104 8.99394   5
  -4   6  -2 31.8338 12.1796   2
  -4   6  -2 29.3816 9.18281   6
  -4   6  -2 8.78601 10.0967  44
  -4   6  -2 19.6490 10.5031  43
  -4   6  -2 26.0940 7.69621  40
  -4   6  -2 16.3947 9.51429  15
  -4   6  -2 11.1487 11.1435  33
  -4   6  -2 12.7229 10.4270  31
  -4   6  -2 30.4199 12.1484  24
  -4   6  -2 29.2641 10.4669  32
  -4   6  -2 34.9748 11.6430  30
  -4   6  -2 18.5447 9.08024  17
  -4   6  -1 1310.05 42.4676  11
  -4   6  -1 1414.00 54.0221   4
  -4   6  -1 1233.98 41.6912   5
  -4   6  -1 1277.14 41.1664   6
  -4   6  -1 1244.57 48.0424   2
  -4   6  -1 1252.42 44.3901  44
  -4   6  -1 1300.69 44.9164  43
  -4   6  -1 1270.93 42.9738  15
  -4   6  -1 1219.60 44.8000  33
  -4   6  -1 1281.40 48.9592  27
  -4   6  -1 1325.30 48.2043  26
  -4   6  -1 1461.32 51.0965  24
  -4   6  -1 1321.23 48.0907  30
  -4   6  -1 1292.32 46.6853  31
  -4   6  -1 1244.97 42.1927  17
  -4   6   0 475.691 23.7844  11
  -4   6   0 499.260 22.8498   6
  -4   6   0 540.844 32.3953   4
  -4   6   0 485.141 23.9055   5
  -4   6   0 460.174 24.9270  44
  -4   6   0 455.473 25.2075  43
  -4   6   0 452.441 24.1952  15
  -4   6   0 465.759 26.0111  33
  -4   6   0 493.062 28.5705  27
  -4   6   0 512.678 27.7063  30
  -4   6   0 503.404 28.6862  26
  -4   6   0 505.153 26.8812  31
  -4   6   0 503.917 28.7178  24
  -4   6   0 477.681 23.7456  17
  -4   6   1 728.300 30.5799  11
  -4   6   1 731.174 34.8916   2
  -4   6   1 743.516 28.5691   6
  -4   6   1 717.057 38.0993   4
  -4   6   1 719.806 29.9251   5
  -4   6   1 710.158 31.2108  44
  -4   6   1 689.493 31.0425  43
  -4   6   1 720.009 30.6319  15
  -4   6   1 680.188 31.3760  33
  -4   6   1 676.007 34.4475  27
  -4   6   1 748.928 33.5345  30
  -4   6   1 763.834 35.6718  24
  -4   6   1 767.746 36.0752  26
  -4   6   1 776.842 31.1845  17
  -4   6   1 768.336 33.7865  22
  -4   6   2 586.636 27.4573  11
  -4   6   2 575.668 30.3904   2
  -4   6   2 625.300 35.7365   4
  -4   6   2 535.724 24.0761   6
  -4   6   2 578.827 27.0300  45
  -4   6   2 562.848 27.5328  44
  -4   6   2 594.325 27.7787  43
  -4   6   2 521.141 26.8142  15
  -4   6   2 600.302 28.2772  33
  -4   6   2 578.316 31.6647  27
  -4   6   2 584.068 28.9461  30
  -4   6   2 645.531 32.2002  24
  -4   6   2 563.626 31.6515  26
  -4   6   2 572.232 29.8906  22
  -4   6   2 557.695 27.2353  17
  -4   6   3 854.109 34.7919  11
  -4   6   3 866.261 38.0019   2
  -4   6   3 956.275 44.7900   4
  -4   6   3 819.457 33.7159  45
  -4   6   3 909.711 35.6364  44
  -4   6   3 822.319 34.0042  43
  -4   6   3 816.979 34.8505  15
  -4   6   3 897.736 35.6814  33
  -4   6   3 881.094 39.3636  27
  -4   6   3 934.898 36.7165  30
  -4   6   3 913.079 39.0926  24
  -4   6   3 897.713 41.6186  26
  -4   6   3 932.192 39.3817  22
  -4   6   3 823.091 34.4741  17
  -4   6   3 838.380 35.1342  16
  -4   6   4 281.384 20.0206  11
  -4   6   4 246.683 21.0520   2
  -4   6   4 280.367 25.8362   4
  -4   6   4 270.255 19.1182  45
  -4   6   4 281.688 20.4118  44
  -4   6   4 273.991 19.7931  43
  -4   6   4 266.429 20.1684  15
  -4   6   4 292.682 20.5844  33
  -4   6   4 210.081 21.9911  26
  -4   6   4 257.279 21.4517  24
  -4   6   4 256.709 22.0976  27
  -4   6   4 268.406 22.5782  22
  -4   6   4 241.233 19.4958  17
  -4   6   4 246.218 19.7399  16
  -4   6   5 120.975 15.0143  11
  -4   6   5 120.315 19.1860   4
  -4   6   5 112.573 15.8820   2
  -4   6   5 103.965 14.8085  44
  -4   6   5 110.280 14.2240  45
  -4   6   5 105.676 14.7545  43
  -4   6   5 113.110 15.4165  16
  -4   6   5 93.3658 14.1317  15
  -4   6   5 106.955 15.0600  33
  -4   6   5 124.069 16.5608  24
  -4   6   5 126.750 17.0739  27
  -4   6   5 93.3282 17.2122  26
  -4   6   5 100.654 14.3628  17
  -4   6   5 107.467 17.0438  22
  -4   6   6 142.345 16.8326  11
  -4   6   6 154.260 22.0298   4
  -4   6   6 154.553 17.5441   2
  -4   6   6 111.859 15.5179  44
  -4   6   6 141.436 15.8222  45
  -4   6   6 131.344 16.2390  43
  -4   6   6 117.811 16.4788  16
  -4   6   6 130.540 16.6763  15
  -4   6   6 160.862 17.7345  33
  -4   6   6 164.917 18.6113  27
  -4   6   6 149.319 17.6226  24
  -4   6   6 130.198 19.7781  26
  -4   6   6 130.527 16.2846  17
  -4   6   6 149.336 18.8626  22
  -4   6   7 125.987 16.3074  11
  -4   6   7 129.573 16.3442  45
  -4   6   7 123.638 16.5826  44
  -4   6   7 153.366 16.9487  43
  -4   6   7 137.547 17.1055   2
  -4   6   7 134.446 21.0618   4
  -4   6   7 133.043 17.8775  16
  -4   6   7 120.134 16.9910  15
  -4   6   7 132.296 17.6450  27
  -4   6   7 144.051 17.1156  24
  -4   6   7 136.979 21.4775  26
  -4   6   7 127.573 19.3977  22
  -4   6   7 121.195 16.8014  17
  -4   6   8 956.117 43.2718  11
  -4   6   8 978.933 40.1964  46
  -4   6   8 985.354 41.1852  45
  -4   6   8 1017.95 42.2114  44
  -4   6   8 962.411 40.7065  43
  -4   6   8 1052.93 40.7469   2
  -4   6   8 977.805 43.1977  15
  -4   6   8 940.222 48.7005  26
  -4   6   8 1073.66 40.9750  24
  -4   6   8 1095.45 43.4157  27
  -4   6   8 950.367 46.6809  22
  -4   6   8 1040.79 44.5801  16
  -4   6   8 966.746 43.0465  17
  -4   6   9 150.722 20.1559  11
  -4   6   9 152.052 19.3539  44
  -4   6   9 142.162 17.9855  46
  -4   6   9 156.837 19.6930  45
  -4   6   9 157.406 18.9549  43
  -4   6   9 178.702 17.8963   2
  -4   6   9 164.771 20.5470  15
  -4   6   9 191.974 19.6823  27
  -4   6   9 139.807 23.0930  26
  -4   6   9 169.726 20.4404  16
  -4   6   9 165.996 20.4526  17
  -4   6   9 201.881 23.6693  22
  -4   6  10 11.1379 11.8246  11
  -4   6  10 17.5211 11.8712  46
  -4   6  10 14.8137 11.8692  45
  -4   6  10 14.8658 12.0456  44
  -4   6  10 12.4116 12.0448  43
  -4   6  10 2.58263 16.0460   4
  -4   6  10-0.94046 11.9230  16
  -4   6  10 15.6212 12.3696  15
  -4   6  10 1.29133 15.0318  26
  -4   6  10-9.26893 15.9975  22
  -4   6  10 19.3237 12.1146  17
  -4   6  11 133.984 18.7256  45
  -4   6  11 161.009 19.7327  46
  -4   6  11 140.668 19.6090  44
  -4   6  11 146.854 20.7151  16
  -4   6  11 141.564 20.4247  15
  -4   6  11 134.292 20.1576  11
  -4   6  11 164.209 20.6228  43
  -4   6  11 154.828 23.8314  22
  -4   6  11 133.139 19.3262  17
  -4   6  12 224.868 23.1956  45
  -4   6  12 230.041 23.5957  44
  -4   6  12 224.126 22.7932  46
  -4   6  12 198.304 21.9503  43
  -4   7 -13 222.231 27.8784  33
  -4   7 -13 241.358 27.4670  32
  -4   7 -13 220.269 24.7565   5
  -4   7 -13 297.957 27.5914   6
  -4   7 -13 242.472 25.7146   7
  -4   7 -13 240.834 24.8002  10
  -4   7 -13 271.292 24.4469  11
  -4   7 -12 135.890 22.5794  43
  -4   7 -12 138.965 23.7597  33
  -4   7 -12 164.349 21.4614   6
  -4   7 -12 140.931 19.6614   5
  -4   7 -12 129.118 19.7183   7
  -4   7 -12 147.285 16.6264  27
  -4   7 -12 161.145 23.3235  31
  -4   7 -12 152.860 22.0263  30
  -4   7 -12 159.413 18.1752  24
  -4   7 -12 130.369 21.1388  32
  -4   7 -12 142.589 20.2454  10
  -4   7 -12 108.344 18.2763  11
  -4   7 -11 204.636 24.3344  43
  -4   7 -11 165.605 20.1677   5
  -4   7 -11 218.338 22.5391   7
  -4   7 -11 196.079 19.9986   2
  -4   7 -11 233.292 23.5612   6
  -4   7 -11 180.247 22.9782  32
  -4   7 -11 146.242 23.4151  33
  -4   7 -11 196.313 18.9608  27
  -4   7 -11 171.750 23.3487  31
  -4   7 -11 218.978 20.5502  24
  -4   7 -11 196.283 20.6485  11
  -4   7 -11 159.316 20.0789  10
  -4   7 -10 45.2808 12.2696  40
  -4   7 -10 63.7763 17.1576  43
  -4   7 -10 55.2323 14.0218   5
  -4   7 -10 57.1402 14.9330   6
  -4   7 -10 56.5212 14.3812   2
  -4   7 -10 26.1838 15.6969  33
  -4   7 -10 41.3326 13.0380  27
  -4   7 -10 70.4471 14.4660  24
  -4   7 -10 66.5777 17.6453  31
  -4   7 -10 61.1792 15.7041  32
  -4   7 -10 47.2865 13.5411  11
  -4   7 -10 44.2169 13.7331  10
  -4   7  -9 20.9569 11.8177  17
  -4   7  -9 20.5182 10.7742  40
  -4   7  -9 9.86664 13.1728  43
  -4   7  -9 25.7832 11.5949   5
  -4   7  -9 34.6888 13.0148   2
  -4   7  -9 30.4400 12.9471   6
  -4   7  -9 5.03851 14.1488  33
  -4   7  -9 32.9461 14.4364  31
  -4   7  -9 27.0078 12.6733  24
  -4   7  -9 19.6820 13.1386  32
  -4   7  -9 30.6286 14.9464  30
  -4   7  -9 31.2675 12.5258  27
  -4   7  -9 33.6911 11.6739  11
  -4   7  -9 21.8909 11.7670  10
  -4   7  -8 411.271 25.5243  10
  -4   7  -8 396.515 24.7350  11
  -4   7  -8 345.404 28.0342  43
  -4   7  -8 336.672 21.7618  40
  -4   7  -8 399.111 24.9062   5
  -4   7  -8 420.335 26.6112   6
  -4   7  -8 360.535 26.2650   2
  -4   7  -8 340.914 26.7861  32
  -4   7  -8 347.958 28.7461  33
  -4   7  -8 364.902 25.4223  27
  -4   7  -8 373.236 29.2506  31
  -4   7  -8 300.974 27.1921  30
  -4   7  -8 422.503 27.7011  24
  -4   7  -8 424.762 25.9309  17
  -4   7  -7 584.874 29.1040  11
  -4   7  -7 543.257 28.6261  10
  -4   7  -7 483.978 31.5709  43
  -4   7  -7 531.216 25.4831  40
  -4   7  -7 523.241 28.4265  17
  -4   7  -7 506.484 31.1275  32
  -4   7  -7 526.310 33.0622  33
  -4   7  -7 539.138 30.7723  27
  -4   7  -7 528.889 33.1271  30
  -4   7  -7 594.248 34.4981  31
  -4   7  -7 591.190 32.4938  24
  -4   7  -7 611.793 30.9552   6
  -4   7  -7 543.723 31.1303   2
  -4   7  -7 540.197 28.4199   5
  -4   7  -6 1202.22 43.5289   6
  -4   7  -6 1153.51 46.1022   2
  -4   7  -6 1112.37 41.5944   5
  -4   7  -6 1074.47 46.0146  43
  -4   7  -6 1082.62 36.6355  40
  -4   7  -6 1087.07 41.8521  17
  -4   7  -6 1064.57 46.5861  33
  -4   7  -6 1138.66 45.7059  27
  -4   7  -6 1123.80 47.7327  31
  -4   7  -6 1139.02 48.2337  30
  -4   7  -6 1051.83 44.3762  32
  -4   7  -6 1168.22 46.5432  24
  -4   7  -6 1083.38 41.1932  11
  -4   7  -6 1101.83 41.6598  10
  -4   7  -5 3.87699 9.69946   5
  -4   7  -5 19.3472 11.9924   2
  -4   7  -5 10.1395 10.0756   6
  -4   7  -5-0.84042 11.4594  43
  -4   7  -5 5.30242 8.01907  40
  -4   7  -5 11.8256 9.68780  17
  -4   7  -5 5.19713 12.0092  33
  -4   7  -5 14.7097 11.5456  24
  -4   7  -5 16.3159 10.8161  32
  -4   7  -5 10.1152 10.9959  27
  -4   7  -5 2.78907 11.0710  30
  -4   7  -5 13.1349 11.5803  31
  -4   7  -5 7.83026 9.33914  11
  -4   7  -5-4.58512 10.0027  10
  -4   7  -4 578.946 32.1064   2
  -4   7  -4 594.947 28.5437   5
  -4   7  -4 633.027 29.4807   6
  -4   7  -4 611.178 29.4488  17
  -4   7  -4 597.323 32.4381  43
  -4   7  -4 582.378 24.3361  40
  -4   7  -4 580.931 32.7394  33
  -4   7  -4 629.366 33.3218  27
  -4   7  -4 619.657 33.8432  30
  -4   7  -4 577.848 31.5814  31
  -4   7  -4 612.523 30.6410  32
  -4   7  -4 623.480 29.1773  10
  -4   7  -4 612.477 28.9546  11
  -4   7  -3 159.604 15.8558  11
  -4   7  -3 196.540 21.0864   4
  -4   7  -3 158.241 15.6648   6
  -4   7  -3 151.171 15.9630   5
  -4   7  -3 170.603 19.2073   2
  -4   7  -3 137.009 17.5120  44
  -4   7  -3 145.317 17.7628  43
  -4   7  -3 166.741 12.9527  40
  -4   7  -3 178.729 16.9755  15
  -4   7  -3 131.097 18.3123  33
  -4   7  -3 179.662 18.4913  31
  -4   7  -3 131.092 17.7002  30
  -4   7  -3 165.076 16.8588  32
  -4   7  -3 150.618 15.9899  17
  -4   7  -2 386.270 23.1159  11
  -4   7  -2 401.131 22.7830   6
  -4   7  -2 396.755 26.8647   2
  -4   7  -2 438.258 29.7950   4
  -4   7  -2 395.664 22.8452   5
  -4   7  -2 348.236 24.0685  44
  -4   7  -2 399.733 19.4760  40
  -4   7  -2 387.024 25.5064  43
  -4   7  -2 385.539 23.6135  15
  -4   7  -2 372.396 25.4809  33
  -4   7  -2 386.723 27.2090  24
  -4   7  -2 361.558 24.1048  31
  -4   7  -2 395.490 26.4942  30
  -4   7  -2 405.129 23.5128  17
  -4   7  -1 540.677 27.3107  11
  -4   7  -1 545.833 26.5215   6
  -4   7  -1 580.312 27.8364   5
  -4   7  -1 583.319 35.0202   4
  -4   7  -1 568.525 29.7349  44
  -4   7  -1 553.916 23.1547  40
  -4   7  -1 552.018 29.5181  43
  -4   7  -1 583.055 28.8247  15
  -4   7  -1 594.064 31.0709  33
  -4   7  -1 550.930 31.8591  27
  -4   7  -1 546.143 28.5202  31
  -4   7  -1 548.799 30.2745  30
  -4   7  -1 560.616 32.0049  24
  -4   7  -1 575.675 30.3814  26
  -4   7  -1 564.035 27.9930  17
  -4   7   0 649.966 30.2655  11
  -4   7   0 679.489 37.6854   4
  -4   7   0 613.446 28.2342   6
  -4   7   0 617.910 29.5655   5
  -4   7   0 630.205 31.4013  44
  -4   7   0 643.650 31.9948  43
  -4   7   0 596.112 30.0610  15
  -4   7   0 611.566 31.8495  33
  -4   7   0 636.519 34.3924  27
  -4   7   0 616.975 32.1209  26
  -4   7   0 654.212 34.1767  24
  -4   7   0 636.431 31.8762  30
  -4   7   0 609.101 29.8710  17
  -4   7   1 91.2319 13.5765  11
  -4   7   1 112.164 18.0860   4
  -4   7   1 86.5026 13.8058   5
  -4   7   1 82.8477 12.5596   6
  -4   7   1 97.9548 15.8439   2
  -4   7   1 70.9048 13.7258  44
  -4   7   1 75.2080 14.3537  43
  -4   7   1 82.8027 13.9216  15
  -4   7   1 74.7339 14.9832  33
  -4   7   1 90.9643 15.5370  24
  -4   7   1 80.0341 16.3631  27
  -4   7   1 99.4576 14.8938  30
  -4   7   1 83.7701 15.3706  26
  -4   7   1 90.1904 13.5729  17
  -4   7   2 2.19350 9.03848  11
  -4   7   2-2.51852 11.0513   2
  -4   7   2-1.11024 12.6187   4
  -4   7   2-2.95643 10.1198  44
  -4   7   2-5.64965 9.75027  45
  -4   7   2-2.19940 10.0380  43
  -4   7   2-2.96395 9.62045  15
  -4   7   2-0.73752 10.5951  33
  -4   7   2-6.96687 11.8735  24
  -4   7   2 3.60156 11.3575  27
  -4   7   2-3.47527 9.59629  30
  -4   7   2 3.58051 11.9431  26
  -4   7   2-3.56351 10.0013  22
  -4   7   2 9.47272 10.7049  17
  -4   7   3 202.995 19.3242  11
  -4   7   3 220.578 24.4500   4
  -4   7   3 210.555 20.9155   2
  -4   7   3 229.467 20.2442  44
  -4   7   3 218.176 19.5363  45
  -4   7   3 214.549 20.0271  43
  -4   7   3 196.618 19.1760  15
  -4   7   3 179.662 19.7012  33
  -4   7   3 233.902 22.2851  27
  -4   7   3 242.855 19.5039  30
  -4   7   3 224.616 21.3251  24
  -4   7   3 230.920 22.7967  26
  -4   7   3 218.928 19.9268  17
  -4   7   3 207.100 20.3945  16
  -4   7   3 218.748 20.2256  22
  -4   7   4 151.512 17.9169  11
  -4   7   4 161.330 18.9148   2
  -4   7   4 171.145 22.8427   4
  -4   7   4 148.916 18.1893  44
  -4   7   4 143.207 16.8359  45
  -4   7   4 140.167 17.5901  43
  -4   7   4 130.024 17.5483  16
  -4   7   4 159.861 18.2989  15
  -4   7   4 173.125 19.0319  33
  -4   7   4 175.816 19.8551  27
  -4   7   4 154.610 20.4414  26
  -4   7   4 148.637 18.4861  24
  -4   7   4 154.912 18.3164  22
  -4   7   4 149.217 17.2182  17
  -4   7   5 117.601 16.6588  11
  -4   7   5 139.331 21.4956   4
  -4   7   5 139.619 18.4317   2
  -4   7   5 97.8401 15.4900  45
  -4   7   5 116.397 16.9649  44
  -4   7   5 115.177 16.3887  43
  -4   7   5 108.866 16.6827  15
  -4   7   5 137.904 18.3381  16
  -4   7   5 105.167 16.6501  33
  -4   7   5 117.640 17.0718  24
  -4   7   5 143.492 19.1400  27
  -4   7   5 122.920 19.4698  26
  -4   7   5 105.878 17.2025  22
  -4   7   5 115.515 16.5009  17
  -4   7   6 506.772 31.0921  11
  -4   7   6 569.855 38.1513   4
  -4   7   6 477.160 29.2902   2
  -4   7   6 512.924 29.8156  45
  -4   7   6 515.548 30.3529  44
  -4   7   6 463.796 29.0420  43
  -4   7   6 468.917 30.3971  15
  -4   7   6 556.082 31.7705  33
  -4   7   6 499.101 31.1107  27
  -4   7   6 482.691 34.5439  26
  -4   7   6 482.199 29.6689  24
  -4   7   6 463.867 31.0940  22
  -4   7   6 482.962 31.4269  16
  -4   7   6 504.412 31.0278  17
  -4   7   7 798.712 40.5358  11
  -4   7   7 837.177 39.8894  44
  -4   7   7 902.652 40.2287  45
  -4   7   7 857.559 39.6995  43
  -4   7   7 840.544 38.1207   2
  -4   7   7 856.895 48.3152   4
  -4   7   7 804.473 40.4627  15
  -4   7   7 879.871 40.8245  27
  -4   7   7 817.975 45.5905  26
  -4   7   7 839.520 38.4948  24
  -4   7   7 801.222 41.1506  16
  -4   7   7 832.869 40.7921  17
  -4   7   7 801.582 42.2350  22
  -4   7   8 17.7927 11.7006  11
  -4   7   8 15.9091 11.8957  45
  -4   7   8 17.8075 12.9968  44
  -4   7   8 23.9990 12.4654  46
  -4   7   8 11.2373 12.6687  43
  -4   7   8 6.51177 14.8966   4
  -4   7   8 14.2870 11.5229   2
  -4   7   8 23.3513 13.1648  15
  -4   7   8 18.1796 12.4858  16
  -4   7   8 25.1495 13.1890  27
  -4   7   8 21.8572 16.0615  26
  -4   7   8 26.4977 12.5028  24
  -4   7   8 14.9096 12.3279  17
  -4   7   8 29.9108 14.7078  22
  -4   7   9 210.394 23.2264  11
  -4   7   9 186.412 21.2221  43
  -4   7   9 204.060 21.4506  45
  -4   7   9 180.365 20.6716  46
  -4   7   9 213.368 22.2812  44
  -4   7   9 162.526 21.6979  15
  -4   7   9 188.692 25.6514  26
  -4   7   9 183.312 22.5046  17
  -4   7   9 186.181 23.4709  22
  -4   7   9 208.121 22.8311  16
  -4   7  10 282.712 25.9247  45
  -4   7  10 323.819 27.3024  44
  -4   7  10 279.466 25.3455  46
  -4   7  10 278.896 25.6614  43
  -4   7  10 267.030 26.6092  15
  -4   7  10 287.669 26.6131  17
  -4   7  10 290.657 27.2077  16
  -4   7  10 294.679 27.3432  11
  -4   8 -12 464.913 32.8192   6
  -4   8 -12 395.892 30.3685   5
  -4   8 -12 455.847 31.7681   7
  -4   8 -12 394.044 34.9687  43
  -4   8 -12 370.873 31.1587  32
  -4   8 -12 343.900 33.4702  33
  -4   8 -12 374.984 27.1409  24
  -4   8 -12 358.948 28.9839  10
  -4   8 -12 380.170 29.1335  11
  -4   8 -11 606.158 33.6970   2
  -4   8 -11 608.896 36.3139   6
  -4   8 -11 595.279 34.3901   5
  -4   8 -11 534.111 38.5791  43
  -4   8 -11 538.391 39.0828  33
  -4   8 -11 554.769 36.3195  32
  -4   8 -11 556.445 37.9799  30
  -4   8 -11 554.114 38.4265  31
  -4   8 -11 563.471 31.7406  27
  -4   8 -11 575.946 33.3972  24
  -4   8 -11 547.775 33.7087  11
  -4   8 -11 547.790 34.1057  10
  -4   8 -10 358.777 26.8807  11
  -4   8 -10 373.760 27.3822  10
  -4   8 -10 349.967 30.6348  43
  -4   8 -10 407.309 28.5763   2
  -4   8 -10 423.787 29.7400   6
  -4   8 -10 395.683 27.8750   5
  -4   8 -10 384.718 32.1811  33
  -4   8 -10 350.851 28.4755  32
  -4   8 -10 401.221 26.9475  27
  -4   8 -10 397.652 28.1594  24
  -4   8 -10 344.417 30.0483  30
  -4   8 -10 293.707 28.0872  31
  -4   8 -10 354.638 27.5332  17
  -4   8  -9 26.1462 12.6675  17
  -4   8  -9 38.7105 15.7585  43
  -4   8  -9 28.9668 12.3935   5
  -4   8  -9 51.4829 14.3847   6
  -4   8  -9 30.5292 13.6085   2
  -4   8  -9 45.2740 17.5486  33
  -4   8  -9 51.5799 14.7020  24
  -4   8  -9 33.4428 13.8671  32
  -4   8  -9 57.3961 17.0501  31
  -4   8  -9 53.2273 14.5602  27
  -4   8  -9 32.9765 15.3210  30
  -4   8  -9 46.4629 13.6610  11
  -4   8  -9 42.7217 13.7023  10
  -4   8  -8 128.430 17.7523  17
  -4   8  -8 125.444 15.6264  40
  -4   8  -8 112.586 20.2165  43
  -4   8  -8 129.721 17.2491   5
  -4   8  -8 132.030 17.9665   6
  -4   8  -8 119.032 17.9133   2
  -4   8  -8 142.356 21.4335  33
  -4   8  -8 141.170 19.1589  24
  -4   8  -8 143.058 18.6242  27
  -4   8  -8 123.197 17.8291  32
  -4   8  -8 123.724 19.1330  31
  -4   8  -8 117.908 20.1145  30
  -4   8  -8 140.109 17.8905  11
  -4   8  -8 154.984 18.3624  10
  -4   8  -7 226.384 21.4438  17
  -4   8  -7 215.192 24.1709  43
  -4   8  -7 203.318 18.2544  40
  -4   8  -7 245.591 23.2583   2
  -4   8  -7 243.775 21.4435   5
  -4   8  -7 229.448 21.1202   6
  -4   8  -7 196.792 24.1216  33
  -4   8  -7 210.237 22.5948  31
  -4   8  -7 236.429 23.1130  24
  -4   8  -7 214.658 20.7272  32
  -4   8  -7 230.624 24.1382  30
  -4   8  -7 236.320 22.5155  27
  -4   8  -7 202.663 20.3591  10
  -4   8  -7 215.689 20.8115  11
  -4   8  -6 279.664 22.2915  17
  -4   8  -6 247.057 18.8511  40
  -4   8  -6 261.687 25.5627  43
  -4   8  -6 291.591 25.2032   2
  -4   8  -6 304.830 23.1265   6
  -4   8  -6 269.837 21.9486   5
  -4   8  -6 246.746 25.6626  33
  -4   8  -6 225.062 22.8242  27
  -4   8  -6 246.806 21.0989  32
  -4   8  -6 278.041 25.3487  30
  -4   8  -6 254.870 24.0008  24
  -4   8  -6 242.013 23.1351  31
  -4   8  -6 257.518 21.6002  11
  -4   8  -6 264.635 21.8857  10
  -4   8  -5 388.479 25.5167  11
  -4   8  -5 356.342 25.1598  10
  -4   8  -5 400.007 29.0084  44
  -4   8  -5 367.584 28.8680  43
  -4   8  -5 378.021 22.3681  40
  -4   8  -5 444.215 26.6944   6
  -4   8  -5 423.000 28.8111   2
  -4   8  -5 396.674 25.8979   5
  -4   8  -5 360.208 29.1733  33
  -4   8  -5 402.423 28.6289  27
  -4   8  -5 387.644 27.4940  31
  -4   8  -5 450.255 29.9614  24
  -4   8  -5 379.862 28.7271  30
  -4   8  -5 379.375 24.9890  32
  -4   8  -5 403.320 26.2018  17
  -4   8  -4 165.142 18.3267  11
  -4   8  -4 167.538 20.7073   2
  -4   8  -4 192.178 22.5205   4
  -4   8  -4 157.748 17.0199   6
  -4   8  -4 147.291 17.3132   5
  -4   8  -4 152.894 20.8983  44
  -4   8  -4 122.107 14.8821  40
  -4   8  -4 142.902 20.0909  43
  -4   8  -4 121.076 19.5639  33
  -4   8  -4 161.826 20.2492  27
  -4   8  -4 165.102 18.7407  31
  -4   8  -4 173.055 20.3915  30
  -4   8  -4 173.195 18.7197  17
  -4   8  -3 153.940 17.0515  11
  -4   8  -3 146.883 17.0256   6
  -4   8  -3 152.505 19.4699   2
  -4   8  -3 140.689 16.4843   5
  -4   8  -3 182.227 22.1782   4
  -4   8  -3 169.496 19.6063  44
  -4   8  -3 148.835 20.0958  43
  -4   8  -3 115.999 14.8586  40
  -4   8  -3 158.629 18.3863  15
  -4   8  -3 153.812 21.3486  33
  -4   8  -3 136.847 18.5960  30
  -4   8  -3 142.040 17.3448  31
  -4   8  -3 149.240 16.9018  17
  -4   8  -2 941.424 39.6923  11
  -4   8  -2 792.135 41.0678   2
  -4   8  -2 1077.32 48.0598   4
  -4   8  -2 945.503 38.6687   6
  -4   8  -2 985.328 40.1247   5
  -4   8  -2 949.715 42.8425  44
  -4   8  -2 959.956 34.3669  40
  -4   8  -2 874.418 41.8231  43
  -4   8  -2 919.415 40.2320  15
  -4   8  -2 892.289 42.8756  33
  -4   8  -2 906.555 38.0278  31
  -4   8  -2 925.346 41.5793  30
  -4   8  -2 904.615 43.2653  24
  -4   8  -2 909.372 39.1513  17
  -4   8  -1 934.601 40.2665  11
  -4   8  -1 996.864 41.0821   5
  -4   8  -1 1047.24 48.7398   4
  -4   8  -1 942.627 38.8656   6
  -4   8  -1 1023.06 44.2754  44
  -4   8  -1 1029.42 44.2193  43
  -4   8  -1 1073.22 36.1508  40
  -4   8  -1 958.722 41.5167  15
  -4   8  -1 968.037 44.2308  33
  -4   8  -1 938.770 44.4351  27
  -4   8  -1 913.849 40.9943  30
  -4   8  -1 927.246 43.9439  24
  -4   8  -1 945.464 40.2240  26
  -4   8  -1 984.007 41.2744  17
  -4   8   0 47.9443 12.6769  11
  -4   8   0 35.2154 12.3773   5
  -4   8   0 39.4570 13.9438   2
  -4   8   0 51.3107 12.0281   6
  -4   8   0 46.8513 15.9877   4
  -4   8   0 40.8476 13.2096  44
  -4   8   0 60.4015 15.2262  43
  -4   8   0 58.7763 14.4804  15
  -4   8   0 44.2401 15.3730  33
  -4   8   0 43.9093 14.3037  24
  -4   8   0 53.3311 13.7034  30
  -4   8   0 34.1716 12.6863  26
  -4   8   0 47.7123 14.8939  27
  -4   8   0 38.5963 12.4326  17
  -4   8   1 215.334 20.9350  11
  -4   8   1 235.761 23.1688   2
  -4   8   1 228.288 19.3300   6
  -4   8   1 239.990 21.4422   5
  -4   8   1 239.833 25.4075   4
  -4   8   1 244.851 23.0580  44
  -4   8   1 225.777 22.5296  43
  -4   8   1 245.576 22.0719  15
  -4   8   1 230.636 23.0044  33
  -4   8   1 245.813 24.4910  27
  -4   8   1 239.841 21.0124  30
  -4   8   1 246.434 23.9389  24
  -4   8   1 242.917 22.3769  26
  -4   8   1 259.947 22.5431  17
  -4   8   2 482.465 29.4867  11
  -4   8   2 423.236 27.6434   5
  -4   8   2 453.467 30.4501   2
  -4   8   2 436.862 33.5053   4
  -4   8   2 456.087 29.7978  44
  -4   8   2 470.553 29.2013  45
  -4   8   2 430.830 28.9355  43
  -4   8   2 473.611 29.6411  15
  -4   8   2 450.303 30.2184  33
  -4   8   2 410.780 30.0741  27
  -4   8   2 484.025 31.2110  24
  -4   8   2 463.013 30.2497  26
  -4   8   2 421.082 25.8255  30
  -4   8   2 379.380 24.7481  22
  -4   8   2 482.259 29.8466  17
  -4   8   3 1078.80 46.0629  11
  -4   8   3 1120.13 46.9100   2
  -4   8   3 1078.80 53.0482   4
  -4   8   3 1135.32 46.0667  45
  -4   8   3 1115.92 46.9315  44
  -4   8   3 1106.93 46.5926  43
  -4   8   3 1053.47 45.8824  15
  -4   8   3 1163.32 47.7344  33
  -4   8   3 1102.73 48.4758  27
  -4   8   3 1067.97 47.7990  26
  -4   8   3 1137.44 47.8771  24
  -4   8   3 996.004 41.7953  22
  -4   8   3 1029.53 45.3573  17
  -4   8   4 78.3934 15.5585  11
  -4   8   4 82.3898 18.7791   4
  -4   8   4 52.0109 15.1023   2
  -4   8   4 78.0850 15.2679  45
  -4   8   4 67.0734 16.2914  44
  -4   8   4 58.8410 16.0335  43
  -4   8   4 61.8861 15.6299  15
  -4   8   4 42.9228 14.8219  16
  -4   8   4 51.1087 16.3939  33
  -4   8   4 75.8457 16.5102  24
  -4   8   4 76.0289 16.8666  27
  -4   8   4 56.8366 15.8590  26
  -4   8   4 83.5174 15.8708  17
  -4   8   4 61.3093 14.5155  22
  -4   8   5 415.266 29.4120  11
  -4   8   5 390.232 28.1128   2
  -4   8   5 430.573 34.7059   4
  -4   8   5 424.897 28.9860  45
  -4   8   5 410.431 29.3790  44
  -4   8   5 445.962 29.6518  43
  -4   8   5 403.501 29.5084  15
  -4   8   5 420.425 29.7361  33
  -4   8   5 404.206 28.6723  24
  -4   8   5 417.839 30.2136  27
  -4   8   5 360.213 30.3109  26
  -4   8   5 392.925 27.5108  22
  -4   8   5 397.466 29.8762  16
  -4   8   5 403.352 29.8942  17
  -4   8   6 133.185 18.8281  11
  -4   8   6 137.754 22.9780   4
  -4   8   6 145.244 18.8894   2
  -4   8   6 139.667 19.6321  45
  -4   8   6 130.613 19.5102  44
  -4   8   6 136.095 19.8854  43
  -4   8   6 127.365 19.3893  16
  -4   8   6 138.999 19.6490  15
  -4   8   6 150.019 20.9575  33
  -4   8   6 158.722 19.5728  24
  -4   8   6 154.261 20.5819  27
  -4   8   6 157.119 22.6571  26
  -4   8   6 142.499 19.6187  17
  -4   8   6 125.455 18.8191  22
  -4   8   7 7.89072 12.3872  11
  -4   8   7 23.2466 13.2375  45
  -4   8   7 32.7467 15.1093  44
  -4   8   7 28.6127 14.0699  43
  -4   8   7 31.6627 13.5200   2
  -4   8   7 32.6792 14.5543  15
  -4   8   7 25.3502 14.3491  16
  -4   8   7 9.01284 12.2188  24
  -4   8   7 23.0212 13.7308  27
  -4   8   7 14.0809 14.2094  26
  -4   8   7 26.5301 13.4037  17
  -4   8   7 18.5764 13.7510  22
  -4   8   8 240.698 24.4516  44
  -4   8   8 226.824 23.6433  45
  -4   8   8 240.026 23.4145  46
  -4   8   8 261.034 24.5511  43
  -4   8   8 254.402 25.6525  15
  -4   8   8 225.941 25.2938  16
  -4   8   8 223.923 24.4402  22
  -4   8   8 226.542 24.2026  17
  -4   8   8 209.047 24.0402  11
  -4   9 -11 55.6686 16.0222  17
  -4   9 -11 66.2110 19.2541  43
  -4   9 -11 54.3921 19.2771  33
  -4   9 -11 41.4511 15.7952  10
  -4   9 -11 48.2807 15.7383  11
  -4   9 -11 48.4958 15.9283  24
  -4   9 -11 46.4946 14.9359  27
  -4   9 -11 33.0722 15.6538   5
  -4   9 -10 385.807 28.8842  10
  -4   9 -10 369.041 28.4559  11
  -4   9 -10 316.394 31.0792  43
  -4   9 -10 328.679 27.6923   2
  -4   9 -10 378.543 29.4919   6
  -4   9 -10 356.514 28.7400   5
  -4   9 -10 346.204 32.9753  33
  -4   9 -10 301.318 28.1385  31
  -4   9 -10 320.858 26.3452  27
  -4   9 -10 395.249 29.1751  24
  -4   9 -10 368.102 28.6018  17
  -4   9  -9 4.39673 13.3413  17
  -4   9  -9 23.0897 14.2762  43
  -4   9  -9 39.8465 14.4286   5
  -4   9  -9 29.9532 14.6787   2
  -4   9  -9 27.5437 13.6401   6
  -4   9  -9 24.9840 17.6723  33
  -4   9  -9 16.3108 13.7357  24
  -4   9  -9 11.6921 13.5514  27
  -4   9  -9 15.9381 14.8542  30
  -4   9  -9 13.4777 14.6113  31
  -4   9  -9 24.8485 12.7542  10
  -4   9  -9 6.08766 14.7305  11
  -4   9  -8 62.4977 15.8749  17
  -4   9  -8 67.8118 17.7617  43
  -4   9  -8 59.8932 15.2388   5
  -4   9  -8 79.4866 16.4459   6
  -4   9  -8 60.0563 15.9223   2
  -4   9  -8 48.9083 18.3562  33
  -4   9  -8 74.4332 17.1671  24
  -4   9  -8 56.1831 15.8442  31
  -4   9  -8 64.2014 15.4114  27
  -4   9  -8 57.8232 17.2525  30
  -4   9  -8 82.1080 15.8989  10
  -4   9  -8 61.9442 14.5413  11
  -4   9  -7 174.317 20.8247  17
  -4   9  -7 164.546 22.9375  43
  -4   9  -7 204.401 22.6392   2
  -4   9  -7 220.776 22.3116   6
  -4   9  -7 192.047 21.4663   5
  -4   9  -7 207.180 26.4786  33
  -4   9  -7 148.350 21.1494  24
  -4   9  -7 177.628 21.6804  27
  -4   9  -7 171.561 20.8891  31
  -4   9  -7 181.842 22.5262  30
  -4   9  -7 215.090 21.7127  10
  -4   9  -7 207.048 21.4822  11
  -4   9  -6 742.145 36.5428  11
  -4   9  -6 645.259 35.0024  10
  -4   9  -6 653.650 39.5273  44
  -4   9  -6 625.248 39.7519  43
  -4   9  -6 710.547 38.7012   2
  -4   9  -6 690.218 35.7792   5
  -4   9  -6 723.649 36.2747   6
  -4   9  -6 595.136 39.7845  33
  -4   9  -6 607.768 36.7046  27
  -4   9  -6 578.244 34.5252  31
  -4   9  -6 605.555 37.5295  30
  -4   9  -6 603.235 37.3489  24
  -4   9  -6 683.576 36.2605  17
  -4   9  -5 207.767 21.4302  11
  -4   9  -5 190.788 21.0934  10
  -4   9  -5 213.866 21.6416   5
  -4   9  -5 214.031 23.4175   2
  -4   9  -5 238.626 21.9668   6
  -4   9  -5 204.337 24.4446  44
  -4   9  -5 190.193 24.5168  43
  -4   9  -5 191.646 24.5336  33
  -4   9  -5 205.336 23.1307  27
  -4   9  -5 173.216 19.3331  31
  -4   9  -5 196.730 22.4594  30
  -4   9  -5 211.367 23.9451  24
  -4   9  -5 209.280 21.8436  17
  -4   9  -4 94.4079 17.2525  11
  -4   9  -4 106.868 17.2925   5
  -4   9  -4 126.511 20.2560   4
  -4   9  -4 120.834 16.8714   6
  -4   9  -4 125.369 19.5656   2
  -4   9  -4 82.9524 18.8999  44
  -4   9  -4 71.7657 14.2901  40
  -4   9  -4 104.667 19.2111  43
  -4   9  -4 109.252 18.7188  15
  -4   9  -4 94.7316 20.4815  33
  -4   9  -4 95.1001 18.2365  27
  -4   9  -4 87.1343 17.3331  30
  -4   9  -4 87.8560 16.5221  17
  -4   9  -3 139.275 19.0285  11
  -4   9  -3 160.532 21.7530   4
  -4   9  -3 113.896 18.2846   5
  -4   9  -3 131.715 20.4527   2
  -4   9  -3 148.764 18.0343   6
  -4   9  -3 104.830 20.3060  44
  -4   9  -3 135.775 16.5094  40
  -4   9  -3 115.134 21.1119  43
  -4   9  -3 93.8546 18.2162  15
  -4   9  -3 96.9250 20.8223  33
  -4   9  -3 131.515 19.9567  24
  -4   9  -3 135.114 19.0963  30
  -4   9  -3 111.645 17.7767  17
  -4   9  -2 310.053 24.9882  11
  -4   9  -2 291.834 27.4824   4
  -4   9  -2 249.853 22.1985   6
  -4   9  -2 270.033 24.9750   5
  -4   9  -2 251.947 26.0161  44
  -4   9  -2 265.289 20.2579  40
  -4   9  -2 259.551 26.8600  43
  -4   9  -2 264.195 25.1931  15
  -4   9  -2 263.832 27.5684  33
  -4   9  -2 252.320 25.4658  24
  -4   9  -2 306.331 24.9571  30
  -4   9  -2 248.673 23.6962  17
  -4   9  -1 134.797 18.1610  11
  -4   9  -1 109.246 18.8823   5
  -4   9  -1 127.509 20.9106   4
  -4   9  -1 106.117 16.1238   6
  -4   9  -1 106.591 19.9588  44
  -4   9  -1 67.6621 18.4876  43
  -4   9  -1 74.5412 17.3057  15
  -4   9  -1 80.4422 19.0777  33
  -4   9  -1 110.162 19.2269  24
  -4   9  -1 124.202 19.7509  27
  -4   9  -1 135.037 18.0305  30
  -4   9  -1 78.5730 16.2568  17
  -4   9   0 39.8638 14.0357  11
  -4   9   0 20.3039 13.5415   5
  -4   9   0 39.4486 15.8662   2
  -4   9   0 48.8694 17.0445   4
  -4   9   0 46.9232 13.1864   6
  -4   9   0 22.5514 14.8342  44
  -4   9   0 29.0857 15.9734  43
  -4   9   0 24.9913 14.2916  15
  -4   9   0 24.8014 16.1050  33
  -4   9   0 31.8377 14.7128  24
  -4   9   0 39.9187 16.4818  27
  -4   9   0 29.4095 12.7943  30
  -4   9   0 44.3009 13.1269  26
  -4   9   0 45.1217 14.6089  17
  -4   9   1 1242.04 50.2040  11
  -4   9   1 1185.27 50.8003   2
  -4   9   1 1076.24 44.7449   6
  -4   9   1 1206.63 49.1405   5
  -4   9   1 1163.56 55.0382   4
  -4   9   1 1224.97 50.4128  45
  -4   9   1 1119.30 50.4915  44
  -4   9   1 1192.02 51.4617  43
  -4   9   1 1262.49 51.2523  15
  -4   9   1 1184.91 51.6932  33
  -4   9   1 1023.74 49.8913  27
  -4   9   1 1051.80 46.2863  26
  -4   9   1 1073.95 49.9778  24
  -4   9   1 1235.70 50.4298  17
  -4   9   2 146.152 19.8358  11
  -4   9   2 164.902 24.1346   4
  -4   9   2 131.838 19.8487   2
  -4   9   2 111.557 19.1233   5
  -4   9   2 119.722 19.1228  45
  -4   9   2 122.906 19.8954  44
  -4   9   2 137.328 20.4981  43
  -4   9   2 133.740 19.5915  15
  -4   9   2 109.912 20.5410  33
  -4   9   2 105.917 18.8562  24
  -4   9   2 123.361 20.0910  27
  -4   9   2 125.835 18.7748  26
  -4   9   2 145.654 19.9467  17
  -4   9   3 95.5959 17.1876  11
  -4   9   3 88.0251 20.2672   4
  -4   9   3 91.4728 18.3401   2
  -4   9   3 85.6722 16.8273   5
  -4   9   3 88.7552 17.8272  44
  -4   9   3 105.488 18.3122  45
  -4   9   3 92.0031 18.3345  43
  -4   9   3 77.3332 16.4867  15
  -4   9   3 81.9900 18.4453  33
  -4   9   3 96.2783 18.3940  24
  -4   9   3 105.999 19.5732  27
  -4   9   3 68.9937 16.4887  26
  -4   9   3 118.921 18.4081  17
  -4   9   4 80.9782 17.1556  11
  -4   9   4 70.6994 17.1905   2
  -4   9   4 74.6052 17.3535  44
  -4   9   4 78.1420 16.4045  45
  -4   9   4 65.2775 18.0358  43
  -4   9   4 88.0370 17.3775  15
  -4   9   4 98.2863 18.5557  33
  -4   9   4 94.6523 18.1692  24
  -4   9   4 77.6771 17.9384  27
  -4   9   4 74.2194 16.8667  26
  -4   9   4 84.0500 17.3561  17
  -4   9   5 173.683 22.1144  11
  -4   9   5 155.099 20.9333   2
  -4   9   5 139.967 20.4341  45
  -4   9   5 165.978 22.3305  44
  -4   9   5 166.198 22.1882  43
  -4   9   5 148.922 21.6252  15
  -4   9   5 205.916 23.8698  33
  -4   9   5 149.910 21.0303  26
  -4   9   5 194.153 22.6394  17
  -4   9   5 183.999 23.5832  16
  -4  10  -8 105.944 21.5486  44
  -4  10  -8 115.984 22.3423  43
  -4  10  -8 119.648 19.3449   5
  -4  10  -8 154.515 24.5048  33
  -4  10  -8 119.382 18.7794  11
  -4  10  -8 130.565 19.4578  10
  -4  10  -8 141.886 20.2019  17
  -4  10  -7 205.567 25.7037  44
  -4  10  -7 235.096 27.8261  43
  -4  10  -7 206.370 22.9870   6
  -4  10  -7 214.772 23.5324   5
  -4  10  -7 229.004 28.0295  33
  -4  10  -7 241.523 24.0678  17
  -4  10  -7 222.321 23.8567  10
  -4  10  -7 252.200 24.0710  11
  -4  10  -6 165.035 21.2799  10
  -4  10  -6 166.181 20.8452  11
  -4  10  -6 149.950 23.4159  44
  -4  10  -6 171.054 24.6845  43
  -4  10  -6 147.569 20.3608   5
  -4  10  -6 169.866 20.2792   6
  -4  10  -6 151.865 24.2126  33
  -4  10  -6 152.207 21.4510  30
  -4  10  -6 167.066 21.1829  17
  -4  10  -5 32.2266 15.1714  11
  -4  10  -5 41.2268 14.8305  10
  -4  10  -5 58.2956 15.2841   6
  -4  10  -5 43.1389 16.5482   5
  -4  10  -5 31.5864 19.2700  44
  -4  10  -5 27.4064 16.8506  43
  -4  10  -5 14.0743 21.3939  33
  -4  10  -5 41.5796 15.7589  30
  -4  10  -5 15.9310 15.9256  17
  -4  10  -4 725.443 38.7737  11
  -4  10  -4 685.002 37.1398   6
  -4  10  -4 705.435 38.5805   5
  -4  10  -4 644.495 41.9202  44
  -4  10  -4 677.861 43.1818  43
  -4  10  -4 685.574 40.0824  15
  -4  10  -4 641.901 42.4632  33
  -4  10  -4 561.381 35.8633  30
  -4  10  -4 664.900 38.1206  17
  -4  10  -3 892.387 43.1031  11
  -4  10  -3 863.268 42.5554   5
  -4  10  -3 819.892 44.6604   4
  -4  10  -3 811.857 40.2692   6
  -4  10  -3 801.176 44.8597  44
  -4  10  -3 784.949 45.8774  43
  -4  10  -3 819.998 42.9087  15
  -4  10  -3 782.856 45.8780  33
  -4  10  -3 750.380 39.7826  30
  -4  10  -3 838.601 42.3068  17
  -4  10  -2 13.1711 15.7103   5
  -4  10  -2 34.3977 16.7129   4
  -4  10  -2 22.3503 13.5197   6
  -4  10  -2-11.9582 20.5582  44
  -4  10  -2-2.17768 22.6635  43
  -4  10  -2 3.93346 18.9614  15
  -4  10  -2-3.32383 24.2864  33
  -4  10  -2-5.74037 16.1112  11
  -4  10  -2 8.56237 16.9719  17
  -4  10  -1 65.5399 18.8354   4
  -4  10  -1 77.9205 15.7442   6
  -4  10  -1 36.1726 16.9174   5
  -4  10  -1 27.9699 18.8735  44
  -4  10  -1 29.0193 21.1749  43
  -4  10  -1 13.9593 19.7262  15
  -4  10  -1 6.52790 22.4541  33
  -4  10  -1 76.8392 17.7109  11
  -4  10  -1 42.5862 16.9844  17
  -4  10   0 573.137 36.2416   5
  -4  10   0 628.734 34.9287   6
  -4  10   0 623.885 40.8386   4
  -4  10   0 592.245 36.9672  45
  -4  10   0 605.479 38.8385  44
  -4  10   0 625.094 39.7461  43
  -4  10   0 606.674 37.7369  15
  -4  10   0 593.421 39.3789  33
  -4  10   0 602.964 37.0907  11
  -4  10   0 616.345 37.0821  17
  -4  10   1 0.97824 15.2377   5
  -4  10   1 17.6147 12.3686   6
  -4  10   1-7.06861 14.9973  45
  -4  10   1-1.05662 16.7760  44
  -4  10   1-3.14535 16.5942  43
  -4  10   1 24.2270 16.1930  33
  -4  10   1 25.1088 14.3184  17
  -4  10   1 4.99108 13.3193  11
  -4  10   1 18.3481 14.5883  15
  -3 -10   5 193.501 22.1466  28
  -3 -10   5 186.902 23.2136  23
  -3  -9  -1 7.64726 15.7562  13
  -3  -9  -1 11.1931 15.8429  14
  -3  -9  -1 8.18159 14.4334  19
  -3  -9  -1 5.99129 16.0020   3
  -3  -9  -1-2.46953 16.9070   7
  -3  -9  -1 18.4925 15.5516  12
  -3  -9   0 439.198 32.9180   3
  -3  -9   0 403.245 30.2279  19
  -3  -9   0 457.454 36.4856  13
  -3  -9   0 469.469 36.3028  14
  -3  -9   0 402.608 34.1190  12
  -3  -9   1 70.9970 19.0046  14
  -3  -9   1 68.2387 18.3863  13
  -3  -9   1 57.8056 16.9112  19
  -3  -9   1 61.7450 18.0730  12
  -3  -9   1 61.5113 18.3551   9
  -3  -9   1 80.5526 19.3120   3
  -3  -9   2 169.273 23.7166   3
  -3  -9   2 210.415 23.8663  19
  -3  -9   2 234.059 26.2585  14
  -3  -9   2 239.270 26.2698  12
  -3  -9   2 220.055 26.3019  13
  -3  -9   2 192.305 20.2964  23
  -3  -9   2 186.974 19.5088  28
  -3  -9   2 208.474 25.1586   9
  -3  -9   3 301.374 29.3245   9
  -3  -9   3 307.751 28.7650   3
  -3  -9   3 296.676 28.9152  47
  -3  -9   3 274.746 29.1091  13
  -3  -9   3 320.708 29.7226  12
  -3  -9   3 281.154 28.5319  14
  -3  -9   3 236.967 22.8418  23
  -3  -9   3 228.527 21.5439  28
  -3  -9   3 269.754 25.8555  19
  -3  -9   4 520.993 36.8046   9
  -3  -9   4 633.261 42.8850   1
  -3  -9   4 661.386 39.8302  47
  -3  -9   4 629.622 39.8428  12
  -3  -9   4 582.637 38.2075  13
  -3  -9   4 632.030 38.5301  14
  -3  -9   4 535.520 32.4851  28
  -3  -9   4 585.937 33.9458  23
  -3  -9   4 605.785 36.4248  19
  -3  -9   5 9.62515 17.1991   9
  -3  -9   5 9.69377 19.5052  12
  -3  -9   5 47.8110 19.9413   1
  -3  -9   5 49.9976 17.4176   3
  -3  -9   5 10.9283 17.1958  47
  -3  -9   5 20.2156 15.6408  14
  -3  -9   5 25.0343 16.6853  13
  -3  -9   5 35.1779 14.9427  23
  -3  -9   5 43.5285 15.3799  28
  -3  -9   5 43.2126 16.5015  19
  -3  -9   6 852.926 45.4549   3
  -3  -9   6 903.053 46.7562  47
  -3  -9   6 949.699 46.2456  14
  -3  -9   6 863.680 45.1725  13
  -3  -9   6 829.218 45.2644  12
  -3  -9   6 812.255 41.4440  23
  -3  -9   6 845.138 41.5564  28
  -3  -9   6 852.230 44.5102   9
  -3  -9   7 375.536 31.5307   3
  -3  -9   7 345.459 31.6163  47
  -3  -9   7 377.369 30.9093  14
  -3  -9   7 381.552 31.3687  13
  -3  -9   7 380.363 32.0750  12
  -3  -9   7 368.637 29.9978  23
  -3  -9   7 382.191 29.2765  28
  -3  -9   7 348.286 29.6742   9
  -3  -9   8 393.619 30.7188   9
  -3  -9   8 336.020 29.9241   3
  -3  -9   8 338.639 31.2926  47
  -3  -9   8 304.324 29.0747  14
  -3  -9   8 350.172 30.2449  13
  -3  -9   8 342.896 29.2837  23
  -3  -9   8 353.621 28.7347  28
  -3  -9   8 334.427 28.9503  19
  -3  -9   9 24.1330 14.6147   9
  -3  -9   9 30.5229 17.2791   3
  -3  -9   9 1.14303 14.9143  47
  -3  -9   9 18.3336 14.4684  13
  -3  -9   9 16.2528 14.6531  14
  -3  -9   9 21.4910 15.3186  28
  -3  -9   9 21.0974 15.4482  23
  -3  -9   9 25.4389 15.0953  19
  -3  -9   9 26.5921 14.5267  18
  -3  -9  10 23.9445 13.7841   9
  -3  -9  10 24.9870 16.6914   3
  -3  -9  10 24.2975 14.6757  47
  -3  -9  10 21.3777 14.1221  14
  -3  -9  10 33.3926 14.7658  13
  -3  -9  10 42.3585 17.2594  23
  -3  -9  10 25.1417 15.8243  28
  -3  -9  10 13.5745 14.7641  19
  -3  -9  10 35.6627 15.7360  18
  -3  -9  11 132.439 21.5338   3
  -3  -9  11 110.907 20.7970  47
  -3  -9  11 141.054 20.2404   9
  -3  -9  11 148.923 20.6853  18
  -3  -9  11 148.175 21.4944  19
  -3  -9  11 138.301 21.1033  13
  -3  -9  11 144.284 21.2324  14
  -3  -9  12 238.580 28.0423  46
  -3  -9  12 268.978 28.4488  47
  -3  -9  12 267.507 26.7571  13
  -3  -9  12 269.117 27.3410  14
  -3  -9  12 265.467 26.2445   9
  -3  -9  12 253.910 25.4991  18
  -3  -9  12 271.381 25.8270  21
  -3  -9  13 7.34191 13.8703  21
  -3  -8  -5 58.9724 16.3243   3
  -3  -8  -4 550.982 39.3957  12
  -3  -8  -4 502.427 39.3168  13
  -3  -8  -4 501.830 38.3166  14
  -3  -8  -4 424.209 28.6091  19
  -3  -8  -4 470.095 31.3199   3
  -3  -8  -4 523.802 40.5879   1
  -3  -8  -4 533.125 38.4640   7
  -3  -8  -3 143.225 23.6826  13
  -3  -8  -3 139.419 23.4229  14
  -3  -8  -3 138.499 19.2037  19
  -3  -8  -3 143.575 23.0153   7
  -3  -8  -3 199.710 27.4501   1
  -3  -8  -3 185.491 21.6411   3
  -3  -8  -3 162.527 23.7558  12
  -3  -8  -2 177.518 24.7778  13
  -3  -8  -2 145.516 23.1945  14
  -3  -8  -2 113.314 18.7805  19
  -3  -8  -2 152.181 25.0506   1
  -3  -8  -2 141.787 22.6082   7
  -3  -8  -2 121.004 20.3680   3
  -3  -8  -2 140.622 22.4073  12
  -3  -8  -1 1197.16 54.8710  14
  -3  -8  -1 1209.98 54.7401  12
  -3  -8  -1 1213.04 55.0600  13
  -3  -8  -1 1017.29 45.9771  19
  -3  -8  -1 1234.25 55.0457   7
  -3  -8  -1 1148.39 49.7545   3
  -3  -8  -1 1240.58 58.0944   1
  -3  -8   0 297.849 26.0621   3
  -3  -8   0 240.768 23.9826  19
  -3  -8   0 292.831 28.0412  13
  -3  -8   0 247.777 26.3179  12
  -3  -8   0 306.836 28.2216  14
  -3  -8   0 235.012 20.5384  23
  -3  -8   0 237.200 19.7623  28
  -3  -8   0 301.375 28.7131   7
  -3  -8   1 59.2139 16.7865   3
  -3  -8   1 49.9764 15.3399  19
  -3  -8   1 78.3314 18.1514  13
  -3  -8   1 78.3462 17.7469  14
  -3  -8   1 59.0415 13.8377  23
  -3  -8   1 75.5211 14.1352  28
  -3  -8   1 59.8852 17.1298  12
  -3  -8   2 480.545 32.5325   9
  -3  -8   2 514.069 33.0647   3
  -3  -8   2 516.163 33.7425  12
  -3  -8   2 469.830 32.9460  13
  -3  -8   2 513.673 34.2031  14
  -3  -8   2 490.401 32.9115  47
  -3  -8   2 469.747 28.4813  23
  -3  -8   2 446.299 27.0886  28
  -3  -8   2 451.444 30.1330  19
  -3  -8   3 319.372 27.5355   9
  -3  -8   3 347.092 28.5327  13
  -3  -8   3 332.731 27.5907  14
  -3  -8   3 307.721 26.9955  12
  -3  -8   3 372.242 28.7528  47
  -3  -8   3 295.732 23.8837  23
  -3  -8   3 317.178 23.7412  28
  -3  -8   3 376.816 27.3339  19
  -3  -8   4 54.3261 16.5264  12
  -3  -8   4 36.8251 14.9220   9
  -3  -8   4 59.1404 16.2111  47
  -3  -8   4 57.6704 15.9183  14
  -3  -8   4 45.2792 15.3472  13
  -3  -8   4 69.4546 15.3744  23
  -3  -8   4 51.0008 14.3687  28
  -3  -8   4 58.2263 15.7347  19
  -3  -8   5 94.8129 18.2248   9
  -3  -8   5 98.1357 18.5637  12
  -3  -8   5 129.759 19.5807   3
  -3  -8   5 71.2372 17.8501  47
  -3  -8   5 101.127 18.1384  13
  -3  -8   5 108.988 18.9096  14
  -3  -8   5 140.138 18.9476  23
  -3  -8   5 90.7033 16.3800  28
  -3  -8   5 110.656 17.7519  19
  -3  -8   6 233.480 24.0946   3
  -3  -8   6 225.638 24.1222  47
  -3  -8   6 269.009 24.8465  13
  -3  -8   6 250.165 24.5600  12
  -3  -8   6 230.535 23.7508  14
  -3  -8   6 226.714 22.8148  23
  -3  -8   6 230.056 22.3229  28
  -3  -8   6 250.867 24.4126   9
  -3  -8   7 411.257 30.6355   3
  -3  -8   7 435.408 31.2927  47
  -3  -8   7 403.183 29.2904  14
  -3  -8   7 430.771 29.9760  13
  -3  -8   7 459.429 31.6219  12
  -3  -8   7 401.540 28.9747  23
  -3  -8   7 426.202 28.4823  28
  -3  -8   7 420.247 29.2233   9
  -3  -8   8 87.2575 17.3202   9
  -3  -8   8 91.5710 18.4546   3
  -3  -8   8 99.0354 17.9701  47
  -3  -8   8 93.8295 17.2156  14
  -3  -8   8 82.9615 17.2664  13
  -3  -8   8 76.0167 17.2126  28
  -3  -8   8 76.5947 17.5666  23
  -3  -8   8 75.8943 16.5932  19
  -3  -8   9 36.0654 13.9086   9
  -3  -8   9 60.0757 17.0499   3
  -3  -8   9 31.6679 15.2483  47
  -3  -8   9 26.1586 13.8037  14
  -3  -8   9 53.4994 15.6014  13
  -3  -8   9 58.0240 16.3071  23
  -3  -8   9 37.9506 12.9205  25
  -3  -8   9 72.1256 17.2768  28
  -3  -8   9 55.9708 14.7571  18
  -3  -8   9 50.4238 15.2309  19
  -3  -8  10 192.322 21.6138   9
  -3  -8  10 153.915 21.5711   3
  -3  -8  10 183.852 22.6517  47
  -3  -8  10 181.388 22.8277  46
  -3  -8  10 206.348 22.2447  13
  -3  -8  10 201.854 23.0939  14
  -3  -8  10 167.504 22.0585  23
  -3  -8  10 186.118 22.5177  28
  -3  -8  10 154.478 19.0666  25
  -3  -8  10 196.585 21.5575  18
  -3  -8  10 169.979 20.8852  21
  -3  -8  10 165.329 21.3260  19
  -3  -8  11 92.8759 16.9877   9
  -3  -8  11 97.7040 18.7974   3
  -3  -8  11 121.127 20.0989  47
  -3  -8  11 106.024 19.3342  46
  -3  -8  11 91.4137 17.1808  13
  -3  -8  11 98.5657 18.9617  14
  -3  -8  11 67.8504 16.1615  25
  -3  -8  11 98.5881 19.5618  23
  -3  -8  11 105.070 19.5309  28
  -3  -8  11 60.1535 16.0670  21
  -3  -8  11 114.578 17.8391  18
  -3  -8  11 86.4375 16.7754  19
  -3  -8  12 237.592 23.8107   9
  -3  -8  12 213.674 23.3634   3
  -3  -8  12 163.641 23.7577  46
  -3  -8  12 218.561 25.2224  47
  -3  -8  12 206.212 23.5982  13
  -3  -8  12 205.496 24.2771  14
  -3  -8  12 188.666 23.9760  23
  -3  -8  12 180.329 23.3411  28
  -3  -8  12 204.854 22.2368  25
  -3  -8  12 217.622 22.9991  18
  -3  -8  12 216.547 22.4968  19
  -3  -8  12 199.900 22.9491  21
  -3  -8  13 184.205 22.4967   9
  -3  -8  13 163.653 21.4647   3
  -3  -8  13 174.920 22.4952  13
  -3  -8  13 173.036 23.2254  14
  -3  -8  13 173.015 23.3032  47
  -3  -8  13 187.901 24.4533  46
  -3  -8  13 148.458 21.2449  25
  -3  -8  13 189.894 22.2204  18
  -3  -8  13 176.146 21.4213  19
  -3  -8  13 172.579 22.9533  21
  -3  -8  14 57.2880 16.0104   9
  -3  -8  14 86.8670 20.3895  46
  -3  -8  14 4.78420 14.8086  47
  -3  -8  14 52.7084 17.5563  14
  -3  -8  14 37.1968 15.8990  13
  -3  -8  14 39.5298 15.5811  25
  -3  -8  14 47.2135 15.3387  18
  -3  -8  14 47.0462 15.5629  19
  -3  -8  14 48.7341 17.0669  21
  -3  -8  15 169.070 20.0589  19
  -3  -7  -7 47.7379 15.5872  20
  -3  -7  -7 39.9338 18.7755  14
  -3  -7  -7 45.7470 19.0527  13
  -3  -7  -7 41.8866 18.1167   7
  -3  -7  -7 52.6251 15.1355  29
  -3  -7  -7 46.7439 19.0267  12
  -3  -7  -6 320.165 27.3951  20
  -3  -7  -6 366.010 34.1326  13
  -3  -7  -6 414.803 35.1521  12
  -3  -7  -6 432.696 36.3763  14
  -3  -7  -6 385.748 26.5750   3
  -3  -7  -6 490.862 38.4763   1
  -3  -7  -6 361.896 27.3813  29
  -3  -7  -6 410.576 34.5507   7
  -3  -7  -5 68.9026 15.3797  20
  -3  -7  -5 77.8265 14.9205  19
  -3  -7  -5 60.6580 19.6407  14
  -3  -7  -5 79.1204 20.4170  13
  -3  -7  -5 66.7160 15.6065   3
  -3  -7  -5 64.0247 18.9328   7
  -3  -7  -5 83.8114 20.7717   1
  -3  -7  -5 71.0208 14.9822  29
  -3  -7  -5 73.7917 20.2473  12
  -3  -7  -4 697.269 34.4361  19
  -3  -7  -4 678.827 35.4401  20
  -3  -7  -4 750.657 43.5328  14
  -3  -7  -4 860.305 45.4565  12
  -3  -7  -4 764.861 44.0358  13
  -3  -7  -4 737.047 37.0369   3
  -3  -7  -4 820.664 46.5786   1
  -3  -7  -4 637.052 33.8367  29
  -3  -7  -4 807.461 43.7971   7
  -3  -7  -3 1855.40 60.7416  19
  -3  -7  -3 1654.66 58.6356  20
  -3  -7  -3 2022.64 71.6659  12
  -3  -7  -3 2002.22 72.2676  14
  -3  -7  -3 1947.18 71.8371  13
  -3  -7  -3 2059.55 74.8373   1
  -3  -7  -3 1903.06 63.3059   3
  -3  -7  -3 1692.02 57.5801  29
  -3  -7  -3 2010.66 71.1844   7
  -3  -7  -2 607.640 31.6758  19
  -3  -7  -2 465.217 27.1292  20
  -3  -7  -2 646.014 39.5488   1
  -3  -7  -2 557.872 32.2212   3
  -3  -7  -2 589.258 36.8271  13
  -3  -7  -2 555.547 35.9207  14
  -3  -7  -2 576.349 35.8995  12
  -3  -7  -2 456.202 25.8223  23
  -3  -7  -2 532.880 27.8101  29
  -3  -7  -2 648.735 37.3820   7
  -3  -7  -1 545.898 30.6934  19
  -3  -7  -1 476.065 25.9348  20
  -3  -7  -1 604.797 19.6315  42
  -3  -7  -1 595.719 37.6559   1
  -3  -7  -1 602.099 33.3024   3
  -3  -7  -1 584.122 35.3281  12
  -3  -7  -1 575.329 35.1339  14
  -3  -7  -1 611.061 36.4690  13
  -3  -7  -1 512.699 27.0600  23
  -3  -7  -1 489.508 25.9488  29
  -3  -7  -1 483.388 25.3858  28
  -3  -7  -1 594.731 35.3457   7
  -3  -7   0 22.8801 8.95068  20
  -3  -7   0 33.0955 12.6725  19
  -3  -7   0 15.0317 5.82967  42
  -3  -7   0 20.6371 13.2336   7
  -3  -7   0 12.7467 13.6501   1
  -3  -7   0 42.1370 14.7260   3
  -3  -7   0 29.7574 14.0555  13
  -3  -7   0 23.0215 13.5953  14
  -3  -7   0 23.2757 11.8506  23
  -3  -7   0 16.8629 10.8575  28
  -3  -7   0 24.7659 13.7959  12
  -3  -7   1 987.180 41.4905  19
  -3  -7   1 965.313 28.4543  42
  -3  -7   1 1019.24 45.1729  14
  -3  -7   1 1103.21 46.4886  12
  -3  -7   1 1043.26 46.1244  13
  -3  -7   1 1079.41 46.0751   7
  -3  -7   1 970.296 38.9525  23
  -3  -7   1 957.773 37.0612  28
  -3  -7   1 1040.61 43.7646   3
  -3  -7   2 382.807 27.5576   9
  -3  -7   2 410.411 27.9700  14
  -3  -7   2 424.596 28.7848  12
  -3  -7   2 423.761 28.9542  13
  -3  -7   2 463.012 28.9305  47
  -3  -7   2 388.596 23.9382  28
  -3  -7   2 365.256 24.5301  23
  -3  -7   2 332.928 17.7258  20
  -3  -7   2 442.298 27.4074  19
  -3  -7   3 573.348 32.6805   9
  -3  -7   3 671.144 34.5589  47
  -3  -7   3 667.137 34.6963  12
  -3  -7   3 616.939 34.4064  13
  -3  -7   3 599.805 33.5833  14
  -3  -7   3 598.947 31.1157  23
  -3  -7   3 626.806 30.6223  28
  -3  -7   3 688.130 33.9165  19
  -3  -7   4 330.262 24.1870   9
  -3  -7   4 247.732 23.0392   3
  -3  -7   4 337.877 24.1771  47
  -3  -7   4 310.965 24.0331  13
  -3  -7   4 300.967 23.8181  12
  -3  -7   4 316.019 24.3622  14
  -3  -7   4 277.784 22.5384  23
  -3  -7   4 272.016 21.6263  28
  -3  -7   4 273.307 22.7937  19
  -3  -7   5 923.564 40.9258   9
  -3  -7   5 881.929 41.0167   3
  -3  -7   5 962.438 41.9544  47
  -3  -7   5 940.857 41.4221  14
  -3  -7   5 968.499 42.0053  12
  -3  -7   5 976.731 41.9876  13
  -3  -7   5 780.487 32.4941  25
  -3  -7   5 936.131 39.7127  23
  -3  -7   5 939.770 39.3370  28
  -3  -7   5 907.327 40.1437  19
  -3  -7   6 12.3498 12.5285   3
  -3  -7   6 4.44177 10.5213  47
  -3  -7   6 19.9759 10.9591  14
  -3  -7   6 10.1918 11.1827  13
  -3  -7   6 10.1236 9.66166  25
  -3  -7   6 11.3235 12.0567  23
  -3  -7   6 10.0476 11.7638  28
  -3  -7   6 14.2304 10.9210   9
  -3  -7   6 12.7150 10.9562  12
  -3  -7   7 232.817 21.1642   9
  -3  -7   7 232.152 22.7679   3
  -3  -7   7 210.399 21.1885  47
  -3  -7   7 248.796 22.0158  14
  -3  -7   7 260.121 21.7950  13
  -3  -7   7 232.679 22.0645  12
  -3  -7   7 212.824 21.1092  23
  -3  -7   7 244.125 21.9325  28
  -3  -7   7 184.280 17.6116  25
  -3  -7   7 213.097 20.9238  19
  -3  -7   8 159.136 18.9422   9
  -3  -7   8 215.135 22.1387   3
  -3  -7   8 181.227 20.7419  47
  -3  -7   8 178.900 20.5421  46
  -3  -7   8 189.155 20.0168  14
  -3  -7   8 256.613 21.7645  13
  -3  -7   8 196.476 21.3964  23
  -3  -7   8 183.282 20.1524  28
  -3  -7   8 158.746 17.5372  25
  -3  -7   8 153.928 18.7484  21
  -3  -7   8 174.936 19.8123  19
  -3  -7   9 174.419 19.0705   9
  -3  -7   9 158.034 20.0548   3
  -3  -7   9 137.653 19.7358  46
  -3  -7   9 144.661 19.4652  47
  -3  -7   9 154.564 18.6300  13
  -3  -7   9 156.215 19.1611  14
  -3  -7   9 134.643 19.1309  23
  -3  -7   9 158.498 20.0379  28
  -3  -7   9 150.783 17.7266  25
  -3  -7   9 172.871 19.5362  19
  -3  -7   9 149.015 19.4609  21
  -3  -7   9 147.938 18.3190  18
  -3  -7  10 136.736 17.4893   9
  -3  -7  10 119.927 18.6477  47
  -3  -7  10 129.876 19.6671  46
  -3  -7  10 181.674 21.0032   3
  -3  -7  10 134.918 19.0924  14
  -3  -7  10 152.435 18.7164  13
  -3  -7  10 127.044 19.5870  23
  -3  -7  10 140.977 18.1988  25
  -3  -7  10 155.028 20.3090  28
  -3  -7  10 124.850 18.6191  21
  -3  -7  10 129.987 17.5660  18
  -3  -7  10 154.069 19.2040  19
  -3  -7  11 103.536 16.4356   9
  -3  -7  11 95.4407 17.9498  46
  -3  -7  11 74.8466 16.4310  47
  -3  -7  11 89.6923 10.3803  39
  -3  -7  11 110.492 18.5408  14
  -3  -7  11 83.2121 16.7461  13
  -3  -7  11 109.617 16.6328  18
  -3  -7  11 74.4840 15.7125  19
  -3  -7  11 110.745 18.9165  21
  -3  -7  11 92.1678 18.2264  23
  -3  -7  11 111.654 17.7843  25
  -3  -7  11 93.7803 17.8967  28
  -3  -7  11 102.486 17.7904   3
  -3  -7  12 164.198 19.6512   9
  -3  -7  12 156.573 20.7872   3
  -3  -7  12 156.502 21.5471  47
  -3  -7  12 183.364 22.8211  46
  -3  -7  12 175.808 20.8132  13
  -3  -7  12 158.254 20.6172  14
  -3  -7  12 133.688 19.6565  25
  -3  -7  12 135.843 20.8270  21
  -3  -7  12 145.496 18.9153  19
  -3  -7  12 148.925 18.8621  18
  -3  -7  13 73.8523 16.2911   9
  -3  -7  13 63.5014 16.6008   3
  -3  -7  13 72.9433 17.9387  47
  -3  -7  13 79.8062 18.4050  46
  -3  -7  13 66.7376 16.2407  13
  -3  -7  13 91.5258 17.8441  14
  -3  -7  13 71.5032 17.5530  25
  -3  -7  13 86.4634 18.7558  28
  -3  -7  13 100.862 16.7652  18
  -3  -7  13 86.2380 18.0807  21
  -3  -7  13 86.4471 16.0836  19
  -3  -7  14 235.650 24.3509   9
  -3  -7  14 198.750 21.6498   3
  -3  -7  14 221.716 24.6225  13
  -3  -7  14 194.920 25.1357  46
  -3  -7  14 225.057 25.5783  47
  -3  -7  14 236.949 24.9254  28
  -3  -7  14 227.059 25.1805  25
  -3  -7  14 258.732 26.1441  23
  -3  -7  14 204.223 20.9096  19
  -3  -7  14 242.874 24.4276  18
  -3  -7  14 256.751 27.0012  21
  -3  -7  15-1.85253 13.4580   9
  -3  -7  15 4.78518 13.9245  46
  -3  -7  15-10.6039 15.8586  47
  -3  -7  15-2.05197 14.5123  23
  -3  -7  15-3.40938 14.6165  25
  -3  -7  15 3.01704 15.0946  28
  -3  -7  15 0.96852 13.9666  13
  -3  -7  15-2.70276 14.0781  16
  -3  -7  15-6.39971 14.1474  18
  -3  -7  15-11.0945 12.9676  19
  -3  -7  15 4.93690 14.7778  21
  -3  -7  16 633.756 41.8861  47
  -3  -7  16 666.583 42.7924  46
  -3  -6  -9 86.1973 18.6259  20
  -3  -6  -9 83.3989 21.7039  14
  -3  -6  -9 103.405 22.2251   7
  -3  -6  -9 105.345 19.5134  29
  -3  -6  -9 107.662 22.0058  12
  -3  -6  -9 104.185 20.6217  10
  -3  -6  -8 41.5166 15.3439  20
  -3  -6  -8 18.1708 18.5844  14
  -3  -6  -8 23.3950 17.2900   7
  -3  -6  -8 41.9536 18.9875   1
  -3  -6  -8 47.5659 15.7479  29
  -3  -6  -8 15.1945 18.2697  12
  -3  -6  -7 715.001 40.4248  20
  -3  -6  -7 813.898 46.2346  12
  -3  -6  -7 747.924 45.5016  14
  -3  -6  -7 737.498 34.4722   3
  -3  -6  -7 840.654 47.5787   1
  -3  -6  -7 713.055 39.8935  29
  -3  -6  -7 823.851 45.6731   7
  -3  -6  -6 515.318 33.3592  20
  -3  -6  -6 521.307 28.2618  19
  -3  -6  -6 614.055 39.5475  12
  -3  -6  -6 641.143 40.1029  13
  -3  -6  -6 565.490 38.6475  14
  -3  -6  -6 665.309 41.0743   1
  -3  -6  -6 596.462 31.0985   3
  -3  -6  -6 538.648 33.1380  29
  -3  -6  -6 574.960 37.9376   7
  -3  -6  -5 188.894 18.0492  19
  -3  -6  -5 167.091 19.7050  20
  -3  -6  -5 182.612 24.5193   1
  -3  -6  -5 203.192 19.5823   3
  -3  -6  -5 184.943 24.1856  14
  -3  -6  -5 187.389 23.8132  12
  -3  -6  -5 165.415 22.9471  13
  -3  -6  -5 151.123 19.9103  29
  -3  -6  -5 181.592 22.7112   7
  -3  -6  -4 66.7423 14.1354  20
  -3  -6  -4 76.0764 13.7865  19
  -3  -6  -4 64.8655 7.78939  42
  -3  -6  -4 60.6338 14.4843   3
  -3  -6  -4 50.4577 16.0698   1
  -3  -6  -4 74.5542 16.5066   7
  -3  -6  -4 39.6374 15.0178  14
  -3  -6  -4 36.8209 15.3621  13
  -3  -6  -4 59.1840 13.5178  29
  -3  -6  -4 54.3473 15.9469  12
  -3  -6  -3 422.462 26.5003  20
  -3  -6  -3 473.371 26.5693  19
  -3  -6  -3 473.206 16.9770  42
  -3  -6  -3 531.141 29.1332   3
  -3  -6  -3 540.583 34.0168   1
  -3  -6  -3 470.717 31.6853  13
  -3  -6  -3 493.311 31.8167  12
  -3  -6  -3 543.284 33.2386  14
  -3  -6  -3 431.888 26.3983  29
  -3  -6  -3 387.908 22.6217  23
  -3  -6  -3 378.260 20.5878  28
  -3  -6  -3 471.948 30.9999   7
  -3  -6  -2 37.7578 10.7155  20
  -3  -6  -2 58.8589 13.4953  19
  -3  -6  -2 47.8965 6.29402  42
  -3  -6  -2 44.9300 13.1024   3
  -3  -6  -2 36.0399 13.5570   7
  -3  -6  -2 44.0230 14.5435   1
  -3  -6  -2 45.0053 14.2443  13
  -3  -6  -2 42.2475 14.3393  14
  -3  -6  -2 50.2633 11.8481  23
  -3  -6  -2 51.5360 12.0781  29
  -3  -6  -2 49.4779 10.6376  28
  -3  -6  -2 59.3825 15.0855  12
  -3  -6  -1 52.5093 12.3290  19
  -3  -6  -1 48.2451 10.9834  20
  -3  -6  -1 42.5469 5.78257  42
  -3  -6  -1 50.7274 12.6776   3
  -3  -6  -1 55.3928 15.4870   1
  -3  -6  -1 44.0882 13.6686   7
  -3  -6  -1 31.8739 12.8559  14
  -3  -6  -1 48.3996 14.0420  13
  -3  -6  -1 44.4962 11.1705  29
  -3  -6  -1 34.7541 10.7444  23
  -3  -6  -1 25.4075 9.59899  28
  -3  -6  -1 37.6772 12.9614  12
  -3  -6   0 323.762 22.4284  19
  -3  -6   0 263.709 18.4227  20
  -3  -6   0 342.512 12.9711  42
  -3  -6   0 365.719 27.2882   1
  -3  -6   0 354.307 24.2005   3
  -3  -6   0 339.389 25.3958  13
  -3  -6   0 340.038 24.4925  12
  -3  -6   0 338.513 24.9896  14
  -3  -6   0 307.409 20.0479  29
  -3  -6   0 317.589 19.7883  28
  -3  -6   0 308.205 20.8718  23
  -3  -6   0 321.083 23.9265   7
  -3  -6   1 43.1289 12.3139  12
  -3  -6   1 46.4058 11.7490  47
  -3  -6   1 25.6213 5.57476  42
  -3  -6   1 24.7011 5.40406  42
  -3  -6   1 42.6702 13.0057   3
  -3  -6   1 39.0119 14.1620   1
  -3  -6   1 33.4234 12.3782   7
  -3  -6   1 32.8142 11.9633  13
  -3  -6   1 26.5613 11.5702  14
  -3  -6   1 25.4560 11.1992  23
  -3  -6   1 49.1494 11.8300  28
  -3  -6   1 35.2291 8.83081  20
  -3  -6   1 33.4468 11.4893  19
  -3  -6   2 308.183 22.0483  47
  -3  -6   2 283.128 12.6638  42
  -3  -6   2 328.305 25.8517   1
  -3  -6   2 353.710 24.1664  13
  -3  -6   2 298.720 22.5211  14
  -3  -6   2 306.137 22.7216  12
  -3  -6   2 340.979 21.9034  23
  -3  -6   2 304.146 20.4162  28
  -3  -6   2 277.787 16.7120  20
  -3  -6   2 325.720 22.4551  19
  -3  -6   3 111.733 14.9194   9
  -3  -6   3 112.397 15.0547  47
  -3  -6   3 98.4399 8.11644  42
  -3  -6   3 117.609 15.7025  12
  -3  -6   3 145.230 15.5017  14
  -3  -6   3 113.056 15.7068  13
  -3  -6   3 120.503 15.3206  23
  -3  -6   3 100.245 13.9783  28
  -3  -6   3 92.7788 14.1125  19
  -3  -6   4 415.510 25.1182   9
  -3  -6   4 500.725 28.2359   3
  -3  -6   4 452.504 26.0058  47
  -3  -6   4 368.460 15.1792  42
  -3  -6   4 393.551 24.7175  13
  -3  -6   4 429.091 25.5592  12
  -3  -6   4 430.432 25.3745  14
  -3  -6   4 296.246 15.1558  35
  -3  -6   4 403.978 21.4822  25
  -3  -6   4 419.361 25.1919  23
  -3  -6   4 394.104 23.7407  28
  -3  -6   4 422.032 25.2011  19
  -3  -6   5 11.2863 9.35701  47
  -3  -6   5 19.9341 5.95671  42
  -3  -6   5 13.3773 11.0050   3
  -3  -6   5 20.8631 10.4598  14
  -3  -6   5 27.9756 10.6635  13
  -3  -6   5 20.1576 10.8876  23
  -3  -6   5 8.18474 8.99535  25
  -3  -6   5 16.4403 10.3604  28
  -3  -6   5 29.1528 10.1938  12
  -3  -6   5 39.0646 10.3201   9
  -3  -6   6 700.420 33.6110  47
  -3  -6   6 669.578 23.1075  42
  -3  -6   6 748.852 33.6858  13
  -3  -6   6 666.258 32.6269  12
  -3  -6   6 726.068 33.4256  14
  -3  -6   6 685.478 32.4440   9
  -3  -6   6 734.862 34.0868  23
  -3  -6   6 734.163 33.3706  28
  -3  -6   6 669.881 30.3150  25
  -3  -6   6 759.697 35.3203   3
  -3  -6   7 61.5451 12.3854   9
  -3  -6   7 68.7129 15.1403   3
  -3  -6   7 74.8648 13.9367  46
  -3  -6   7 60.0303 13.0498  47
  -3  -6   7 49.5430 12.2633  14
  -3  -6   7 48.1335 12.2488  13
  -3  -6   7 54.9900 13.2258  23
  -3  -6   7 59.1726 13.0305  25
  -3  -6   7 66.5974 13.8208  28
  -3  -6   7 43.1157 13.0193  19
  -3  -6   7 56.1739 13.0534  21
  -3  -6   8 484.613 26.5337   9
  -3  -6   8 454.046 27.7393   3
  -3  -6   8 467.863 28.0151  46
  -3  -6   8 455.685 27.4543  47
  -3  -6   8 480.521 26.4881  13
  -3  -6   8 457.217 26.1929  14
  -3  -6   8 418.009 27.1475  23
  -3  -6   8 416.686 27.0383  28
  -3  -6   8 403.661 25.4944  25
  -3  -6   8 442.735 25.4218  18
  -3  -6   8 514.941 27.9034  19
  -3  -6   8 449.110 28.2832  21
  -3  -6   9 138.077 16.1568   9
  -3  -6   9 153.906 18.4253  47
  -3  -6   9 158.205 18.6642  46
  -3  -6   9 145.068 18.4107   3
  -3  -6   9 164.540 17.6345  14
  -3  -6   9 175.984 17.7162  13
  -3  -6   9 136.261 18.2777  23
  -3  -6   9 159.526 19.0196  28
  -3  -6   9 138.436 17.5529  25
  -3  -6   9 168.468 17.7657  19
  -3  -6   9 153.977 19.0617  21
  -3  -6   9 167.935 17.0684  18
  -3  -6  10 67.4737 12.9865   9
  -3  -6  10 71.5588 14.7395  47
  -3  -6  10 71.1022 14.4864  46
  -3  -6  10 63.6002 8.36199  39
  -3  -6  10 66.4382 14.3777   3
  -3  -6  10 94.9242 14.4103  13
  -3  -6  10 42.7676 12.5299  14
  -3  -6  10 67.3875 14.4237  25
  -3  -6  10 65.3935 13.3330  18
  -3  -6  10 81.9603 15.0437  19
  -3  -6  10 73.0676 15.5557  21
  -3  -6  11 245.321 20.7759   9
  -3  -6  11 243.173 22.6557  47
  -3  -6  11 222.169 22.5555  46
  -3  -6  11 194.457 12.6484  39
  -3  -6  11 265.009 21.7689  13
  -3  -6  11 242.950 21.5571  14
  -3  -6  11 241.375 20.6842  19
  -3  -6  11 213.603 22.9665  21
  -3  -6  11 223.850 20.2673  18
  -3  -6  11 213.412 22.0612  25
  -3  -6  11 234.980 21.9327   3
  -3  -6  12 402.249 26.3303   9
  -3  -6  12 385.114 26.6160   3
  -3  -6  12 346.698 28.0739  47
  -3  -6  12 338.021 27.8044  46
  -3  -6  12 405.976 26.9260  13
  -3  -6  12 338.201 26.7284  14
  -3  -6  12 369.228 28.3433  23
  -3  -6  12 417.188 29.0855  28
  -3  -6  12 356.528 28.2401  25
  -3  -6  12 412.517 26.4573  18
  -3  -6  12 368.836 29.1668  21
  -3  -6  12 379.346 24.9582  19
  -3  -6  13 168.012 19.1750   9
  -3  -6  13 170.262 19.7834   3
  -3  -6  13 164.171 21.0654  46
  -3  -6  13 166.150 21.6661  47
  -3  -6  13 184.245 20.9253  13
  -3  -6  13 188.594 21.9140  28
  -3  -6  13 180.420 21.2579  23
  -3  -6  13 164.497 21.5631  25
  -3  -6  13 167.901 22.6161  21
  -3  -6  13 163.457 18.0851  19
  -3  -6  13 208.094 20.5513  18
  -3  -6  14 858.846 40.2513   9
  -3  -6  14 789.574 36.5184   3
  -3  -6  14 894.184 41.8286  13
  -3  -6  14 830.850 39.3615  16
  -3  -6  14 787.626 43.0512  46
  -3  -6  14 774.518 42.8770  47
  -3  -6  14 851.425 42.2914  28
  -3  -6  14 762.026 43.0614  25
  -3  -6  14 859.297 42.7068  23
  -3  -6  14 848.158 39.7529  18
  -3  -6  14 771.353 35.0810  19
  -3  -6  14 795.730 44.9905  21
  -3  -6  15 552.752 33.8909   9
  -3  -6  15 585.821 33.8902  16
  -3  -6  15 551.641 34.9547  13
  -3  -6  15 511.707 36.6447  47
  -3  -6  15 506.675 35.8128  46
  -3  -6  15 589.678 35.8007  23
  -3  -6  15 517.492 37.1824  25
  -3  -6  15 552.354 35.0538  28
  -3  -6  15 546.169 38.3567  21
  -3  -6  15 529.880 28.0156  19
  -3  -6  15 568.255 33.9141  18
  -3  -6  16 61.2534 14.0948   8
  -3  -6  16 55.4103 16.2656   9
  -3  -6  16 49.9009 16.6049  13
  -3  -6  16 52.8372 15.5334  16
  -3  -6  16 63.0268 18.6649  25
  -3  -6  16 88.2484 18.3319  23
  -3  -6  16 61.6804 16.9641  28
  -3  -6  16 54.3721 15.6347  18
  -3  -6  16 52.3752 17.9605  21
  -3  -6  16 64.8121 17.4730  46
  -3  -6  16 34.9420 16.5121  47
  -3  -6  17 22.8101 12.5143   8
  -3  -5 -10 33.5238 17.2186   7
  -3  -5 -10 43.7024 18.5405   1
  -3  -5 -10 5.28146 16.2433  14
  -3  -5 -10 16.8591 14.5824  20
  -3  -5 -10 21.0304 15.1042  29
  -3  -5 -10 25.4317 14.9766  10
  -3  -5 -10 17.9917 17.1519  12
  -3  -5  -9 257.213 28.3603   1
  -3  -5  -9 236.140 28.5424  12
  -3  -5  -9 296.785 29.9234  14
  -3  -5  -9 211.894 25.1634  20
  -3  -5  -9 264.769 27.0778  29
  -3  -5  -9 249.523 27.4011   7
  -3  -5  -9 255.497 27.0382  10
  -3  -5  -8 409.480 24.2604   3
  -3  -5  -8 458.783 34.8170   1
  -3  -5  -8 446.858 32.8495  20
  -3  -5  -8 459.827 35.2682  14
  -3  -5  -8 419.743 34.0541  12
  -3  -5  -8 433.987 32.0490  29
  -3  -5  -8 409.636 24.1631  32
  -3  -5  -8 471.953 34.7103   7
  -3  -5  -8 523.053 34.8631  10
  -3  -5  -7 460.362 25.7920   3
  -3  -5  -7 516.901 35.1025   1
  -3  -5  -7 433.033 23.8442  19
  -3  -5  -7 454.641 31.5641  20
  -3  -5  -7 408.986 19.3246  42
  -3  -5  -7 514.068 34.8498  14
  -3  -5  -7 485.165 33.9406  12
  -3  -5  -7 462.190 19.4820  34
  -3  -5  -7 401.941 23.4625  32
  -3  -5  -7 470.938 31.4651  29
  -3  -5  -7 470.385 32.2942  10
  -3  -5  -7 527.077 34.3667   7
  -3  -5  -6 106.890 14.6926   3
  -3  -5  -6 90.8072 17.2615   7
  -3  -5  -6 94.5606 18.3870   1
  -3  -5  -6 92.7549 16.9689  20
  -3  -5  -6 74.6571 12.3914  19
  -3  -5  -6 81.3580 9.02178  42
  -3  -5  -6 106.807 18.7487  14
  -3  -5  -6 72.4799 9.35228  34
  -3  -5  -6 92.5378 12.0475  32
  -3  -5  -6 100.276 17.7547  29
  -3  -5  -6 95.7681 18.2300  12
  -3  -5  -6 106.027 17.8943  10
  -3  -5  -5 189.984 22.3431   1
  -3  -5  -5 158.415 16.9985   3
  -3  -5  -5 185.734 19.6220  20
  -3  -5  -5 179.443 16.5603  19
  -3  -5  -5 159.938 10.8648  42
  -3  -5  -5 193.564 22.0293  14
  -3  -5  -5 216.069 22.3134  12
  -3  -5  -5 170.878 11.7535  34
  -3  -5  -5 167.507 14.8064  32
  -3  -5  -5 192.683 20.2536  29
  -3  -5  -5 178.103 19.8454  10
  -3  -5  -5 195.184 21.6078   7
  -3  -5  -4 55.3011 14.7462   1
  -3  -5  -4 49.9086 14.0018   7
  -3  -5  -4 40.1482 11.8537   3
  -3  -5  -4 48.6926 6.66006  42
  -3  -5  -4 43.0668 11.8860  20
  -3  -5  -4 55.3057 12.2710  19
  -3  -5  -4 59.2102 14.2833  14
  -3  -5  -4 41.2661 9.32609  32
  -3  -5  -4 42.7109 12.8274  29
  -3  -5  -4 51.3074 14.0673  12
  -3  -5  -3 205.791 20.9552   1
  -3  -5  -3 202.007 18.0015   3
  -3  -5  -3 196.353 17.3551  19
  -3  -5  -3 172.796 17.9138  20
  -3  -5  -3 181.139 9.68563  42
  -3  -5  -3 206.189 20.0043  12
  -3  -5  -3 213.546 21.0039  14
  -3  -5  -3 195.582 20.4032  13
  -3  -5  -3 210.733 16.7742  23
  -3  -5  -3 190.354 18.5039  29
  -3  -5  -3 182.053 14.2527  28
  -3  -5  -3 248.650 20.7465   7
  -3  -5  -2 141.152 18.1972   1
  -3  -5  -2 157.588 16.2834   3
  -3  -5  -2 154.806 15.9091  20
  -3  -5  -2 173.842 16.0821  19
  -3  -5  -2 138.588 7.80621  42
  -3  -5  -2 138.620 17.7904  13
  -3  -5  -2 173.195 18.2735  12
  -3  -5  -2 159.546 18.0662  14
  -3  -5  -2 125.248 10.6079  34
  -3  -5  -2 129.829 13.0216  28
  -3  -5  -2 147.647 14.6481  23
  -3  -5  -2 142.331 15.9846  29
  -3  -5  -2 168.563 17.7678   7
  -3  -5  -1 568.793 32.9375   1
  -3  -5  -1 659.572 31.0965   3
  -3  -5  -1 646.191 29.5793  20
  -3  -5  -1 670.281 29.7717  19
  -3  -5  -1 685.272 17.9729  42
  -3  -5  -1 611.075 31.9653  13
  -3  -5  -1 632.703 31.6570  12
  -3  -5  -1 643.709 32.3882  14
  -3  -5  -1 607.079 21.9237  34
  -3  -5  -1 653.142 28.4538  23
  -3  -5  -1 623.248 29.6112  29
  -3  -5  -1 645.193 26.9109  28
  -3  -5  -1 620.562 31.2979   7
  -3  -5  -1 655.683 23.4451   8
  -3  -5   0 325.361 24.4916   1
  -3  -5   0 359.237 23.0129   3
  -3  -5   0 342.434 21.6456  19
  -3  -5   0 327.692 19.9841  20
  -3  -5   0 349.382 11.2052  42
  -3  -5   0 345.020 23.0886  14
  -3  -5   0 353.753 23.1590  12
  -3  -5   0 309.066 22.5738  13
  -3  -5   0 328.748 15.2869  34
  -3  -5   0 349.472 21.2443  29
  -3  -5   0 335.352 19.6501  28
  -3  -5   0 315.092 19.9260  23
  -3  -5   0 334.754 22.7783   7
  -3  -5   0 353.628 16.0548   8
  -3  -5   1 275.968 14.2522   8
  -3  -5   1 274.641 19.9934   7
  -3  -5   1 303.819 23.2753   1
  -3  -5   1 273.638 19.7959  47
  -3  -5   1 285.596 10.1421  42
  -3  -5   1 265.787 10.1289  42
  -3  -5   1 294.549 20.6262  12
  -3  -5   1 276.844 20.4877  13
  -3  -5   1 290.012 20.5538  14
  -3  -5   1 259.657 13.7849  34
  -3  -5   1 299.425 19.0632  29
  -3  -5   1 281.937 18.3107  28
  -3  -5   1 312.502 19.9715  23
  -3  -5   1 287.635 19.9921  19
  -3  -5   1 254.720 16.9849  20
  -3  -5   2 0.64483 8.48852  12
  -3  -5   2-1.60339 5.98353   8
  -3  -5   2 6.80879 10.4120   1
  -3  -5   2-1.22483 8.31439  47
  -3  -5   2 2.79472 3.48341  42
  -3  -5   2-7.31625 9.73546  13
  -3  -5   2-1.31216 8.90719  14
  -3  -5   2 0.61895 5.42418  34
  -3  -5   2 0.60602 9.09590  23
  -3  -5   2 1.67143 8.44956  28
  -3  -5   2 2.54171 9.36909  19
  -3  -5   2 3.82668 6.76590  20
  -3  -5   3 563.788 27.5951   9
  -3  -5   3 550.610 21.2839   8
  -3  -5   3 586.998 31.9572   1
  -3  -5   3 610.503 30.1032   3
  -3  -5   3 624.826 28.2383  47
  -3  -5   3 592.907 17.3265  42
  -3  -5   3 579.059 27.8584  14
  -3  -5   3 605.320 28.9139  13
  -3  -5   3 624.065 28.8614  12
  -3  -5   3 595.570 21.6472  34
  -3  -5   3 562.262 27.7407  23
  -3  -5   3 566.671 25.6940  25
  -3  -5   3 591.422 27.4021  28
  -3  -5   3 570.008 28.0916  19
  -3  -5   4 868.237 34.5768   9
  -3  -5   4 996.737 38.7711   3
  -3  -5   4 931.008 40.9455   1
  -3  -5   4 885.732 34.9101  47
  -3  -5   4 849.897 23.6642  42
  -3  -5   4 917.571 35.6079  13
  -3  -5   4 854.904 34.8099  12
  -3  -5   4 895.048 34.8207  14
  -3  -5   4 735.716 25.5629  35
  -3  -5   4 918.219 28.6774  34
  -3  -5   4 873.502 33.4866  25
  -3  -5   4 874.275 35.5456  23
  -3  -5   4 905.161 35.3322  28
  -3  -5   4 890.352 36.1450  19
  -3  -5   5 492.112 25.5447  47
  -3  -5   5 498.541 17.2406  42
  -3  -5   5 490.044 27.3430   3
  -3  -5   5 564.632 31.7037   1
  -3  -5   5 501.941 25.3253  14
  -3  -5   5 534.576 26.0588  13
  -3  -5   5 515.270 26.0725  12
  -3  -5   5 494.255 26.4148  23
  -3  -5   5 498.592 26.1618  28
  -3  -5   5 477.628 25.0529  25
  -3  -5   5 511.230 25.4633   9
  -3  -5   6 1368.22 44.9499   9
  -3  -5   6 1339.86 46.4247  46
  -3  -5   6 1360.00 46.5064  47
  -3  -5   6 1249.09 34.6165  42
  -3  -5   6 1346.55 47.6599   3
  -3  -5   6 1350.13 44.9722  13
  -3  -5   6 1345.54 45.7284  12
  -3  -5   6 1417.61 45.6634  14
  -3  -5   6 1275.62 46.2822  23
  -3  -5   6 1268.99 45.5923  28
  -3  -5   6 1316.53 45.6497  25
  -3  -5   6 1335.71 48.5324  21
  -3  -5   7 1449.57 46.2409   9
  -3  -5   7 1337.78 47.8166  46
  -3  -5   7 1335.67 47.2541  47
  -3  -5   7 1329.45 37.0492  42
  -3  -5   7 1435.22 46.4451  13
  -3  -5   7 1438.55 46.6757  14
  -3  -5   7 1364.09 50.3942  21
  -3  -5   7 1399.40 45.7719  18
  -3  -5   7 1336.36 46.9179  19
  -3  -5   7 1380.67 48.6201  23
  -3  -5   7 1324.66 47.6144  28
  -3  -5   7 1388.51 48.2689  25
  -3  -5   7 1436.75 49.3881   3
  -3  -5   8 544.813 26.0211   9
  -3  -5   8 481.240 26.9155  46
  -3  -5   8 461.520 26.3410  47
  -3  -5   8 540.010 28.2552   3
  -3  -5   8 494.476 25.0685  13
  -3  -5   8 517.987 25.9185  14
  -3  -5   8 479.131 27.0752  28
  -3  -5   8 476.752 27.1437  23
  -3  -5   8 500.199 27.9245  25
  -3  -5   8 520.010 29.6186  21
  -3  -5   8 506.810 25.5188  18
  -3  -5   8 498.132 26.3730  19
  -3  -5   9 787.115 32.4226   9
  -3  -5   9 683.880 33.4515  46
  -3  -5   9 684.024 33.4034  47
  -3  -5   9 729.403 22.8416  39
  -3  -5   9 802.933 34.8742   3
  -3  -5   9 779.754 32.9709  14
  -3  -5   9 811.637 33.2519  13
  -3  -5   9 747.589 35.2844  25
  -3  -5   9 749.548 31.3417  22
  -3  -5   9 695.857 36.0727  21
  -3  -5   9 804.316 33.4671  19
  -3  -5   9 739.030 31.6797  18
  -3  -5  10 865.758 34.8578   9
  -3  -5  10 755.279 36.2716  47
  -3  -5  10 798.641 37.1256  46
  -3  -5  10 746.342 23.8527  39
  -3  -5  10 860.670 36.5457   3
  -3  -5  10 936.816 36.2640  13
  -3  -5  10 864.428 36.0250  14
  -3  -5  10 826.887 38.6652  25
  -3  -5  10 862.442 34.9741  18
  -3  -5  10 854.429 34.3933  22
  -3  -5  10 889.014 35.6099  19
  -3  -5  10 835.937 40.2129  21
  -3  -5  11 542.038 27.4167   9
  -3  -5  11 460.240 28.5528  46
  -3  -5  11 420.643 27.7013  47
  -3  -5  11 410.882 16.1832  39
  -3  -5  11 466.722 26.6690   3
  -3  -5  11 526.494 27.8304  13
  -3  -5  11 505.676 27.8987  14
  -3  -5  11 467.957 28.7649  23
  -3  -5  11 466.840 28.5534  28
  -3  -5  11 450.239 29.8370  25
  -3  -5  11 513.828 26.8680  18
  -3  -5  11 469.299 30.9472  21
  -3  -5  11 488.912 25.9602  19
  -3  -5  11 503.280 27.0087  22
  -3  -5  12 129.050 15.6793   9
  -3  -5  12 101.412 16.4500  47
  -3  -5  12 127.338 17.1871  46
  -3  -5  12 82.8320 7.96873  39
  -3  -5  12 115.153 16.4499  13
  -3  -5  12 128.315 15.5071  18
  -3  -5  12 125.732 19.2860  21
  -3  -5  12 115.375 15.0073  19
  -3  -5  12 97.3155 14.9905  22
  -3  -5  12 118.592 17.6405  23
  -3  -5  12 145.116 18.2282  28
  -3  -5  12 129.321 19.1043  25
  -3  -5  12 129.955 16.2906   3
  -3  -5  13 636.950 32.1502   9
  -3  -5  13 572.336 29.4881   3
  -3  -5  13 555.001 33.4951  46
  -3  -5  13 521.247 32.9641  45
  -3  -5  13 532.218 33.5362  47
  -3  -5  13 564.365 31.9149  13
  -3  -5  13 612.689 31.1760  16
  -3  -5  13 579.047 33.0677  23
  -3  -5  13 634.140 33.8240  28
  -3  -5  13 622.866 36.4855  25
  -3  -5  13 561.877 36.4390  21
  -3  -5  13 637.332 32.1432  18
  -3  -5  13 548.215 31.1882  22
  -3  -5  13 634.485 29.0190  19
  -3  -5  14 11.0461 10.0000   8
  -3  -5  14 9.67135 11.8852   9
  -3  -5  14 12.0789 10.6146   3
  -3  -5  14 7.61618 13.8503  13
  -3  -5  14 8.58573 11.0856  16
  -3  -5  14-2.05063 12.2105  46
  -3  -5  14 3.04399 13.1753  47
  -3  -5  14 23.4353 12.9810  45
  -3  -5  14 6.08159 13.0417  23
  -3  -5  14 14.2579 14.3735  25
  -3  -5  14 12.0053 13.2276  28
  -3  -5  14 7.90009 12.0648  18
  -3  -5  14 18.1490 12.7674  22
  -3  -5  14 16.1954 14.5936  21
  -3  -5  14 17.4085 10.1186  19
  -3  -5  15 120.727 16.0803   8
  -3  -5  15 102.941 17.6422   9
  -3  -5  15 144.302 18.4336  16
  -3  -5  15 112.688 18.7822  13
  -3  -5  15 92.2843 18.3438  45
  -3  -5  15 103.205 19.3895  46
  -3  -5  15 68.4209 18.0783  47
  -3  -5  15 119.303 20.9238  25
  -3  -5  15 115.148 19.0840  23
  -3  -5  15 129.121 19.2420  28
  -3  -5  15 115.149 17.7155  18
  -3  -5  15 103.066 13.6159  19
  -3  -5  15 118.553 17.9377  22
  -3  -5  15 104.837 20.2908  21
  -3  -5  16 26.8262 11.9057   8
  -3  -5  16 7.19575 13.5957   9
  -3  -5  16 1.73539 13.6907  16
  -3  -5  16-2.87375 15.2568  13
  -3  -5  16 10.1357 14.4163  46
  -3  -5  16 5.59971 16.6925  47
  -3  -5  16 8.99349 12.4630  45
  -3  -5  16 36.4666 16.5742  25
  -3  -5  16 23.2951 13.7742  23
  -3  -5  16 30.7695 14.5981  28
  -3  -5  16 6.29444 15.3205  21
  -3  -5  16-21.9685 16.9447  18
  -3  -5  17 232.884 22.3867   8
  -3  -5  17 228.209 24.2958   9
  -3  -5  17 225.597 25.6411  45
  -3  -5  17 195.540 24.8721  46
  -3  -5  17 210.760 25.5038  47
  -3  -5  17 241.893 24.4073  23
  -3  -5  17 239.297 24.4535  28
  -3  -5  17 186.776 23.9538  13
  -3  -5  17 213.992 23.0457  16
  -3  -5  17 230.902 23.3123  18
  -3  -4 -11 119.112 22.6105   1
  -3  -4 -11 83.5609 20.1472   7
  -3  -4 -11 111.206 21.2995  20
  -3  -4 -11 99.9602 22.3689  14
  -3  -4 -11 94.9772 16.0129  32
  -3  -4 -11 125.027 21.7382  29
  -3  -4 -11 93.4644 19.6869  10
  -3  -4 -11 102.349 21.7771  12
  -3  -4 -10 86.8709 20.4689   1
  -3  -4 -10 74.7603 18.6570   7
  -3  -4 -10 70.5872 17.4078  20
  -3  -4 -10 71.0802 11.2429  42
  -3  -4 -10 82.6900 20.3094  14
  -3  -4 -10 64.0806 14.1186  32
  -3  -4 -10 95.7263 19.7669  29
  -3  -4 -10 79.8245 18.0755  10
  -3  -4 -10 79.2114 19.4050  12
  -3  -4  -9 444.846 32.9181   1
  -3  -4  -9 317.085 19.7175   3
  -3  -4  -9 346.661 29.3940  20
  -3  -4  -9 322.494 19.1846  42
  -3  -4  -9 466.235 34.0990  12
  -3  -4  -9 394.271 32.1168  14
  -3  -4  -9 364.834 25.0235  32
  -3  -4  -9 378.489 30.7398  29
  -3  -4  -9 367.790 29.5009  10
  -3  -4  -9 411.195 31.3940   7
  -3  -4  -8 399.195 30.4034   1
  -3  -4  -8 306.068 20.1359   3
  -3  -4  -8 301.676 18.5972  19
  -3  -4  -8 355.067 28.2857  20
  -3  -4  -8 282.503 16.9941  42
  -3  -4  -8 361.669 30.1042  14
  -3  -4  -8 370.952 29.5665  12
  -3  -4  -8 336.073 23.1953  32
  -3  -4  -8 347.475 16.1154  34
  -3  -4  -8 305.920 17.3284  31
  -3  -4  -8 352.451 28.5659  29
  -3  -4  -8 411.836 29.8657   7
  -3  -4  -8 356.409 27.4760  10
  -3  -4  -7 685.009 37.8722   1
  -3  -4  -7 690.112 29.3466   3
  -3  -4  -7 617.638 26.8812  19
  -3  -4  -7 664.318 36.1539  20
  -3  -4  -7 563.029 22.8934  42
  -3  -4  -7 660.839 37.2259  14
  -3  -4  -7 758.013 38.5559  12
  -3  -4  -7 696.359 22.5177  34
  -3  -4  -7 662.563 30.9803  32
  -3  -4  -7 654.587 36.3158  29
  -3  -4  -7 667.746 24.8495  31
  -3  -4  -7 724.614 37.1454   7
  -3  -4  -7 662.732 35.4070  10
  -3  -4  -6 283.919 25.0502   1
  -3  -4  -6 295.766 20.0279   3
  -3  -4  -6 279.032 23.9335  20
  -3  -4  -6 294.124 18.6024  19
  -3  -4  -6 254.714 13.6604  42
  -3  -4  -6 319.279 25.3076  12
  -3  -4  -6 317.506 25.3280  14
  -3  -4  -6 295.581 20.1798  32
  -3  -4  -6 315.379 13.5331  34
  -3  -4  -6 299.664 24.1372  29
  -3  -4  -6 283.330 23.8873   7
  -3  -4  -6 299.613 23.3716  10
  -3  -4  -5 1404.64 45.2565   3
  -3  -4  -5 1328.12 52.2062   1
  -3  -4  -5 1369.02 43.2565  19
  -3  -4  -5 1308.58 50.0367  20
  -3  -4  -5 1164.60 33.8947  42
  -3  -4  -5 1359.15 50.9562  12
  -3  -4  -5 1316.81 50.7616  14
  -3  -4  -5 1378.92 34.4087  34
  -3  -4  -5 1379.18 44.5070  32
  -3  -4  -5 1322.97 50.8588  29
  -3  -4  -5 1405.82 50.2778  10
  -3  -4  -5 1412.65 51.0459   7
  -3  -4  -4 357.872 21.5251   3
  -3  -4  -4 381.589 25.8097   1
  -3  -4  -4 346.190 23.9061  20
  -3  -4  -4 381.430 20.9618  19
  -3  -4  -4 303.595 12.6218  42
  -3  -4  -4 339.605 23.9446  14
  -3  -4  -4 362.995 24.2294  12
  -3  -4  -4 364.402 20.1976  32
  -3  -4  -4 336.464 23.7531  29
  -3  -4  -4 360.878 23.9766   7
  -3  -4  -4 355.755 23.1869  10
  -3  -4  -3 59.2663 12.1183   3
  -3  -4  -3 49.9708 11.9303   7
  -3  -4  -3 54.2821 12.9765   1
  -3  -4  -3 35.5753 11.1348  20
  -3  -4  -3 53.9489 11.0143  19
  -3  -4  -3 53.4273 5.31794  42
  -3  -4  -3 59.3806 13.0179  14
  -3  -4  -3 46.4688 6.47247  34
  -3  -4  -3 68.9556 10.2303  32
  -3  -4  -3 56.9664 11.0920  23
  -3  -4  -3 58.8272 12.0435  29
  -3  -4  -3 54.2758 9.70116  28
  -3  -4  -3 58.6704 12.6402  12
  -3  -4  -3 54.1527 7.76464   8
  -3  -4  -3 64.2759 12.3323  10
  -3  -4  -2 682.837 33.8353   1
  -3  -4  -2 728.325 31.0730   3
  -3  -4  -2 658.405 31.0875  20
  -3  -4  -2 771.319 30.4116  19
  -3  -4  -2 643.387 17.3284  42
  -3  -4  -2 710.284 31.8611  12
  -3  -4  -2 713.541 32.7065  13
  -3  -4  -2 701.928 32.3034  14
  -3  -4  -2 688.503 20.8330  34
  -3  -4  -2 730.140 28.1994  32
  -3  -4  -2 696.414 28.5879  23
  -3  -4  -2 727.711 32.7126  29
  -3  -4  -2 744.254 27.4514  28
  -3  -4  -2 736.279 23.3983   8
  -3  -4  -2 714.157 31.7829   7
  -3  -4  -1 26.6227 9.56551   7
  -3  -4  -1 24.3678 10.0883   1
  -3  -4  -1 44.4687 10.8301   3
  -3  -4  -1 29.6993 9.33919  20
  -3  -4  -1 33.7715 9.67294  19
  -3  -4  -1 28.5198 2.86353  42
  -3  -4  -1 39.1910 10.4533  14
  -3  -4  -1 21.1633 9.23315  13
  -3  -4  -1 31.4666 5.42461  34
  -3  -4  -1 34.1137 9.97887  29
  -3  -4  -1 48.2580 10.0034  23
  -3  -4  -1 35.4684 9.12525  28
  -3  -4  -1 37.2805 6.42159   8
  -3  -4  -1 42.6284 10.1880  12
  -3  -4   0 2155.77 56.8890   9
  -3  -4   0 2195.59 50.7049   8
  -3  -4   0 2132.57 61.0295   7
  -3  -4   0 2077.36 58.3010  43
  -3  -4   0 2147.43 61.6120  14
  -3  -4   0 2206.75 56.3357  15
  -3  -4   0 2083.33 61.0254  12
  -3  -4   0 2078.95 61.7552  13
  -3  -4   0 2132.29 66.2404   1
  -3  -4   0 2163.78 62.6011   3
  -3  -4   0 2045.68 49.2753  34
  -3  -4   0 2054.89 58.4428  33
  -3  -4   0 2121.11 59.9766  23
  -3  -4   0 2100.94 61.9618  29
  -3  -4   0 2162.13 58.6954  28
  -3  -4   0 2058.08 60.4186  20
  -3  -4   0 2228.05 56.0929  16
  -3  -4   0 2108.67 60.8592  19
  -3  -4   0 2192.95 56.5448  18
  -3  -4   1 618.091 20.0623   8
  -3  -4   1 607.931 27.0510   7
  -3  -4   1 662.385 25.1701   9
  -3  -4   1 603.214 30.5821   1
  -3  -4   1 669.446 27.2540  47
  -3  -4   1 591.722 27.0415  14
  -3  -4   1 668.763 24.7751  15
  -3  -4   1 604.800 27.2754  12
  -3  -4   1 624.662 27.8392  13
  -3  -4   1 598.694 25.6925  33
  -3  -4   1 594.840 19.5336  34
  -3  -4   1 614.381 28.0365  29
  -3  -4   1 636.349 26.7053  28
  -3  -4   1 621.608 27.6962  23
  -3  -4   1 605.918 26.6120  20
  -3  -4   1 656.006 28.3835  19
  -3  -4   1 647.191 24.3304  16
  -3  -4   1 635.739 24.6702  18
  -3  -4   2 1591.90 39.6977   8
  -3  -4   2 1639.10 54.3205   1
  -3  -4   2 1676.09 47.9113  47
  -3  -4   2 1484.53 33.3865  42
  -3  -4   2 1652.65 48.6323  12
  -3  -4   2 1623.18 48.9376  13
  -3  -4   2 1601.32 44.4958  15
  -3  -4   2 1597.13 48.3884  14
  -3  -4   2 1636.79 40.0197  34
  -3  -4   2 1649.27 46.6808  33
  -3  -4   2 1671.26 50.1393  23
  -3  -4   2 1630.76 48.6597  28
  -3  -4   2 1594.28 44.9874  18
  -3  -4   2 1535.88 47.2234  20
  -3  -4   2 1696.82 45.6373  17
  -3  -4   2 1572.48 49.4261  19
  -3  -4   2 1647.34 44.9140  16
  -3  -4   3 53.4265 6.41392   8
  -3  -4   3 57.2954 10.1104   9
  -3  -4   3 65.1391 10.1586  12
  -3  -4   3 68.4704 12.8400   1
  -3  -4   3 73.2921 11.8757   3
  -3  -4   3 46.3486 9.21517  47
  -3  -4   3 55.5849 4.52908  42
  -3  -4   3 56.7517 9.63053  14
  -3  -4   3 63.6883 10.2059  13
  -3  -4   3 46.9373 8.58738  15
  -3  -4   3 62.8180 9.33793  16
  -3  -4   3 70.4975 7.49404  34
  -3  -4   3 56.3211 10.1438  33
  -3  -4   3 53.0297 10.2911  25
  -3  -4   3 45.5050 10.5011  23
  -3  -4   3 72.3494 11.5974  28
  -3  -4   3 48.6741 8.70134  18
  -3  -4   3 52.4678 10.7012  19
  -3  -4   3 47.7567 8.64878  17
  -3  -4   4 233.877 16.0124   9
  -3  -4   4 250.163 18.7033   3
  -3  -4   4 262.324 20.4068   1
  -3  -4   4 264.770 16.8384  47
  -3  -4   4 264.739 10.0340  42
  -3  -4   4 252.295 16.8360  12
  -3  -4   4 258.348 15.2922  15
  -3  -4   4 249.959 16.3838  14
  -3  -4   4 257.232 16.5342  13
  -3  -4   4 245.770 16.0118  33
  -3  -4   4 284.604 13.6567  34
  -3  -4   4 266.157 17.9710  25
  -3  -4   4 250.305 18.0326  23
  -3  -4   4 268.692 18.2743  28
  -3  -4   4 247.820 15.6876  18
  -3  -4   4 261.405 15.5472  16
  -3  -4   4 230.701 15.0586  17
  -3  -4   5 4563.21 106.288   9
  -3  -4   5 5033.33 113.581   3
  -3  -4   5 4537.41 108.155  46
  -3  -4   5 4552.27 107.786  47
  -3  -4   5 4530.71 95.9432  42
  -3  -4   5 4573.42 106.631  14
  -3  -4   5 4492.39 104.302  15
  -3  -4   5 4604.82 107.393  12
  -3  -4   5 4579.94 106.757  13
  -3  -4   5 4107.18 100.637  35
  -3  -4   5 4625.21 101.095  34
  -3  -4   5 4616.11 110.943  23
  -3  -4   5 4663.27 110.290  28
  -3  -4   5 4647.60 111.170  25
  -3  -4   5 4544.88 104.507  17
  -3  -4   5 4559.82 104.737  16
  -3  -4   5 4731.54 114.728  21
  -3  -4   6 3759.63 89.1520   9
  -3  -4   6 3565.62 87.6634  11
  -3  -4   6 3623.68 91.4278  46
  -3  -4   6 3685.49 91.3108  47
  -3  -4   6 3545.99 80.1565  42
  -3  -4   6 4094.50 96.4283   3
  -3  -4   6 3792.68 89.7459  13
  -3  -4   6 3705.76 89.4786  14
  -3  -4   6 3651.34 87.9367  15
  -3  -4   6 3782.65 94.5307  23
  -3  -4   6 3752.01 93.6540  28
  -3  -4   6 3726.44 94.8219  25
  -3  -4   6 3477.22 88.0921  18
  -3  -4   6 3611.83 97.0790  21
  -3  -4   6 3567.58 87.8536  16
  -3  -4   6 3892.21 93.3963  19
  -3  -4   6 3644.78 87.8086  17
  -3  -4   7 2006.07 53.9518   9
  -3  -4   7 1854.30 55.5633  47
  -3  -4   7 1814.15 55.4732  46
  -3  -4   7 1768.14 46.0258  42
  -3  -4   7 1944.09 57.8648   3
  -3  -4   7 1943.04 54.1813  14
  -3  -4   7 1888.21 53.3971  13
  -3  -4   7 1828.03 57.1273  28
  -3  -4   7 1810.34 57.0900  23
  -3  -4   7 1916.35 59.0385  25
  -3  -4   7 1870.52 55.8752  22
  -3  -4   7 1839.06 52.9241  18
  -3  -4   7 1858.70 60.6608  21
  -3  -4   7 1926.73 56.2153  19
  -3  -4   8 34.7560 8.97530   9
  -3  -4   8 45.7803 10.7879  47
  -3  -4   8 34.4739 9.69905  46
  -3  -4   8 38.9229 7.10385  42
  -3  -4   8 41.5828 9.84565  13
  -3  -4   8 48.7934 10.5243  14
  -3  -4   8 47.0878 11.0256  22
  -3  -4   8 29.7575 8.82942  18
  -3  -4   8 40.6028 10.8902  19
  -3  -4   8 38.0723 12.0555  21
  -3  -4   8 45.3359 12.4064  25
  -3  -4   8 56.1737 11.6724   3
  -3  -4   9 4723.71 110.152   9
  -3  -4   9 4331.95 112.953  47
  -3  -4   9 4189.98 112.517  46
  -3  -4   9 5067.75 114.736   3
  -3  -4   9 4577.59 110.908  14
  -3  -4   9 4739.59 110.669  13
  -3  -4   9 4554.77 117.834  25
  -3  -4   9 4659.09 114.074  22
  -3  -4   9 4633.37 120.155  21
  -3  -4   9 4819.85 111.803  19
  -3  -4   9 4596.58 109.704  18
  -3  -4  10 200.182 16.2587   9
  -3  -4  10 235.129 19.2548  46
  -3  -4  10 168.824 16.7232  45
  -3  -4  10 179.952 17.4515  47
  -3  -4  10 178.229 8.11560  39
  -3  -4  10 194.531 17.1571   3
  -3  -4  10 216.689 16.9880  13
  -3  -4  10 183.208 16.5718  14
  -3  -4  10 160.502 14.8617  26
  -3  -4  10 178.240 18.1140  23
  -3  -4  10 180.831 17.8980  28
  -3  -4  10 198.195 19.8306  25
  -3  -4  10 166.824 19.7689  21
  -3  -4  10 199.211 18.5717  22
  -3  -4  10 216.317 16.4252  18
  -3  -4  10 203.347 16.7807  19
  -3  -4  11 1360.27 44.4375   9
  -3  -4  11 1200.44 46.2654  45
  -3  -4  11 1222.60 46.5349  46
  -3  -4  11 1186.33 46.1607  47
  -3  -4  11 1084.83 29.0069  39
  -3  -4  11 1371.91 44.5566   3
  -3  -4  11 1338.49 44.8728  13
  -3  -4  11 1290.75 43.5970  16
  -3  -4  11 1312.99 42.4830  26
  -3  -4  11 1220.51 46.1170  23
  -3  -4  11 1344.74 47.4770  28
  -3  -4  11 1335.16 51.4180  25
  -3  -4  11 1358.95 44.3291  18
  -3  -4  11 1348.72 42.8321  19
  -3  -4  11 1306.76 47.2846  22
  -3  -4  12 283.014 20.2280   9
  -3  -4  12 212.500 20.7071  45
  -3  -4  12 281.768 22.5149  47
  -3  -4  12 267.760 21.9811  46
  -3  -4  12 205.370 9.83574  39
  -3  -4  12 275.167 19.6803   3
  -3  -4  12 269.474 18.6062  19
  -3  -4  12 280.103 22.6711  22
  -3  -4  12 303.534 20.4978  18
  -3  -4  12 262.064 19.4025  26
  -3  -4  12 289.811 22.5608  23
  -3  -4  12 284.816 24.6276  25
  -3  -4  12 274.919 22.0188  28
  -3  -4  12 282.000 20.2225  16
  -3  -4  12 283.615 20.8362  13
  -3  -4  13 547.820 27.9258   8
  -3  -4  13 599.320 30.3007   9
  -3  -4  13 572.926 30.8904  13
  -3  -4  13 617.586 30.0536  16
  -3  -4  13 528.708 31.8472  47
  -3  -4  13 522.851 31.7053  45
  -3  -4  13 572.634 32.4949  46
  -3  -4  13 589.455 27.1956   3
  -3  -4  13 618.556 32.1323  23
  -3  -4  13 546.370 27.7918  26
  -3  -4  13 601.865 35.9610  25
  -3  -4  13 600.327 31.9520  28
  -3  -4  13 589.836 29.6510  18
  -3  -4  13 569.748 25.9175  19
  -3  -4  13 573.560 32.5571  22
  -3  -4  14 60.2720 14.2713   9
  -3  -4  14 59.0149 12.4955   8
  -3  -4  14 51.7467 14.8768  45
  -3  -4  14 66.4830 15.3439  46
  -3  -4  14 38.2061 14.8287  47
  -3  -4  14 44.5081 15.6999  25
  -3  -4  14 68.1563 15.2955  23
  -3  -4  14 65.5323 12.9299  26
  -3  -4  14 66.0175 15.1370  28
  -3  -4  14 67.7494 14.7467  18
  -3  -4  14 63.3053 11.5904  19
  -3  -4  14 63.7332 15.6859  22
  -3  -4  14 79.8298 15.7790  13
  -3  -4  14 72.2936 14.1446  16
  -3  -4  15 323.084 24.0445   8
  -3  -4  15 415.037 27.8595   9
  -3  -4  15 365.052 28.6835  45
  -3  -4  15 316.796 27.3576  46
  -3  -4  15 337.240 27.5364  47
  -3  -4  15 371.452 26.6212  23
  -3  -4  15 371.202 31.1609  25
  -3  -4  15 372.879 26.9443  28
  -3  -4  15 355.405 25.7703  18
  -3  -4  15 317.015 27.5303  22
  -3  -4  15 290.329 18.0288  19
  -3  -4  15 345.495 25.2548  16
  -3  -4  15 322.309 26.5106  13
  -3  -4  16 36.3391 12.6194   8
  -3  -4  16 48.2043 15.0940   9
  -3  -4  16 47.2424 15.4440  47
  -3  -4  16 33.5936 15.0436  46
  -3  -4  16 26.9468 13.9506  45
  -3  -4  16 53.2251 18.7350  25
  -3  -4  16 52.8832 15.0720  28
  -3  -4  16 49.1667 15.0310  23
  -3  -4  16 29.1733 13.6023  18
  -3  -4  16 33.9026 14.6095  22
  -3  -4  16 33.9072 14.5477  13
  -3  -4  16 51.7723 14.4318  16
  -3  -4  17-5.70095 14.7998   9
  -3  -4  17-1.79081 11.0691   8
  -3  -4  17-2.25876 12.9921  45
  -3  -4  17-1.12920 13.1438  46
  -3  -4  17-1.12495 13.1702  47
  -3  -4  17-2.14144 15.2047  22
  -3  -4  17-7.74130 16.9072  21
  -3  -4  17-8.16101 14.2610  18
  -3  -4  17-1.26369 15.1307  25
  -3  -4  17-11.4446 13.6122  23
  -3  -4  17-0.79540 12.9786  28
  -3  -4  17-13.9855 14.1858  13
  -3  -4  17-1.79152 13.3032  16
  -3  -4  18 167.980 20.9928  23
  -3  -4  18 131.401 19.3857  28
  -3  -3 -13 199.776 28.6905  14
  -3  -3 -13 188.575 22.3444  32
  -3  -3 -13 215.885 25.9553  10
  -3  -3 -13 189.995 27.1846  12
  -3  -3 -13 219.550 27.4573   7
  -3  -3 -13 239.135 27.8794   1
  -3  -3 -12 230.697 26.7509   1
  -3  -3 -12 274.814 28.4309  20
  -3  -3 -12 221.039 18.4658  42
  -3  -3 -12 239.490 28.8728  14
  -3  -3 -12 193.870 22.1187  32
  -3  -3 -12 244.229 27.5932  29
  -3  -3 -12 215.034 26.9361  12
  -3  -3 -12 224.622 25.7998  10
  -3  -3 -12 265.645 28.5579   7
  -3  -3 -11 27.0382 15.9432   7
  -3  -3 -11 40.7900 16.3214   1
  -3  -3 -11 45.6160 16.2354  20
  -3  -3 -11 18.1132 9.22232  42
  -3  -3 -11 12.0788 15.6903  14
  -3  -3 -11 32.7347 13.0724  32
  -3  -3 -11 27.7215 16.7853  29
  -3  -3 -11 33.5459 10.5969  31
  -3  -3 -11 9.80254 14.0172  10
  -3  -3 -11 25.8623 15.8995  12
  -3  -3 -10 314.493 27.0061   7
  -3  -3 -10 285.421 27.1470   1
  -3  -3 -10 282.633 27.1268  20
  -3  -3 -10 242.037 17.6650  42
  -3  -3 -10 328.319 28.3863  12
  -3  -3 -10 313.569 28.8616  14
  -3  -3 -10 269.966 23.2806  32
  -3  -3 -10 238.686 15.1605  34
  -3  -3 -10 275.707 19.2380  31
  -3  -3 -10 287.241 27.9779  29
  -3  -3 -10 280.742 25.1337  10
  -3  -3  -9 272.205 25.4057   1
  -3  -3  -9 231.764 24.1904  20
  -3  -3  -9 174.023 14.7567  42
  -3  -3  -9 226.012 25.0761  14
  -3  -3  -9 237.691 24.9837  12
  -3  -3  -9 209.742 13.1369  34
  -3  -3  -9 214.510 20.7672  32
  -3  -3  -9 213.229 16.9352  31
  -3  -3  -9 220.810 24.6818  29
  -3  -3  -9 257.234 24.4109   7
  -3  -3  -9 215.466 22.4215  10
  -3  -3  -8 99.7532 17.0816   7
  -3  -3  -8 121.124 18.1545   1
  -3  -3  -8 122.518 13.1719   3
  -3  -3  -8 105.046 11.8175  19
  -3  -3  -8 153.835 19.9616  20
  -3  -3  -8 114.700 11.2844  42
  -3  -3  -8 142.430 19.4624  14
  -3  -3  -8 152.063 17.2889  32
  -3  -3  -8 114.061 9.60279  34
  -3  -3  -8 124.307 13.2743  31
  -3  -3  -8 111.345 18.1777  29
  -3  -3  -8 123.023 18.2035  12
  -3  -3  -8 144.658 17.4861  10
  -3  -3  -7 594.456 32.6047   1
  -3  -3  -7 591.353 25.6090   3
  -3  -3  -7 620.425 33.7382  20
  -3  -3  -7 548.071 23.9102  19
  -3  -3  -7 504.854 20.8485  42
  -3  -3  -7 599.571 32.5440  12
  -3  -3  -7 595.630 32.9841  14
  -3  -3  -7 552.664 28.6478  32
  -3  -3  -7 564.696 18.9185  34
  -3  -3  -7 634.395 25.9669  31
  -3  -3  -7 599.212 33.6773  29
  -3  -3  -7 548.731 31.0715   7
  -3  -3  -7 575.720 30.7552  10
  -3  -3  -6 655.414 33.5869   1
  -3  -3  -6 738.135 28.9057   3
  -3  -3  -6 645.324 26.3366  19
  -3  -3  -6 637.351 33.7189  20
  -3  -3  -6 626.260 24.0027  41
  -3  -3  -6 596.963 21.5508  42
  -3  -3  -6 728.931 34.9620  14
  -3  -3  -6 725.218 34.2201  12
  -3  -3  -6 656.047 19.7041  34
  -3  -3  -6 682.151 30.5887  32
  -3  -3  -6 682.375 27.0381  31
  -3  -3  -6 697.264 35.3377  29
  -3  -3  -6 693.539 32.5277  10
  -3  -3  -6 650.477 32.3317   7
  -3  -3  -5 392.835 24.9829   1
  -3  -3  -5 376.310 20.9357   3
  -3  -3  -5 399.224 20.3318  19
  -3  -3  -5 366.106 24.8950  20
  -3  -3  -5 377.481 18.1326  41
  -3  -3  -5 341.030 14.2063  42
  -3  -3  -5 370.517 23.9800  12
  -3  -3  -5 358.585 23.8892  14
  -3  -3  -5 385.896 12.8418  34
  -3  -3  -5 389.879 22.3230  32
  -3  -3  -5 415.141 20.0169  31
  -3  -3  -5 391.600 25.6565  29
  -3  -3  -5 374.907 23.4276  10
  -3  -3  -5 386.368 23.8384   7
  -3  -3  -4 90.7987 12.1924   3
  -3  -3  -4 106.796 14.2002   1
  -3  -3  -4 91.9033 13.8329  20
  -3  -3  -4 91.2572 11.7149  19
  -3  -3  -4 81.3848 6.40702  42
  -3  -3  -4 86.8989 10.0359  41
  -3  -3  -4 89.0561 13.3991  14
  -3  -3  -4 100.458 13.7064  12
  -3  -3  -4 86.7081 5.89711  34
  -3  -3  -4 106.137 12.6069  32
  -3  -3  -4 104.238 10.9617  31
  -3  -3  -4 94.4904 14.4555  29
  -3  -3  -4 102.944 12.9282   7
  -3  -3  -4 108.235 13.0596  10
  -3  -3  -3 386.834 23.1793   1
  -3  -3  -3 392.757 21.3508   3
  -3  -3  -3 400.994 24.2663  20
  -3  -3  -3 403.595 20.5236  19
  -3  -3  -3 326.983 10.9125  42
  -3  -3  -3 357.995 17.9677  41
  -3  -3  -3 374.658 21.7818  14
  -3  -3  -3 408.693 22.2373  12
  -3  -3  -3 355.699 11.7173  34
  -3  -3  -3 360.223 11.0708  34
  -3  -3  -3 387.241 20.7427  32
  -3  -3  -3 389.282 19.0020  31
  -3  -3  -3 363.378 23.4803  29
  -3  -3  -3 381.279 18.9179  28
  -3  -3  -3 373.519 20.7481  10
  -3  -3  -3 387.128 21.4388   7
  -3  -3  -2 585.937 26.4794   3
  -3  -3  -2 559.443 28.1439   1
  -3  -3  -2 619.605 22.5828  18
  -3  -3  -2 548.655 27.9289  20
  -3  -3  -2 591.013 25.5737  19
  -3  -3  -2 562.071 24.2093  43
  -3  -3  -2 604.452 23.4009  41
  -3  -3  -2 550.840 24.6745  40
  -3  -3  -2 609.859 22.8527  15
  -3  -3  -2 574.870 26.1469  12
  -3  -3  -2 574.490 26.4642  14
  -3  -3  -2 628.065 22.4807  16
  -3  -3  -2 582.739 24.9583  33
  -3  -3  -2 551.497 15.1709  34
  -3  -3  -2 571.192 25.3752  32
  -3  -3  -2 559.601 28.3196  29
  -3  -3  -2 572.029 25.2381  23
  -3  -3  -2 572.447 23.9215  28
  -3  -3  -2 557.603 25.0772  10
  -3  -3  -2 622.052 23.1208   9
  -3  -3  -2 596.268 26.0955   7
  -3  -3  -2 586.253 18.8815   8
  -3  -3  -1 1744.20 41.5260   8
  -3  -3  -1 1732.75 50.3648   7
  -3  -3  -1 1801.34 46.9853   9
  -3  -3  -1 1742.42 54.7247   1
  -3  -3  -1 1917.90 54.0514   3
  -3  -3  -1 1778.79 48.8852  43
  -3  -3  -1 1742.10 49.9459  40
  -3  -3  -1 1823.12 48.8766  41
  -3  -3  -1 1789.34 51.2547  12
  -3  -3  -1 1682.28 51.0782  13
  -3  -3  -1 1840.55 46.5272  15
  -3  -3  -1 1830.64 46.2166  16
  -3  -3  -1 1714.86 51.0545  14
  -3  -3  -1 1758.85 49.1189  33
  -3  -3  -1 1673.73 38.0804  34
  -3  -3  -1 1757.20 51.4918  32
  -3  -3  -1 1814.86 51.6550  23
  -3  -3  -1 1658.40 54.1259  29
  -3  -3  -1 1784.78 49.8392  28
  -3  -3  -1 1801.15 51.5891  19
  -3  -3  -1 1713.83 54.0948  20
  -3  -3  -1 1870.53 46.7900  18
  -3  -3   0 6635.00 130.971   8
  -3  -3   0 6281.87 140.990   7
  -3  -3   0 6701.21 138.024   9
  -3  -3   0 6252.30 147.203   1
  -3  -3   0 6262.82 139.151  43
  -3  -3   0 6410.26 141.364  40
  -3  -3   0 6218.30 141.608  14
  -3  -3   0 6135.40 141.714  13
  -3  -3   0 6540.46 136.869  15
  -3  -3   0 6286.68 141.247  12
  -3  -3   0 6353.24 139.675  33
  -3  -3   0 6316.24 129.014  34
  -3  -3   0 6698.83 144.498  23
  -3  -3   0 6313.78 147.144  29
  -3  -3   0 6490.03 142.063  28
  -3  -3   0 6095.69 145.267  20
  -3  -3   0 6452.46 143.714  19
  -3  -3   0 6587.57 137.208  18
  -3  -3   0 6658.02 137.021  16
  -3  -3   1 9035.61 186.360   9
  -3  -3   1 9202.55 179.441   8
  -3  -3   1 8756.50 189.241   7
  -3  -3   1 9219.83 188.699  47
  -3  -3   1 9197.91 185.641  15
  -3  -3   1 8943.44 189.573  12
  -3  -3   1 8746.07 189.593  14
  -3  -3   1 8735.90 189.873  13
  -3  -3   1 8945.00 196.876   1
  -3  -3   1 8851.66 187.763  33
  -3  -3   1 8810.20 179.240  34
  -3  -3   1 8903.21 196.143  29
  -3  -3   1 8836.31 191.552  28
  -3  -3   1 9137.68 193.630  23
  -3  -3   1 8613.34 193.754  20
  -3  -3   1 8972.05 193.217  19
  -3  -3   1 9135.94 185.852  16
  -3  -3   1 9074.63 186.104  18
  -3  -3   2 169.928 12.3626   9
  -3  -3   2 161.849 8.20260   8
  -3  -3   2 198.014 16.1318   1
  -3  -3   2 202.254 15.7377   3
  -3  -3   2 167.017 12.0056  47
  -3  -3   2 185.840 12.9136  14
  -3  -3   2 180.889 12.7516  13
  -3  -3   2 188.670 11.4714  15
  -3  -3   2 163.063 12.4917  12
  -3  -3   2 197.065 9.03249  34
  -3  -3   2 189.066 12.3658  33
  -3  -3   2 183.067 14.5705  25
  -3  -3   2 169.250 14.9287  29
  -3  -3   2 198.949 15.0389  23
  -3  -3   2 203.863 14.6081  28
  -3  -3   2 169.248 11.3177  16
  -3  -3   2 156.248 13.5691  20
  -3  -3   2 168.784 11.5509  18
  -3  -3   2 206.750 11.7889  17
  -3  -3   2 192.469 14.7486  19
  -3  -3   3 635.787 23.5068   9
  -3  -3   3 677.961 29.3819   1
  -3  -3   3 689.889 28.7049   3
  -3  -3   3 628.107 23.3403  47
  -3  -3   3 533.033 14.8091  42
  -3  -3   3 623.593 21.9093  15
  -3  -3   3 609.557 23.3985  12
  -3  -3   3 653.557 23.6819  14
  -3  -3   3 655.739 23.9404  13
  -3  -3   3 670.949 23.0595  33
  -3  -3   3 694.848 19.8853  34
  -3  -3   3 625.194 27.3141  25
  -3  -3   3 675.505 27.6648  23
  -3  -3   3 643.730 26.5708  28
  -3  -3   3 654.627 27.0644  19
  -3  -3   3 639.851 22.2003  16
  -3  -3   3 652.999 22.3156  17
  -3  -3   3 626.608 22.3619  18
  -3  -3   4 1978.26 50.2874   9
  -3  -3   4 1867.21 56.3282   3
  -3  -3   4 1980.20 51.7978  46
  -3  -3   4 1992.92 51.3650  47
  -3  -3   4 1809.42 42.4818  42
  -3  -3   4 1889.01 50.5786  12
  -3  -3   4 1984.92 50.6076  13
  -3  -3   4 1947.50 50.2783  14
  -3  -3   4 1916.39 49.3734  15
  -3  -3   4 2032.12 47.3339  34
  -3  -3   4 1965.73 56.0454  23
  -3  -3   4 1971.23 55.4203  28
  -3  -3   4 1949.84 57.0317  25
  -3  -3   4 2067.16 59.8665  21
  -3  -3   4 1942.76 49.3856  17
  -3  -3   4 1885.87 49.8395  18
  -3  -3   4 1942.24 49.7758  16
  -3  -3   5 101.875 9.40962   9
  -3  -3   5 98.2628 9.62421  11
  -3  -3   5 106.493 12.8175   3
  -3  -3   5 98.9777 10.1875  46
  -3  -3   5 101.273 10.2532  47
  -3  -3   5 79.0566 6.45063  42
  -3  -3   5 109.274 9.97292  14
  -3  -3   5 91.9914 9.57546  15
  -3  -3   5 102.478 9.69688  13
  -3  -3   5 113.161 9.15369  34
  -3  -3   5 106.476 12.6237  23
  -3  -3   5 108.809 11.9176  28
  -3  -3   5 112.653 12.9676  25
  -3  -3   5 97.8788 9.33430  18
  -3  -3   5 109.885 12.5201  22
  -3  -3   5 84.6581 9.65351  16
  -3  -3   5 109.406 12.9990  21
  -3  -3   5 91.5146 9.37510  17
  -3  -3   6 747.063 25.4556   9
  -3  -3   6 670.612 24.8267  11
  -3  -3   6 745.171 30.3302   3
  -3  -3   6 668.261 26.5530  46
  -3  -3   6 727.753 27.0712  47
  -3  -3   6 674.327 21.2113  42
  -3  -3   6 680.055 25.2247  15
  -3  -3   6 711.996 25.3143  13
  -3  -3   6 708.563 25.7088  14
  -3  -3   6 768.833 24.9155  34
  -3  -3   6 678.494 29.3685  28
  -3  -3   6 774.852 31.9739  25
  -3  -3   6 709.727 30.2235  22
  -3  -3   6 606.234 24.7677  16
  -3  -3   6 751.265 29.3181  19
  -3  -3   6 683.296 24.9842  17
  -3  -3   6 709.903 25.2305  18
  -3  -3   7 1351.87 40.6491  11
  -3  -3   7 1417.90 40.6434   9
  -3  -3   7 1369.32 43.0369  47
  -3  -3   7 1323.44 42.6476  46
  -3  -3   7 1361.14 36.6815  42
  -3  -3   7 1610.62 47.2622   3
  -3  -3   7 1442.79 41.2989  13
  -3  -3   7 1332.51 40.7270  15
  -3  -3   7 1388.30 41.4699  14
  -3  -3   7 1428.50 44.6526  26
  -3  -3   7 1497.61 49.4206  25
  -3  -3   7 1302.47 40.8916  16
  -3  -3   7 1339.29 40.4248  17
  -3  -3   7 1402.67 40.8078  18
  -3  -3   7 1467.63 47.5611  22
  -3  -3   7 1492.97 44.8983  19
  -3  -3   8 158.647 13.3455  11
  -3  -3   8 190.364 13.3508   9
  -3  -3   8 154.289 14.1316  47
  -3  -3   8 153.109 13.9600  45
  -3  -3   8 166.148 14.2875  46
  -3  -3   8 153.772 11.1256  42
  -3  -3   8 148.490 13.2455  15
  -3  -3   8 173.065 13.3518  13
  -3  -3   8 140.281 12.6955  14
  -3  -3   8 214.662 17.5436  22
  -3  -3   8 152.692 12.4261  18
  -3  -3   8 147.529 13.0570  17
  -3  -3   8 168.812 13.4727  16
  -3  -3   8 184.571 14.8276  19
  -3  -3   8 174.657 16.2247  23
  -3  -3   8 180.165 15.2800  26
  -3  -3   8 192.258 17.5431  25
  -3  -3   8 184.784 15.5952   3
  -3  -3   9 326.013 18.0880   9
  -3  -3   9 318.647 19.6289   3
  -3  -3   9 286.490 19.0758  45
  -3  -3   9 291.396 18.8690  46
  -3  -3   9 294.733 19.3752  47
[truncated: 1,635,646 more chars]
