# Supplementary material for: Crystal structure of N′-[2-(benzo[d]thia­zol-2-yl)acet­yl]benzohydrazide, an achiral compound crystallizing in space group P1 with Z = 1
Source: Acta Crystallogr E Crystallogr Commun. 2021 Aug 3;77(Pt 9):891–4. doi: 10.1107/S2056989021007672 (PMC8423019; doi:10.1107/S2056989021007672)
Supplement: Supplementary file 2 [file e-77-00891-Isup2.hkl]

data_I                                                                          
_shelx_title ' elgm3p1 in P1'                                                   
_shelx_refln_list_code          4                                               
_shelx_F_calc_maximum       53.87                                               
_exptl_crystal_F_000       162.00                                               
_reflns_d_resolution_high  0.5934                                               
                                                                                
loop_                                                                           
 _space_group_symop_operation_xyz                                               
 'x, y, z'                                                                      
                                                                                
_cell_length_a     4.7125                                                       
_cell_length_b     6.9646                                                       
_cell_length_c    11.5455                                                       
_cell_angle_alpha 105.617                                                       
_cell_angle_beta   95.788                                                       
_cell_angle_gamma  95.999                                                       
                                                                                
_shelx_F_squared_multiplier     1.000                                           
                                                                                
loop_                                                                           
 _refln_index_h                                                                 
 _refln_index_k                                                                 
 _refln_index_l                                                                 
 _refln_F_squared_calc                                                          
 _refln_F_squared_meas                                                          
 _refln_F_squared_sigma                                                         
 _refln_observed_status                                                         
   1  -1 -18          1.94          1.75         0.94 o                         
   0   0 -18          8.27          8.68         1.24 o                         
   1   0 -18         13.52         15.25         1.58 o                         
   2   0 -18          8.07          9.88         1.48 o                         
  -1   1 -18         18.78         19.79         1.82 o                         
   0   1 -18          1.10          0.30         0.65 o                         
   1   1 -18         15.98         17.43         0.78 o                         
   2   1 -18         17.56         17.82         0.77 o                         
   3   1 -18         13.57         15.95         1.73 o                         
  -2   2 -18         19.06         20.52         1.82 o                         
  -1   2 -18         13.35         14.38         1.12 o                         
   0   2 -18          9.52          8.87         0.64 o                         
   1   2 -18          0.96          0.24         0.42 o                         
   2   2 -18         37.23         38.90         0.98 o                         
   3   2 -18          2.54          1.64         0.48 o                         
  -2   3 -18          4.62          3.83         1.13 o                         
  -1   3 -18          3.09          3.30         0.79 o                         
   0   3 -18         23.40         22.74         0.94 o                         
   1   3 -18         12.31         12.67         0.75 o                         
   2   3 -18          2.12          1.77         0.72 o                         
   3   3 -18          6.87          6.43         0.57 o                         
  -2   4 -18          8.74          6.98         1.28 o                         
  -1   4 -18          4.23          3.80         1.19 o                         
   0   4 -18         24.72         26.02         0.85 o                         
   1   4 -18         11.74         11.24         0.62 o                         
   2   4 -18         10.09         10.07         0.63 o                         
   3   4 -18          9.95          9.31         1.40 o                         
   0   5 -18          0.55          0.83         0.75 o                         
   1   5 -18          7.93          9.07         0.69 o                         
   2   5 -18          0.25         -0.40         0.90 o                         
   1  -2 -17          2.56          1.84         0.88 o                         
   2  -2 -17          3.35          3.35         1.07 o                         
  -1  -1 -17          9.37         10.86         1.41 o                         
   0  -1 -17         22.15         24.03         1.09 o                         
   1  -1 -17         22.82         24.70         0.81 o                         
   2  -1 -17          0.59          0.16         0.52 o                         
   3  -1 -17          5.99          5.70         0.65 o                         
  -2   0 -17          2.70          1.43         0.98 o                         
  -1   0 -17         11.65         12.72         1.09 o                         
   0   0 -17          3.17          3.18         0.43 o                         
   1   0 -17         13.19         14.23         0.78 o                         
   2   0 -17          3.89          4.10         0.49 o                         
   3   0 -17          7.18          7.13         0.56 o                         
  -2   1 -17         16.65         18.00         1.63 o                         
  -1   1 -17         20.42         20.98         1.24 o                         
   0   1 -17         13.22         14.33         0.64 o                         
   1   1 -17          0.62          0.07         0.33 o                         
   2   1 -17          1.43          1.46         0.38 o                         
   3   1 -17         14.38         13.49         0.59 o                         
  -2   2 -17         12.49         13.32         0.71 o                         
  -1   2 -17          1.75          0.78         0.81 o                         
   0   2 -17         17.91         18.65         0.77 o                         
   1   2 -17         21.62         23.26         0.69 o                         
   2   2 -17          1.74          1.54         0.36 o                         
   3   2 -17         29.53         28.05         0.78 o                         
  -2   3 -17          6.64          5.46         0.49 o                         
  -1   3 -17          5.22          5.12         0.85 o                         
   0   3 -17          3.29          3.29         0.47 o                         
   1   3 -17          9.21          9.10         0.52 o                         
   2   3 -17          0.73          0.53         0.34 o                         
   3   3 -17          7.90          6.06         0.68 o                         
  -3   4 -17          7.87          5.28         1.15 o                         
  -2   4 -17          1.11          0.33         0.41 o                         
  -1   4 -17         13.02         12.24         1.08 o                         
   0   4 -17          0.53          0.04         0.39 o                         
   1   4 -17          1.43          0.67         0.36 o                         
   2   4 -17          5.90          6.38         0.49 o                         
   3   4 -17          0.02         -0.21         0.35 o                         
  -2   5 -17         13.00         11.78         1.53 o                         
  -1   5 -17          4.87          5.49         1.30 o                         
   0   5 -17          8.72          7.88         0.54 o                         
   1   5 -17          1.49          1.70         0.37 o                         
   2   5 -17         13.76         14.27         0.60 o                         
   3   5 -17         15.32         15.81         0.71 o                         
  -1   6 -17         10.39         11.08         1.13 o                         
   0   6 -17          6.98          6.61         0.50 o                         
   1   6 -17          4.15          4.17         0.47 o                         
   2   6 -17          0.08         -0.39         0.39 o                         
   3   6 -17          0.50          0.71         0.95 o                         
   1   7 -17          1.64          1.88         1.05 o                         
   2   7 -17          3.48          3.17         0.77 o                         
   0  -3 -16          4.48          5.18         1.15 o                         
   2  -3 -16         10.16         10.96         1.35 o                         
  -1  -2 -16          0.59          0.35         0.62 o                         
   0  -2 -16         23.10         24.31         0.89 o                         
   1  -2 -16         14.00         14.60         0.65 o                         
   2  -2 -16          4.80          4.71         0.47 o                         
   3  -2 -16         12.35         11.75         0.78 o                         
  -2  -1 -16          8.76          7.49         0.88 o                         
  -1  -1 -16          8.85          8.05         0.92 o                         
   0  -1 -16         11.94         11.66         0.58 o                         
   1  -1 -16          7.25          7.24         0.55 o                         
   2  -1 -16          5.96          6.20         0.52 o                         
   3  -1 -16         12.17         11.69         0.76 o                         
  -3   0 -16          1.22          1.65         0.98 o                         
  -2   0 -16          0.96          1.00         0.41 o                         
  -1   0 -16         27.65         27.49         1.22 o                         
   0   0 -16         21.00         21.04         0.71 o                         
   1   0 -16          5.09          5.02         0.49 o                         
   2   0 -16         12.97         13.30         0.65 o                         
   3   0 -16          8.91          7.91         0.50 o                         
   4   0 -16          6.33          7.05         0.75 o                         
  -3   1 -16          5.95          5.40         1.28 o                         
  -2   1 -16         13.25         14.24         0.76 o                         
  -1   1 -16          0.16         -0.37         0.49 o                         
   0   1 -16          7.02          7.24         0.49 o                         
   1   1 -16         19.19         19.59         0.62 o                         
   2   1 -16         27.09         27.43         0.78 o                         
   3   1 -16         26.56         26.07         0.72 o                         
   4   1 -16         24.84         24.50         1.50 o                         
  -3   2 -16         34.97         34.26         1.05 o                         
  -2   2 -16          3.79          3.46         0.46 o                         
  -1   2 -16         21.55         22.31         1.26 o                         
   0   2 -16         13.44         12.86         0.69 o                         
   1   2 -16          2.37          1.75         0.34 o                         
   2   2 -16         34.46         33.65         0.84 o                         
   3   2 -16          2.41          1.37         0.39 o                         
   4   2 -16          1.55          1.12         0.50 o                         
  -3   3 -16          2.77          1.48         0.60 o                         
  -2   3 -16          3.75          3.31         0.50 o                         
  -1   3 -16         13.56         15.29         1.12 o                         
   0   3 -16         15.31         17.22         0.70 o                         
   1   3 -16          2.94          2.64         0.39 o                         
   2   3 -16         30.14         30.19         0.71 o                         
   3   3 -16          3.05          2.03         0.36 o                         
   4   3 -16          9.56          8.90         0.85 o                         
  -3   4 -16         23.31         22.82         0.78 o                         
  -2   4 -16          4.68          3.93         0.45 o                         
  -1   4 -16         17.19         16.54         1.19 o                         
   0   4 -16         17.11         18.54         0.72 o                         
   1   4 -16         25.88         28.49         0.77 o                         
   2   4 -16          6.94          6.41         0.47 o                         
   3   4 -16          2.96          2.52         0.37 o                         
   4   4 -16         19.16         18.03         2.03 o                         
  -3   5 -16          8.31          7.68         0.55 o                         
  -2   5 -16         41.61         43.70         1.11 o                         
  -1   5 -16          1.25          2.45         1.04 o                         
   0   5 -16          3.54          3.20         0.39 o                         
   1   5 -16          8.49          8.85         0.50 o                         
   2   5 -16          6.44          6.26         0.42 o                         
   3   5 -16          1.50          0.09         0.37 o                         
  -2   6 -16         20.83         22.18         0.85 o                         
  -1   6 -16         38.92         42.72         1.91 o                         
   0   6 -16          6.08          5.41         0.50 o                         
   1   6 -16          9.90         10.27         0.49 o                         
   2   6 -16          7.47          7.08         0.46 o                         
   3   6 -16          3.62          4.13         0.41 o                         
  -3   7 -16          0.13         -0.93         1.05 o                         
  -2   7 -16         12.67         13.46         1.78 o                         
  -1   7 -16          6.47          8.47         1.44 o                         
   0   7 -16         13.74         14.46         0.74 o                         
   1   7 -16          0.69          0.58         0.34 o                         
   2   7 -16          1.76          1.22         0.34 o                         
   1   8 -16         20.12         21.64         1.30 o                         
   2   8 -16         26.60         25.70         2.05 o                         
  -1  -4 -15          8.92         11.47         1.36 o                         
   0  -4 -15          3.84          4.28         1.17 o                         
   2  -4 -15          2.58          3.07         0.98 o                         
  -2  -3 -15          1.82          0.59         0.73 o                         
  -1  -3 -15         22.10         22.40         2.49 o                         
   0  -3 -15          9.46          8.88         0.64 o                         
   1  -3 -15         20.61         19.36         0.78 o                         
   2  -3 -15          8.80          7.50         0.64 o                         
   3  -3 -15          9.03          8.26         0.61 o                         
  -2  -2 -15          8.38          8.32         1.04 o                         
  -1  -2 -15          9.94         10.88         0.95 o                         
   0  -2 -15         28.51         30.83         0.83 o                         
   1  -2 -15         38.53         41.45         0.95 o                         
   2  -2 -15         45.90         47.52         1.28 o                         
   3  -2 -15          8.14          6.82         0.61 o                         
   4  -2 -15          3.24          3.25         0.78 o                         
  -3  -1 -15          1.99          2.30         0.73 o                         
  -2  -1 -15          0.03         -0.13         0.35 o                         
  -1  -1 -15          9.27          8.97         0.73 o                         
   0  -1 -15          1.20          0.61         0.34 o                         
   1  -1 -15          3.38          3.24         0.44 o                         
   2  -1 -15         24.93         26.63         0.83 o                         
   3  -1 -15         14.33         13.97         0.60 o                         
   4  -1 -15          3.89          3.14         0.62 o                         
  -3   0 -15         18.28         19.22         0.69 o                         
  -2   0 -15         15.52         16.27         0.90 o                         
  -1   0 -15          2.17          1.92         0.37 o                         
   0   0 -15          6.25          6.53         0.45 o                         
   1   0 -15          4.72          4.31         0.44 o                         
   2   0 -15         31.19         32.07         0.88 o                         
   3   0 -15         18.65         18.26         0.68 o                         
   4   0 -15         24.71         23.32         0.95 o                         
   5   0 -15         14.67         11.07         1.37 o                         
  -3   1 -15         11.47         11.18         0.57 o                         
  -2   1 -15        106.38        120.02         1.99 o                         
  -1   1 -15         22.94         21.37         0.97 o                         
   0   1 -15         17.87         18.56         0.59 o                         
   1   1 -15          6.59          6.49         0.44 o                         
   2   1 -15         10.85         10.20         0.52 o                         
   3   1 -15         35.38         35.27         0.84 o                         
   4   1 -15         18.63         17.72         0.69 o                         
   5   1 -15          9.23          8.26         0.92 o                         
  -4   2 -15          3.51          2.22         0.58 o                         
  -3   2 -15         20.67         19.99         0.62 o                         
  -2   2 -15         13.05         11.92         0.61 o                         
  -1   2 -15         37.69         40.37         1.76 o                         
   0   2 -15         14.50         15.69         0.54 o                         
   1   2 -15         35.64         37.10         0.94 o                         
   2   2 -15          9.61          9.25         0.45 o                         
   3   2 -15          0.50         -0.24         0.36 o                         
   4   2 -15         34.51         32.84         0.72 o                         
   5   2 -15         32.63         28.01         2.15 o                         
  -4   3 -15         10.39         10.12         0.61 o                         
  -3   3 -15          3.74          2.10         0.36 o                         
  -2   3 -15         21.73         19.39         0.73 o                         
  -1   3 -15          6.34          5.92         0.77 o                         
   0   3 -15         22.84         24.20         0.65 o                         
   1   3 -15         33.33         34.74         0.85 o                         
   2   3 -15         14.27         13.94         0.55 o                         
   3   3 -15          2.99          2.24         0.32 o                         
   4   3 -15          2.17          0.73         0.39 o                         
   5   3 -15         15.66         13.79         1.61 o                         
  -4   4 -15          2.11          1.36         0.41 o                         
  -3   4 -15         19.93         20.32         0.61 o                         
  -2   4 -15          1.94          1.06         0.37 o                         
  -1   4 -15         31.72         29.02         1.46 o                         
   0   4 -15         62.16         68.38         1.06 o                         
   1   4 -15         64.36         75.02         1.20 o                         
   2   4 -15         11.06         10.87         0.49 o                         
   3   4 -15         26.14         24.57         0.68 o                         
   4   4 -15          0.65         -0.51         0.56 o                         
   5   4 -15          4.75          3.93         0.83 o                         
  -4   5 -15          7.65          6.89         0.61 o                         
  -3   5 -15         11.91         11.73         0.52 o                         
  -2   5 -15          9.52         10.03         0.53 o                         
  -1   5 -15          9.00          8.60         0.72 o                         
   0   5 -15         18.57         18.77         0.56 o                         
   1   5 -15         33.77         38.38         0.82 o                         
   2   5 -15         22.47         25.40         0.64 o                         
   3   5 -15          8.52          8.22         0.44 o                         
   4   5 -15          4.14          3.39         0.59 o                         
  -3   6 -15          2.36          1.64         0.39 o                         
  -2   6 -15          8.74          8.47         0.54 o                         
  -1   6 -15         30.56         32.19         2.32 o                         
   0   6 -15          5.34          4.75         0.43 o                         
   1   6 -15         18.44         17.87         0.58 o                         
   2   6 -15         16.26         16.94         0.58 o                         
   3   6 -15         39.02         39.40         0.85 o                         
   4   6 -15         17.82         15.62         1.38 o                         
  -3   7 -15         21.19         20.96         0.91 o                         
  -2   7 -15          5.15          3.98         0.51 o                         
  -1   7 -15         14.86         14.07         1.22 o                         
   0   7 -15         45.55         50.64         1.06 o                         
   1   7 -15          4.88          3.98         0.41 o                         
   2   7 -15         28.05         27.87         0.75 o                         
   3   7 -15          0.22         -0.22         0.34 o                         
  -3   8 -15          3.96          4.20         1.29 o                         
  -2   8 -15          1.04         -0.19         0.80 o                         
  -1   8 -15          4.24          5.09         0.93 o                         
   0   8 -15          2.86          2.15         0.47 o                         
   1   8 -15          8.36          8.79         0.52 o                         
   2   8 -15         17.24         17.63         0.63 o                         
   1   9 -15          0.81          0.31         0.92 o                         
   3  -5 -14          0.75          0.41         0.85 o                         
  -1  -4 -14         11.91         13.75         1.03 o                         
   0  -4 -14         17.17         17.62         0.75 o                         
   1  -4 -14         40.06         41.93         1.28 o                         
   2  -4 -14         37.54         38.29         1.13 o                         
   3  -4 -14         20.30         20.80         1.04 o                         
  -2  -3 -14          1.52          0.96         0.46 o                         
  -1  -3 -14          5.48          5.22         0.75 o                         
   0  -3 -14         33.84         36.91         0.94 o                         
   1  -3 -14         64.65         70.25         1.33 o                         
   2  -3 -14         18.48         17.78         0.83 o                         
   3  -3 -14         31.63         29.67         0.94 o                         
   4  -3 -14         31.13         33.27         1.42 o                         
  -3  -2 -14          6.45          5.56         0.58 o                         
  -2  -2 -14         17.56         16.99         0.95 o                         
  -1  -2 -14          1.63          1.31         0.56 o                         
   0  -2 -14          7.07          7.22         0.46 o                         
   1  -2 -14         25.26         27.80         0.83 o                         
   2  -2 -14         17.83         19.17         0.78 o                         
   3  -2 -14         34.13         37.64         0.97 o                         
   4  -2 -14         34.47         33.27         1.63 o                         
   5  -2 -14         54.86         54.86         2.84 o                         
  -3  -1 -14          9.80          9.63         0.53 o                         
  -2  -1 -14         26.43         27.63         0.79 o                         
  -1  -1 -14          9.58         10.20         0.68 o                         
   0  -1 -14          2.26          1.55         0.33 o                         
   1  -1 -14         97.11        109.76         1.65 o                         
   2  -1 -14         40.35         45.88         1.02 o                         
   3  -1 -14         53.93         55.46         1.18 o                         
   4  -1 -14          7.62          7.12         0.45 o                         
   5  -1 -14         17.70         18.33         1.21 o                         
  -4   0 -14          4.60          4.64         0.56 o                         
  -3   0 -14         24.61         24.89         0.75 o                         
  -2   0 -14          3.26          2.57         0.33 o                         
  -1   0 -14         22.98         22.66         0.92 o                         
   0   0 -14         30.01         32.87         0.79 o                         
   1   0 -14          2.33          2.32         0.34 o                         
   2   0 -14         29.32         31.41         0.77 o                         
   3   0 -14         75.29         82.16         1.46 o                         
   4   0 -14         95.20         96.32         1.86 o                         
   5   0 -14         17.99         18.64         1.01 o                         
  -4   1 -14         27.52         27.42         0.84 o                         
  -3   1 -14         71.16         72.80         1.38 o                         
  -2   1 -14         32.32         33.06         0.85 o                         
  -1   1 -14         13.50         12.88         0.74 o                         
   0   1 -14         10.23         10.29         0.45 o                         
   1   1 -14         15.75         16.38         0.68 o                         
   2   1 -14         10.58         11.68         0.50 o                         
   3   1 -14         20.71         20.77         0.68 o                         
   4   1 -14         31.91         29.61         1.19 o                         
   5   1 -14         29.63         27.76         2.22 o                         
  -4   2 -14         13.08         11.78         0.57 o                         
  -3   2 -14         80.19         87.49         1.53 o                         
  -2   2 -14         34.43         34.86         1.03 o                         
  -1   2 -14         46.47         47.69         2.88 o                         
   0   2 -14          3.51          4.88         0.33 o                         
   1   2 -14         40.61         41.29         0.82 o                         
   2   2 -14         70.42         76.32         1.09 o                         
   3   2 -14          4.09          4.02         0.42 o                         
   4   2 -14         26.93         23.68         0.75 o                         
   5   2 -14         16.66         15.25         0.83 o                         
  -4   3 -14         27.97         27.41         0.70 o                         
  -3   3 -14          1.91          1.76         0.31 o                         
  -2   3 -14         18.29         19.05         0.68 o                         
  -1   3 -14         92.50         92.92         2.56 o                         
   0   3 -14        187.19        202.78         2.66 o                         
   1   3 -14          1.54          2.01         0.30 o                         
   2   3 -14         13.28         13.15         0.51 o                         
   3   3 -14         35.91         35.27         0.70 o                         
   4   3 -14          7.45          6.21         0.40 o                         
   5   3 -14          2.13          1.70         0.59 o                         
  -4   4 -14         25.20         22.72         0.68 o                         
  -3   4 -14         39.83         40.67         0.82 o                         
  -2   4 -14         24.40         25.63         0.76 o                         
  -1   4 -14         18.03         18.19         0.93 o                         
   0   4 -14         19.60         18.95         0.51 o                         
   1   4 -14         29.12         33.53         1.00 o                         
   2   4 -14         16.32         16.26         0.51 o                         
   3   4 -14          6.19          4.74         0.34 o                         
   4   4 -14         14.38         12.63         0.51 o                         
   5   4 -14          1.58          1.74         0.52 o                         
  -4   5 -14          4.83          4.27         0.39 o                         
  -3   5 -14         16.51         16.88         0.55 o                         
  -2   5 -14         55.62         62.08         1.40 o                         
  -1   5 -14          8.69          6.49         0.37 o                         
   0   5 -14         27.11         30.19         0.76 o                         
   1   5 -14         42.71         46.12         0.87 o                         
   2   5 -14         74.98         81.30         1.51 o                         
   3   5 -14          1.19          0.97         0.29 o                         
   4   5 -14         10.47          9.47         0.43 o                         
   5   5 -14          6.21          5.98         1.93 o                         
  -4   6 -14          7.21          5.62         0.57 o                         
  -3   6 -14          5.47          5.51         0.39 o                         
  -2   6 -14         11.06         10.73         0.68 o                         
  -1   6 -14         32.41         30.97         7.60 o                         
   0   6 -14          6.62          7.02         0.46 o                         
   1   6 -14         16.51         17.26         0.73 o                         
   2   6 -14         39.13         40.91         0.95 o                         
   3   6 -14         53.10         57.49         1.08 o                         
   4   6 -14         22.44         21.49         1.01 o                         
  -3   7 -14         32.04         30.95         0.75 o                         
  -2   7 -14         22.83         22.24         0.92 o                         
  -1   7 -14         33.38         31.33         1.44 o                         
   0   7 -14         12.83         12.88         0.55 o                         
   1   7 -14          2.92          2.81         0.38 o                         
   2   7 -14         20.53         19.45         0.58 o                         
   3   7 -14         17.18         17.10         0.60 o                         
  -3   8 -14         15.53         14.56         0.81 o                         
  -2   8 -14          7.04          6.92         0.50 o                         
  -1   8 -14          5.39          5.33         0.66 o                         
   0   8 -14         13.80         14.38         0.58 o                         
   1   8 -14         74.31         85.26         2.04 o                         
   2   8 -14         13.03         12.70         0.53 o                         
   3   8 -14          3.76          3.05         0.41 o                         
  -2   9 -14         15.33         13.98         1.13 o                         
  -1   9 -14         14.87         12.18         1.12 o                         
   0   9 -14          3.04          2.33         0.38 o                         
   1   9 -14         55.17         63.03         1.65 o                         
   2   9 -14         21.53         17.27         1.88 o                         
  -1  -5 -13          4.77          4.59         1.27 o                         
   0  -5 -13         11.11         11.97         0.64 o                         
   1  -5 -13         11.10         11.57         0.64 o                         
   2  -5 -13         30.75         34.83         1.30 o                         
   3  -5 -13         13.80         13.85         0.77 o                         
  -2  -4 -13         16.31         16.84         0.85 o                         
  -1  -4 -13         23.61         24.35         1.11 o                         
   0  -4 -13         17.46         16.57         0.75 o                         
   1  -4 -13         11.33         11.56         0.57 o                         
   2  -4 -13          8.42          8.21         0.61 o                         
   3  -4 -13         37.71         40.53         2.51 o                         
   4  -4 -13         10.09         10.73         0.88 o                         
  -3  -3 -13         14.92         14.64         0.75 o                         
  -2  -3 -13          3.68          3.66         0.40 o                         
  -1  -3 -13         31.19         33.27         1.40 o                         
   0  -3 -13         90.34         98.63         1.77 o                         
   1  -3 -13         24.81         26.33         0.78 o                         
   2  -3 -13         37.98         39.23         1.05 o                         
   3  -3 -13          4.41          4.13         0.43 o                         
   4  -3 -13         32.54         32.80         1.78 o                         
   5  -3 -13          1.76          1.88         1.00 o                         
  -4  -2 -13         17.84         19.53         1.91 o                         
  -3  -2 -13          1.62          1.01         0.38 o                         
  -2  -2 -13          5.15          4.50         0.38 o                         
  -1  -2 -13         11.52         11.14         0.64 o                         
   0  -2 -13         10.91         11.15         0.50 o                         
   1  -2 -13         45.79         53.20         1.08 o                         
   2  -2 -13         32.08         33.79         0.87 o                         
   3  -2 -13          4.20          4.30         0.40 o                         
   4  -2 -13         16.77         15.30         0.70 o                         
   5  -2 -13         20.43         20.26         1.29 o                         
  -4  -1 -13         11.44         11.08         0.59 o                         
  -3  -1 -13         12.55         13.06         0.62 o                         
  -2  -1 -13          2.04          2.13         0.34 o                         
  -1  -1 -13         41.74         41.06         1.12 o                         
   0  -1 -13         34.43         36.45         0.80 o                         
   1  -1 -13         11.88         10.87         0.59 o                         
   2  -1 -13         43.44         48.87         1.00 o                         
   3  -1 -13         32.54         33.41         0.77 o                         
   4  -1 -13         39.26         38.22         1.81 o                         
   5  -1 -13          5.41          5.92         0.68 o                         
  -4   0 -13         23.75         22.81         0.67 o                         
  -3   0 -13         51.79         53.46         1.19 o                         
  -2   0 -13         26.20         26.29         0.67 o                         
  -1   0 -13         35.93         35.66         1.27 o                         
   0   0 -13        102.59        110.67         1.47 o                         
   1   0 -13         14.90         13.94         0.52 o                         
   2   0 -13         28.98         29.89         0.71 o                         
   3   0 -13         14.30         14.26         0.53 o                         
   4   0 -13          6.43          5.27         0.40 o                         
   5   0 -13         12.02         11.05         0.78 o                         
   6   0 -13          6.71          6.10         1.17 o                         
  -4   1 -13          0.92          0.67         0.29 o                         
  -3   1 -13          6.31          5.89         0.36 o                         
  -2   1 -13         30.80         31.91         0.80 o                         
  -1   1 -13         73.09         70.83         1.21 o                         
   0   1 -13          5.08          5.82         0.44 o                         
   1   1 -13         73.30         81.97         1.42 o                         
   2   1 -13         66.70         70.20         1.18 o                         
   3   1 -13         79.91         83.41         1.30 o                         
   4   1 -13         24.86         23.71         0.65 o                         
   5   1 -13         20.64         19.70         1.66 o                         
  -5   2 -13         27.06         29.48         1.97 o                         
  -4   2 -13         33.33         33.09         0.80 o                         
  -3   2 -13          2.23          1.67         0.30 o                         
  -2   2 -13         13.88         13.57         0.61 o                         
  -1   2 -13         39.49         38.25         0.72 o                         
   0   2 -13         37.42         40.03         0.76 o                         
   1   2 -13         93.62        100.25         1.46 o                         
   2   2 -13         40.71         44.65         1.04 o                         
   3   2 -13         29.22         29.30         0.71 o                         
   4   2 -13         23.04         20.27         0.63 o                         
   5   2 -13         13.10         11.87         0.74 o                         
  -5   3 -13          2.10          2.45         1.01 o                         
  -4   3 -13         89.05         96.98         1.25 o                         
  -3   3 -13          8.39          7.67         0.39 o                         
  -2   3 -13         26.66         27.18         0.76 o                         
  -1   3 -13         28.42         26.65         0.97 o                         
   0   3 -13         11.10         12.12         0.42 o                         
   1   3 -13        120.89        129.03         1.43 o                         
   2   3 -13         55.20         59.44         0.86 o                         
   3   3 -13         47.64         51.46         0.81 o                         
   4   3 -13          0.87          0.68         0.26 o                         
   5   3 -13         72.36         70.69         1.99 o                         
  -5   4 -13         24.38         25.96         2.02 o                         
  -4   4 -13          8.92          7.59         0.43 o                         
  -3   4 -13         15.38         15.97         0.53 o                         
  -2   4 -13         43.86         45.01         1.10 o                         
  -1   4 -13         27.09         26.53         1.09 o                         
   0   4 -13          8.19          8.20         0.54 o                         
   1   4 -13         30.30         32.77         0.67 o                         
   2   4 -13          4.91          5.06         0.33 o                         
   3   4 -13         40.19         40.17         0.76 o                         
   4   4 -13         36.09         34.96         0.73 o                         
   5   4 -13         21.96         21.25         1.10 o                         
  -4   5 -13          6.59          6.21         0.39 o                         
  -3   5 -13         25.50         25.09         0.54 o                         
  -2   5 -13         31.80         30.38         1.39 o                         
  -1   5 -13          0.95          0.75         0.18 o                         
   0   5 -13         45.44         50.82         0.91 o                         
   1   5 -13         31.61         32.47         0.87 o                         
   2   5 -13          8.82         10.13         0.42 o                         
   3   5 -13         40.17         41.61         0.76 o                         
   4   5 -13         16.78         14.57         0.48 o                         
   5   5 -13         17.87         15.40         0.98 o                         
  -4   6 -13         12.77         11.10         0.54 o                         
  -3   6 -13         36.99         36.97         0.97 o                         
  -2   6 -13         54.36         52.15         2.14 o                         
  -1   6 -13         43.58         39.53         0.83 o                         
   0   6 -13         26.95         30.34         0.70 o                         
   1   6 -13         16.95         17.07         0.53 o                         
   2   6 -13          1.03          1.59         0.27 o                         
   3   6 -13         11.96         11.36         0.45 o                         
   4   6 -13          1.90          1.58         0.30 o                         
   5   6 -13          0.57          0.78         0.71 o                         
  -4   7 -13         19.19         17.54         0.69 o                         
  -3   7 -13          2.23          1.75         0.30 o                         
  -2   7 -13          6.44          5.64         0.36 o                         
  -1   7 -13         10.08          8.51         0.54 o                         
   0   7 -13         29.84         33.20         1.25 o                         
   1   7 -13         16.31         16.34         0.57 o                         
   2   7 -13         40.36         43.38         0.94 o                         
   3   7 -13          6.10          6.09         0.39 o                         
   4   7 -13         36.23         34.88         2.30 o                         
  -3   8 -13         37.33         37.88         1.20 o                         
  -2   8 -13         17.87         16.72         0.60 o                         
  -1   8 -13         12.18          9.55         0.68 o                         
   0   8 -13         30.00         31.12         0.76 o                         
   1   8 -13          8.47          8.15         0.50 o                         
   2   8 -13         16.11         16.34         0.57 o                         
   3   8 -13         12.22         12.23         0.51 o                         
  -3   9 -13         17.55         15.73         1.15 o                         
  -2   9 -13         16.78         16.27         0.55 o                         
  -1   9 -13         15.93         13.60         0.95 o                         
   0   9 -13         51.49         58.68         1.72 o                         
   1   9 -13          0.09         -0.38         0.38 o                         
   2   9 -13          8.13          7.79         0.53 o                         
  -1  10 -13          0.85          0.55         0.87 o                         
   0  10 -13         12.29          9.96         1.36 o                         
   1  10 -13         18.70         18.65         1.82 o                         
  -1  -6 -12         13.66         13.99         1.03 o                         
   0  -6 -12          0.07          0.57         0.62 o                         
   1  -6 -12         30.88         33.08         0.96 o                         
   2  -6 -12         16.73         17.25         0.65 o                         
   3  -6 -12          3.62          3.02         0.47 o                         
  -2  -5 -12         24.14         21.45         1.27 o                         
  -1  -5 -12          1.36          0.90         0.58 o                         
   0  -5 -12          2.94          2.66         0.43 o                         
   1  -5 -12          1.33          1.25         0.34 o                         
   2  -5 -12         52.30         56.60         1.87 o                         
   3  -5 -12         41.52         43.95         1.52 o                         
   4  -5 -12         12.59         14.41         1.17 o                         
  -2  -4 -12          2.83          2.16         0.35 o                         
  -1  -4 -12         14.03         12.97         1.00 o                         
   0  -4 -12          8.52          9.05         0.47 o                         
   1  -4 -12         48.17         52.65         1.03 o                         
   2  -4 -12         10.22         10.42         0.64 o                         
   3  -4 -12         70.45         76.88         1.69 o                         
   4  -4 -12         17.64         15.54         1.11 o                         
   5  -4 -12         15.43         15.82         1.63 o                         
  -4  -3 -12         53.61         50.07         2.86 o                         
  -3  -3 -12         17.13         16.29         0.59 o                         
  -2  -3 -12         27.35         25.22         0.64 o                         
  -1  -3 -12          1.90          1.37         0.30 o                         
   0  -3 -12         23.28         22.88         0.69 o                         
   1  -3 -12          9.65          9.72         0.53 o                         
   2  -3 -12          7.83          8.63         0.51 o                         
   3  -3 -12         10.57          9.77         0.67 o                         
   4  -3 -12         26.75         27.29         1.51 o                         
   5  -3 -12         69.47         70.87         2.55 o                         
  -4  -2 -12          2.29          1.50         0.42 o                         
  -3  -2 -12          5.00          4.79         0.38 o                         
  -2  -2 -12         67.90         71.62         1.78 o                         
  -1  -2 -12         53.76         50.33         3.17 o                         
   0  -2 -12         72.90         78.86         1.10 o                         
   1  -2 -12         52.77         57.37         1.07 o                         
   2  -2 -12          5.76          5.01         0.41 o                         
   3  -2 -12         19.86         19.79         0.61 o                         
   4  -2 -12          2.69          2.55         0.35 o                         
   5  -2 -12         42.20         42.80         1.70 o                         
   6  -2 -12          3.53          3.44         1.06 o                         
  -5  -1 -12          5.05          5.08         1.17 o                         
  -4  -1 -12         10.14          9.61         0.55 o                         
  -3  -1 -12         11.24          9.95         0.44 o                         
  -2  -1 -12         27.62         28.06         0.74 o                         
  -1  -1 -12         22.57         22.49         0.91 o                         
   0  -1 -12         36.61         39.33         0.79 o                         
   1  -1 -12         21.60         21.68         0.72 o                         
   2  -1 -12         29.67         31.07         0.70 o                         
   3  -1 -12         14.52         14.98         0.52 o                         
   4  -1 -12         13.44         12.28         0.57 o                         
   5  -1 -12          4.19          4.17         0.61 o                         
   6  -1 -12         21.71         18.16         1.65 o                         
  -5   0 -12         20.71         23.28         2.01 o                         
  -4   0 -12         10.04          9.69         0.43 o                         
  -3   0 -12         10.12          9.40         0.39 o                         
  -2   0 -12         31.39         29.87         0.68 o                         
  -1   0 -12         46.69         44.68         0.90 o                         
   0   0 -12         21.55         22.03         0.63 o                         
   1   0 -12         46.06         47.79         0.93 o                         
   2   0 -12         39.04         41.24         0.79 o                         
   3   0 -12         23.66         21.16         0.68 o                         
   4   0 -12         38.15         35.39         1.12 o                         
   5   0 -12          4.11          3.66         0.55 o                         
   6   0 -12         10.76         10.42         0.83 o                         
  -5   1 -12         13.14         13.10         1.62 o                         
  -4   1 -12          6.35          5.95         0.37 o                         
  -3   1 -12         23.07         23.70         0.56 o                         
  -2   1 -12         19.40         20.27         0.62 o                         
  -1   1 -12         38.74         37.54         0.69 o                         
   0   1 -12         79.48         83.13         1.81 o                         
   1   1 -12         70.53         74.58         1.33 o                         
   2   1 -12         51.46         53.39         0.96 o                         
   3   1 -12          0.04          0.45         0.29 o                         
   4   1 -12         38.93         38.14         1.04 o                         
   5   1 -12          2.93          2.38         0.49 o                         
   6   1 -12          9.06          9.11         1.06 o                         
  -5   2 -12          5.48          4.32         0.69 o                         
  -4   2 -12          4.52          4.41         0.36 o                         
  -3   2 -12         71.22         74.78         1.09 o                         
  -2   2 -12         27.69         26.60         0.86 o                         
  -1   2 -12         42.13         44.55         1.30 o                         
   0   2 -12         51.25         57.78         0.90 o                         
   1   2 -12         79.85         81.87         1.13 o                         
   2   2 -12         87.04         85.27         3.15 o                         
   3   2 -12         48.08         49.83         0.80 o                         
   4   2 -12          1.42          1.29         0.25 o                         
   5   2 -12          0.68          0.80         0.43 o                         
   6   2 -12          9.57          8.13         1.02 o                         
  -5   3 -12         58.84         57.38         1.37 o                         
  -4   3 -12         23.97         24.16         0.64 o                         
  -3   3 -12         19.08         18.80         0.53 o                         
  -2   3 -12         19.58         18.84         0.61 o                         
  -1   3 -12          4.09          2.79         0.33 o                         
   0   3 -12         64.95         65.74         0.90 o                         
   1   3 -12         23.17         24.94         0.54 o                         
   2   3 -12          5.01          4.13         0.21 o                         
   3   3 -12         18.17         17.50         0.44 o                         
   4   3 -12         62.66         61.20         0.90 o                         
   5   3 -12          7.02          5.40         0.65 o                         
   6   3 -12         20.26         17.87         1.75 o                         
  -5   4 -12          5.70          5.15         0.58 o                         
  -4   4 -12          9.41          8.99         0.44 o                         
  -3   4 -12         61.84         65.45         0.83 o                         
  -2   4 -12         47.37         49.93         0.76 o                         
  -1   4 -12         17.84         15.87         1.06 o                         
   0   4 -12         72.59         81.80         1.11 o                         
   1   4 -12         88.06         97.23         1.15 o                         
   2   4 -12         39.25         41.11         0.69 o                         
   3   4 -12         18.06         18.40         0.48 o                         
   4   4 -12         22.45         21.53         0.54 o                         
   5   4 -12          0.36          0.59         0.49 o                         
   6   4 -12          4.36          4.18         1.12 o                         
  -5   5 -12          4.47          4.15         0.58 o                         
  -4   5 -12         10.34         10.00         0.40 o                         
  -3   5 -12         42.43         45.67         0.61 o                         
  -2   5 -12         29.17         29.30         0.75 o                         
  -1   5 -12         66.83         61.27         1.42 o                         
   0   5 -12         30.68         33.55         0.73 o                         
   1   5 -12          2.87          1.90         0.26 o                         
   2   5 -12         47.87         48.39         0.95 o                         
   3   5 -12          7.75          7.09         0.37 o                         
   4   5 -12         13.67         11.77         0.43 o                         
   5   5 -12          7.33          6.93         0.72 o                         
  -4   6 -12         37.22         36.84         0.60 o                         
  -3   6 -12          4.14          3.12         0.24 o                         
  -2   6 -12         10.44         10.01         0.36 o                         
  -1   6 -12         62.94         57.77         1.83 o                         
   0   6 -12         39.78         42.11         0.84 o                         
   1   6 -12         15.44         17.34         0.52 o                         
   2   6 -12          7.28          7.29         0.37 o                         
   3   6 -12         27.89         27.35         0.59 o                         
   4   6 -12          9.85          9.85         0.45 o                         
   5   6 -12         23.07         18.31         2.28 o                         
  -4   7 -12         10.97         10.07         0.41 o                         
  -3   7 -12          5.47          4.53         0.32 o                         
  -2   7 -12          9.06          8.93         0.41 o                         
  -1   7 -12         35.52         34.85         1.09 o                         
   0   7 -12         40.87         45.80         0.89 o                         
   1   7 -12         38.67         41.78         0.97 o                         
   2   7 -12          9.91          9.09         0.43 o                         
   3   7 -12         10.93         11.77         0.53 o                         
   4   7 -12          4.24          3.75         0.69 o                         
  -4   8 -12         28.38         27.70         0.77 o                         
  -3   8 -12         11.24         10.90         0.39 o                         
  -2   8 -12          0.33         -0.05         0.26 o                         
  -1   8 -12         21.53         20.03         1.23 o                         
   0   8 -12         19.09         20.68         0.63 o                         
   1   8 -12         99.19        119.11         1.72 o                         
   2   8 -12         26.16         25.83         0.67 o                         
   3   8 -12         14.71         14.27         0.53 o                         
  -3   9 -12         17.68         17.78         0.52 o                         
  -2   9 -12          3.53          3.18         0.35 o                         
  -1   9 -12          3.92          3.31         0.61 o                         
   0   9 -12         36.12         38.95         1.09 o                         
   1   9 -12         20.85         22.53         0.76 o                         
   2   9 -12         12.96         14.13         0.59 o                         
   3   9 -12         18.00         18.68         0.73 o                         
  -2  10 -12         19.38         16.10         1.04 o                         
  -1  10 -12         25.80         26.53         2.91 o                         
   0  10 -12          4.43          3.99         0.69 o                         
   1  10 -12          4.96          4.93         1.21 o                         
   0  -7 -11          5.81          3.84         1.16 o                         
   3  -7 -11          2.52          2.40         1.01 o                         
  -2  -6 -11          0.57         -0.08         0.95 o                         
  -1  -6 -11          3.19          3.66         0.67 o                         
   0  -6 -11         13.58         15.25         0.83 o                         
   1  -6 -11          3.49          3.85         0.46 o                         
   2  -6 -11         13.58         13.66         0.59 o                         
   3  -6 -11         15.31         16.48         0.68 o                         
   4  -6 -11         11.90         14.57         1.63 o                         
  -2  -5 -11          5.77          5.11         0.48 o                         
  -1  -5 -11         25.62         28.45         1.99 o                         
   0  -5 -11         27.70         30.31         0.86 o                         
   1  -5 -11          1.95          1.22         0.32 o                         
   2  -5 -11          2.13          1.56         0.38 o                         
   3  -5 -11          5.08          4.96         0.45 o                         
   4  -5 -11          2.92          2.21         0.38 o                         
  -3  -4 -11          7.89          7.28         0.50 o                         
  -2  -4 -11          3.77          3.09         0.36 o                         
  -1  -4 -11          8.91          8.52         0.77 o                         
   0  -4 -11          6.68          5.87         0.40 o                         
   1  -4 -11         46.15         51.87         1.17 o                         
   2  -4 -11          5.55          4.94         0.49 o                         
   3  -4 -11          1.49          1.36         0.34 o                         
   4  -4 -11          0.11         -0.36         0.36 o                         
   5  -4 -11          2.89          2.48         0.61 o                         
  -4  -3 -11          1.15          0.69         0.39 o                         
  -3  -3 -11          2.79          1.88         0.30 o                         
  -2  -3 -11          6.44          5.92         0.36 o                         
  -1  -3 -11          6.21          5.42         0.38 o                         
   0  -3 -11         12.50         13.06         0.52 o                         
   1  -3 -11         75.92         84.45         1.56 o                         
   2  -3 -11         32.75         34.69         1.30 o                         
   3  -3 -11         28.90         29.11         1.22 o                         
   4  -3 -11         46.48         48.14         2.11 o                         
   5  -3 -11          4.92          4.28         1.25 o                         
   6  -3 -11          7.70          6.56         0.80 o                         
  -4  -2 -11         20.42         19.12         0.70 o                         
  -3  -2 -11         57.83         55.52         1.94 o                         
  -2  -2 -11         21.92         21.47         0.66 o                         
  -1  -2 -11         11.24         10.00         0.76 o                         
   0  -2 -11         38.08         40.18         0.75 o                         
   1  -2 -11         20.15         21.90         0.63 o                         
   2  -2 -11          6.77          6.03         0.32 o                         
   3  -2 -11         13.69         12.80         0.49 o                         
   4  -2 -11         10.37          8.13         0.50 o                         
   5  -2 -11         20.68         19.40         1.15 o                         
   6  -2 -11          6.04          5.40         0.64 o                         
  -5  -1 -11          0.59          0.30         0.67 o                         
  -4  -1 -11          4.81          4.53         0.43 o                         
  -3  -1 -11         30.22         32.00         0.62 o                         
  -2  -1 -11         48.77         47.64         0.99 o                         
  -1  -1 -11         41.97         41.51         0.88 o                         
   0  -1 -11         20.37         21.13         0.65 o                         
   1  -1 -11          5.22          5.66         0.37 o                         
   2  -1 -11         27.47         27.01         0.75 o                         
   3  -1 -11          8.66          8.56         0.40 o                         
   4  -1 -11         24.42         22.15         0.63 o                         
   5  -1 -11          2.18          1.67         0.48 o                         
   6  -1 -11          1.65          1.48         0.62 o                         
  -5   0 -11          8.65          6.38         0.45 o                         
  -4   0 -11          9.09          8.95         0.40 o                         
  -3   0 -11         18.33         18.99         0.48 o                         
  -2   0 -11         23.33         23.54         0.58 o                         
  -1   0 -11          9.30          9.97         0.42 o                         
   0   0 -11         15.27         17.16         0.54 o                         
   1   0 -11         53.02         55.58         0.97 o                         
   2   0 -11         39.85         42.87         0.77 o                         
   3   0 -11         69.61         67.42         1.18 o                         
   4   0 -11         16.89         14.61         0.50 o                         
   5   0 -11         11.48         10.49         0.70 o                         
   6   0 -11         13.95         12.59         1.08 o                         
  -5   1 -11         15.64         15.33         0.58 o                         
  -4   1 -11         58.79         58.03         0.87 o                         
  -3   1 -11         15.76         15.38         0.45 o                         
  -2   1 -11         43.27         40.72         0.89 o                         
  -1   1 -11         15.53         17.87         0.42 o                         
   0   1 -11        100.34        103.64         1.41 o                         
   1   1 -11         19.37         18.90         0.55 o                         
   2   1 -11         28.88         25.08         0.86 o                         
   3   1 -11         53.89         54.74         0.91 o                         
   4   1 -11          7.35          5.62         0.31 o                         
   5   1 -11          6.60          6.25         0.83 o                         
   6   1 -11          8.80          7.77         1.44 o                         
  -5   2 -11         10.34          9.06         0.69 o                         
  -4   2 -11         95.09        101.90         1.24 o                         
  -3   2 -11         24.84         22.64         0.57 o                         
  -2   2 -11         13.00         10.98         0.50 o                         
  -1   2 -11         28.97         27.08         0.63 o                         
   0   2 -11         16.30         15.58         0.45 o                         
   1   2 -11        121.06        122.33         1.24 o                         
   2   2 -11         61.73         57.17         1.49 o                         
   3   2 -11          7.95          7.57         0.29 o                         
   4   2 -11         19.09         17.04         0.44 o                         
   5   2 -11         68.52         62.02         4.79 o                         
   6   2 -11          3.00          3.25         0.80 o                         
  -5   3 -11         25.94         24.85         0.98 o                         
  -4   3 -11         29.95         30.08         0.67 o                         
  -3   3 -11         48.12         48.52         0.85 o                         
  -2   3 -11         98.92         95.10         1.09 o                         
  -1   3 -11          2.75          3.57         0.21 o                         
   0   3 -11        311.64        317.62         2.93 o                         
   1   3 -11         75.42         77.83         1.00 o                         
   2   3 -11         97.72         95.19         1.59 o                         
   3   3 -11         29.24         28.53         0.51 o                         
   4   3 -11         15.94         14.95         0.46 o                         
   5   3 -11         21.93         21.22         0.86 o                         
   6   3 -11          4.55          4.81         0.83 o                         
  -5   4 -11          0.10         -0.32         0.32 o                         
  -4   4 -11         31.03         32.63         0.63 o                         
  -3   4 -11         25.12         26.41         0.44 o                         
  -2   4 -11         51.93         50.96         0.67 o                         
  -1   4 -11        202.78        180.87         5.44 o                         
   0   4 -11          0.99          0.88         0.24 o                         
   1   4 -11          4.38          3.48         0.26 o                         
   2   4 -11         58.32         55.61         0.89 o                         
   3   4 -11         87.08         88.21         1.05 o                         
   4   4 -11         54.86         53.62         0.79 o                         
   5   4 -11         21.89         18.81         1.16 o                         
   6   4 -11          2.26          1.58         0.94 o                         
  -5   5 -11          7.23          6.93         0.38 o                         
  -4   5 -11         20.12         19.10         0.46 o                         
  -3   5 -11         57.22         62.81         0.71 o                         
  -2   5 -11         44.41         45.41         1.05 o                         
  -1   5 -11         68.43         62.17         1.16 o                         
   0   5 -11         65.96         65.96         1.30 o                         
   1   5 -11         22.20         23.49         0.54 o                         
   2   5 -11         13.40         12.21         0.41 o                         
   3   5 -11         34.56         35.59         0.63 o                         
   4   5 -11          9.70          8.91         0.42 o                         
   5   5 -11          2.82          2.58         0.49 o                         
  -5   6 -11          3.72          2.77         0.29 o                         
  -4   6 -11         10.74         10.09         0.33 o                         
  -3   6 -11         14.97         15.45         0.40 o                         
  -2   6 -11         56.90         57.80         1.35 o                         
  -1   6 -11          2.93          2.77         0.43 o                         
   0   6 -11         18.50         19.49         0.55 o                         
   1   6 -11        119.81        117.09         1.76 o                         
   2   6 -11          6.18          6.57         0.35 o                         
   3   6 -11         15.15         16.14         0.57 o                         
   4   6 -11         24.65         24.32         0.64 o                         
   5   6 -11          9.76          9.41         0.82 o                         
  -5   7 -11         41.80         44.44         1.70 o                         
  -4   7 -11         14.35         13.56         0.45 o                         
  -3   7 -11          9.04          8.60         0.36 o                         
  -2   7 -11         19.46         19.01         0.63 o                         
  -1   7 -11         61.12         61.85         1.86 o                         
   0   7 -11         27.15         28.57         0.69 o                         
   1   7 -11         13.12         11.79         0.45 o                         
   2   7 -11         22.27         22.44         0.60 o                         
   3   7 -11          7.25          7.14         0.39 o                         
   4   7 -11          5.10          4.74         0.37 o                         
   5   7 -11         16.69         15.02         1.85 o                         
  -4   8 -11         39.23         39.78         0.72 o                         
  -3   8 -11          2.53          2.28         0.26 o                         
  -2   8 -11         11.79         11.39         0.43 o                         
  -1   8 -11          1.74          2.18         0.50 o                         
   0   8 -11         39.12         42.08         0.84 o                         
   1   8 -11          0.12          0.14         0.32 o                         
   2   8 -11         15.74         16.11         0.54 o                         
   3   8 -11          6.51          6.51         0.40 o                         
   4   8 -11          0.46         -0.09         1.11 o                         
  -4   9 -11          3.64          3.44         0.41 o                         
  -3   9 -11         21.76         20.07         0.53 o                         
  -2   9 -11          3.00          2.41         0.31 o                         
  -1   9 -11          4.15          3.98         0.63 o                         
   0   9 -11         90.23        100.41         1.95 o                         
   1   9 -11         23.71         24.11         0.75 o                         
   2   9 -11          4.76          4.68         0.43 o                         
   3   9 -11          9.76          9.31         0.53 o                         
  -3  10 -11         21.61         22.31         1.35 o                         
  -2  10 -11         29.78         29.13         0.95 o                         
  -1  10 -11          8.00          7.55         0.78 o                         
   0  10 -11          4.28          3.96         0.42 o                         
   1  10 -11          8.66          9.70         0.56 o                         
  -1  -7 -10          6.72          6.25         0.66 o                         
   0  -7 -10          0.12         -0.41         0.41 o                         
   1  -7 -10          6.58          6.58         0.84 o                         
   2  -7 -10          0.47          0.19         0.40 o                         
   3  -7 -10         13.46         14.04         0.71 o                         
  -2  -6 -10         13.87         13.27         0.64 o                         
  -1  -6 -10         21.46         22.00         1.18 o                         
   0  -6 -10         36.90         38.05         1.12 o                         
   1  -6 -10         14.30         13.45         0.59 o                         
   2  -6 -10          7.53          8.25         0.52 o                         
   3  -6 -10          0.04         -0.39         0.39 o                         
   4  -6 -10          1.23          1.13         0.56 o                         
  -3  -5 -10          2.23          1.61         0.43 o                         
  -2  -5 -10         16.19         15.96         0.57 o                         
  -1  -5 -10          2.89          1.97         0.44 o                         
   0  -5 -10          0.28          0.30         0.26 o                         
   1  -5 -10         21.56         23.49         0.92 o                         
   2  -5 -10         19.11         19.67         1.14 o                         
   3  -5 -10          3.43          2.64         0.41 o                         
   4  -5 -10         12.65         12.79         0.89 o                         
   5  -5 -10         12.46         13.42         0.91 o                         
  -4  -4 -10         53.97         54.56         1.37 o                         
  -3  -4 -10          6.17          5.38         0.39 o                         
  -2  -4 -10         17.29         16.82         0.56 o                         
  -1  -4 -10         28.37         21.92         2.20 o                         
   0  -4 -10         34.74         38.42         0.78 o                         
   1  -4 -10         10.91         11.04         0.53 o                         
   2  -4 -10         24.74         26.37         1.07 o                         
   3  -4 -10          7.10          6.11         0.42 o                         
   4  -4 -10         11.40         10.80         0.55 o                         
   5  -4 -10          9.23          9.03         0.78 o                         
   6  -4 -10          2.03          2.07         0.68 o                         
  -4  -3 -10         25.63         24.98         0.76 o                         
  -3  -3 -10         21.11         19.30         0.49 o                         
  -2  -3 -10          0.68          0.41         0.23 o                         
  -1  -3 -10         12.49         10.99         0.45 o                         
   0  -3 -10        208.78        218.61         2.28 o                         
   1  -3 -10         50.32         51.90         1.14 o                         
   2  -3 -10         22.09         22.56         0.88 o                         
   3  -3 -10         16.11         15.81         0.71 o                         
   4  -3 -10         14.45         13.02         0.70 o                         
   5  -3 -10          1.16          1.12         0.75 o                         
   6  -3 -10          6.79          6.24         0.68 o                         
  -5  -2 -10          3.08          3.38         0.76 o                         
  -4  -2 -10          7.38          5.80         0.43 o                         
  -3  -2 -10         16.38         14.97         0.51 o                         
  -2  -2 -10          8.83          8.60         0.39 o                         
  -1  -2 -10          5.03          4.15         0.32 o                         
   0  -2 -10         14.45         15.70         0.47 o                         
   1  -2 -10         57.32         56.25         1.04 o                         
   2  -2 -10         54.27         57.92         0.86 o                         
   3  -2 -10         28.87         31.51         0.90 o                         
   4  -2 -10         34.85         33.66         1.09 o                         
   5  -2 -10          5.17          5.14         0.59 o                         
   6  -2 -10          3.93          3.09         0.57 o                         
  -5  -1 -10          2.31          1.92         0.39 o                         
  -4  -1 -10          7.57          7.13         0.45 o                         
  -3  -1 -10         12.24         11.47         0.37 o                         
  -2  -1 -10         57.33         55.34         1.05 o                         
  -1  -1 -10         93.04         90.66         1.94 o                         
   0  -1 -10         24.58         24.54         0.51 o                         
   1  -1 -10         33.12         37.46         0.77 o                         
   2  -1 -10         81.13         78.25         1.30 o                         
   3  -1 -10         65.30         69.79         1.74 o                         
   4  -1 -10         69.01         67.04         1.74 o                         
   5  -1 -10         29.98         29.66         1.26 o                         
   6  -1 -10          6.47          5.36         0.76 o                         
  -5   0 -10         10.08          9.24         0.44 o                         
  -4   0 -10         19.13         21.02         0.53 o                         
  -3   0 -10         62.66         63.96         0.85 o                         
  -2   0 -10         49.08         49.31         0.88 o                         
  -1   0 -10        257.32        255.39         5.65 o                         
   0   0 -10         38.31         37.66         0.81 o                         
   1   0 -10          8.70          9.98         0.44 o                         
   2   0 -10         11.94         11.56         0.50 o                         
   3   0 -10         22.98         20.69         0.40 o                         
   4   0 -10         24.26         20.02         0.52 o                         
   5   0 -10         10.97         10.22         0.66 o                         
   6   0 -10          4.89          5.17         0.63 o                         
  -6   1 -10          2.38          2.88         1.00 o                         
  -5   1 -10          0.61          0.30         0.28 o                         
  -4   1 -10         21.65         20.32         0.51 o                         
  -3   1 -10         13.78         11.87         0.40 o                         
  -2   1 -10          0.43          0.79         0.26 o                         
  -1   1 -10         73.18         68.60         1.13 o                         
   0   1 -10        154.04        151.52         1.87 o                         
   1   1 -10         40.36         40.26         0.70 o                         
   2   1 -10         17.12         17.88         0.39 o                         
   3   1 -10         23.08         22.11         0.39 o                         
   4   1 -10         52.64         48.80         0.97 o                         
   5   1 -10         53.35         54.03         2.17 o                         
   6   1 -10          3.22          2.43         1.24 o                         
  -6   2 -10         16.72         17.70         1.68 o                         
  -5   2 -10         29.22         27.82         0.99 o                         
  -4   2 -10          2.13          2.08         0.27 o                         
  -3   2 -10         36.26         34.62         0.82 o                         
  -2   2 -10         18.39         15.62         0.55 o                         
  -1   2 -10          9.91          7.40         0.34 o                         
   0   2 -10         47.28         46.58         0.65 o                         
   1   2 -10        286.25        270.49         5.55 o                         
   2   2 -10         16.14         17.42         0.46 o                         
   3   2 -10         45.53         45.41         0.61 o                         
   4   2 -10          1.83          1.55         0.21 o                         
   5   2 -10          6.13          5.51         0.61 o                         
   6   2 -10         19.46         18.89         1.27 o                         
  -6   3 -10          4.27          4.12         1.14 o                         
  -5   3 -10         64.17         65.21         2.00 o                         
  -4   3 -10          0.16          0.09         0.21 o                         
  -3   3 -10         11.11         10.97         0.35 o                         
  -2   3 -10         33.01         31.45         0.49 o                         
  -1   3 -10         14.14         15.57         0.56 o                         
   0   3 -10        229.26        248.50         2.55 o                         
   1   3 -10         14.89         15.75         0.42 o                         
   2   3 -10        127.87        131.82         1.42 o                         
   3   3 -10         16.16         18.67         0.40 o                         
   4   3 -10         23.46         23.26         0.47 o                         
   5   3 -10         36.09         33.53         1.49 o                         
   6   3 -10         11.30          9.01         0.97 o                         
  -5   4 -10         35.58         32.80         1.27 o                         
  -4   4 -10         61.25         65.14         0.90 o                         
  -3   4 -10         22.97         23.39         0.39 o                         
  -2   4 -10          4.25          4.13         0.23 o                         
  -1   4 -10         31.16         29.76         0.69 o                         
   0   4 -10          3.23          2.34         0.27 o                         
   1   4 -10         82.04         81.45         1.28 o                         
   2   4 -10         28.72         29.47         0.56 o                         
   3   4 -10         12.19         13.63         0.39 o                         
   4   4 -10          6.15          5.67         0.28 o                         
   5   4 -10         12.01         10.85         0.66 o                         
   6   4 -10          0.29          0.55         0.65 o                         
  -5   5 -10          5.57          5.32         0.30 o                         
  -4   5 -10          1.83          1.67         0.21 o                         
  -3   5 -10         58.63         61.72         0.70 o                         
  -2   5 -10         34.94         33.34         0.60 o                         
  -1   5 -10          0.40          0.58         0.23 o                         
   0   5 -10         10.56          8.56         0.34 o                         
   1   5 -10         13.87         12.22         0.39 o                         
   2   5 -10         61.87         62.73         1.12 o                         
   3   5 -10         56.73         59.96         0.78 o                         
   4   5 -10        134.26        140.60         2.31 o                         
   5   5 -10          5.84          4.00         0.63 o                         
  -5   6 -10          6.70          6.33         0.30 o                         
  -4   6 -10         22.41         21.34         0.44 o                         
  -3   6 -10         55.52         58.67         0.78 o                         
  -2   6 -10         43.92         45.85         0.96 o                         
  -1   6 -10         26.62         26.05         0.91 o                         
   0   6 -10         60.45         59.62         1.38 o                         
   1   6 -10          9.55          9.29         0.37 o                         
   2   6 -10          9.67          8.81         0.35 o                         
   3   6 -10          5.70          5.44         0.33 o                         
   4   6 -10         13.68         12.78         0.44 o                         
   5   6 -10          9.99          8.18         0.77 o                         
  -5   7 -10          9.79          9.56         0.49 o                         
  -4   7 -10          4.48          3.76         0.29 o                         
  -3   7 -10         11.10          9.60         0.34 o                         
  -2   7 -10         29.56         31.58         0.90 o                         
  -1   7 -10         29.59         28.39         1.24 o                         
   0   7 -10          6.61          5.66         0.36 o                         
   1   7 -10         13.78         13.16         0.45 o                         
   2   7 -10         33.49         33.77         0.83 o                         
   3   7 -10          9.23          9.33         0.41 o                         
   4   7 -10         17.49         16.37         0.59 o                         
   5   7 -10          5.08          5.55         1.35 o                         
  -5   8 -10         16.29         16.20         0.97 o                         
  -4   8 -10         27.64         26.28         0.56 o                         
  -3   8 -10          5.85          4.85         0.29 o                         
  -2   8 -10         10.83         10.03         0.40 o                         
  -1   8 -10         33.14         34.47         1.21 o                         
   0   8 -10         29.15         31.46         0.72 o                         
   1   8 -10          4.31          4.53         0.38 o                         
   2   8 -10          4.96          5.45         0.41 o                         
   3   8 -10         13.85         12.50         0.49 o                         
   4   8 -10          3.39          1.74         1.08 o                         
  -4   9 -10         24.32         24.78         0.61 o                         
  -3   9 -10         47.05         45.20         1.07 o                         
  -2   9 -10          8.10          7.08         0.39 o                         
  -1   9 -10         51.55         53.42         3.10 o                         
   0   9 -10         14.11         15.21         0.58 o                         
   1   9 -10         15.98         16.34         0.64 o                         
   2   9 -10          3.59          3.66         0.40 o                         
   3   9 -10          1.48          1.21         0.35 o                         
  -3  10 -10          3.59          3.68         0.40 o                         
  -2  10 -10          9.63          8.92         0.47 o                         
  -1  10 -10         39.76         40.06         1.57 o                         
   0  10 -10          4.14          4.66         0.43 o                         
   1  10 -10          7.53          7.83         0.52 o                         
   2  10 -10          0.46          0.29         0.42 o                         
  -1  -8  -9          1.39          0.98         0.76 o                         
   0  -8  -9          7.20          6.66         1.18 o                         
   1  -8  -9         19.75         22.72         1.96 o                         
   2  -8  -9         11.73         13.31         1.79 o                         
   3  -8  -9         11.98         13.17         2.17 o                         
  -2  -7  -9          4.07          2.47         0.75 o                         
  -1  -7  -9         12.23         12.42         0.73 o                         
   0  -7  -9         13.59         13.05         0.71 o                         
   1  -7  -9          7.32          7.43         0.60 o                         
   2  -7  -9         19.85         21.57         0.80 o                         
   3  -7  -9          6.51          6.03         0.50 o                         
   4  -7  -9         13.44         16.07         1.67 o                         
  -3  -6  -9          7.50          6.94         0.59 o                         
  -2  -6  -9         20.05         18.06         0.62 o                         
  -1  -6  -9         19.09         21.03         1.01 o                         
   0  -6  -9         10.98         10.35         0.52 o                         
   1  -6  -9          7.56          7.16         0.46 o                         
   2  -6  -9         60.97         67.02         1.73 o                         
   3  -6  -9         37.15         39.76         0.93 o                         
   4  -6  -9         12.43         12.29         1.00 o                         
   5  -6  -9         12.30         14.14         1.37 o                         
  -4  -5  -9          7.36          6.12         0.69 o                         
  -3  -5  -9         17.80         17.77         0.73 o                         
  -2  -5  -9         29.98         29.27         0.83 o                         
  -1  -5  -9         28.06         25.90         1.63 o                         
   0  -5  -9         17.47         17.32         0.50 o                         
   1  -5  -9         21.41         23.09         0.79 o                         
   2  -5  -9          7.41          7.89         0.55 o                         
   3  -5  -9         75.73         81.28         2.20 o                         
   4  -5  -9         36.27         37.78         1.18 o                         
   5  -5  -9         13.19         12.72         1.08 o                         
  -4  -4  -9          1.22          1.18         0.36 o                         
  -3  -4  -9         27.49         25.95         0.88 o                         
  -2  -4  -9          2.32          2.18         0.23 o                         
  -1  -4  -9         33.39         29.32         2.27 o                         
   0  -4  -9         33.40         32.91         1.31 o                         
   1  -4  -9         61.32         68.57         1.83 o                         
   2  -4  -9         85.76         88.53         1.98 o                         
   3  -4  -9         32.39         33.27         1.35 o                         
   4  -4  -9         22.24         21.07         1.08 o                         
   5  -4  -9         41.06         42.61         1.66 o                         
   6  -4  -9         10.93         11.11         0.81 o                         
  -5  -3  -9         40.30         41.22         1.82 o                         
  -4  -3  -9         55.55         57.27         0.97 o                         
  -3  -3  -9         16.98         15.34         0.42 o                         
  -2  -3  -9         43.16         43.96         1.28 o                         
  -1  -3  -9         80.16         77.94         3.11 o                         
   0  -3  -9         23.39         23.22         1.02 o                         
   1  -3  -9          0.48          0.45         0.19 o                         
   2  -3  -9          5.60          6.04         0.27 o                         
   3  -3  -9         23.44         26.23         0.95 o                         
   4  -3  -9         20.19         19.72         0.66 o                         
   5  -3  -9         81.33         87.71         2.34 o                         
   6  -3  -9         38.18         42.12         1.78 o                         
  -5  -2  -9          6.53          6.44         0.40 o                         
  -4  -2  -9          7.43          6.97         0.43 o                         
  -3  -2  -9         69.90         71.99         1.62 o                         
  -2  -2  -9         50.39         51.62         0.75 o                         
  -1  -2  -9        154.15        154.60         3.91 o                         
   0  -2  -9         54.45         57.04         0.77 o                         
   1  -2  -9        136.43        125.08         2.97 o                         
   2  -2  -9         44.50         41.47         1.07 o                         
   3  -2  -9         39.79         41.29         1.05 o                         
   4  -2  -9         89.53         90.57         2.50 o                         
   5  -2  -9          9.87          8.74         0.77 o                         
   6  -2  -9         40.53         39.66         1.70 o                         
  -5  -1  -9          2.37          1.73         0.33 o                         
  -4  -1  -9         24.29         24.11         0.81 o                         
  -3  -1  -9         70.97         73.75         1.29 o                         
  -2  -1  -9         97.98         99.15         1.18 o                         
  -1  -1  -9          7.68          8.69         0.32 o                         
   0  -1  -9         97.98         98.81         1.18 o                         
   1  -1  -9         82.03         81.86         1.07 o                         
   2  -1  -9         56.64         50.67         0.75 o                         
   3  -1  -9         32.77         28.40         0.80 o                         
   4  -1  -9         34.87         35.19         0.96 o                         
   5  -1  -9          6.97          6.90         0.57 o                         
   6  -1  -9          9.76          9.35         0.85 o                         
  -6   0  -9          0.65          1.30         0.95 o                         
  -5   0  -9         16.97         16.58         0.54 o                         
  -4   0  -9         14.51         14.03         0.43 o                         
  -3   0  -9         37.75         37.53         0.60 o                         
  -2   0  -9         22.83         20.31         0.49 o                         
  -1   0  -9        147.44        153.59         1.96 o                         
   0   0  -9        142.20        146.66         1.83 o                         
   1   0  -9        238.11        237.50         2.60 o                         
   2   0  -9         61.80         57.78         0.69 o                         
   3   0  -9         65.02         58.09         0.53 o                         
   4   0  -9         41.38         41.45         1.13 o                         
   5   0  -9         20.91         19.76         0.93 o                         
   6   0  -9         27.68         24.97         1.57 o                         
   7   0  -9          0.46         -0.13         0.86 o                         
  -6   1  -9          0.39          0.33         0.53 o                         
  -5   1  -9          8.10          7.93         0.39 o                         
  -4   1  -9          6.91          6.26         0.33 o                         
  -3   1  -9          2.00          2.05         0.23 o                         
  -2   1  -9        136.63        118.28         1.52 o                         
  -1   1  -9          3.91          2.99         0.19 o                         
   0   1  -9         97.16         98.81         1.26 o                         
   1   1  -9         10.96         10.09         0.30 o                         
   2   1  -9        101.31         97.38         1.10 o                         
   3   1  -9         15.42         15.39         0.24 o                         
   4   1  -9         60.51         55.96         0.76 o                         
   5   1  -9          5.02          4.25         0.42 o                         
   6   1  -9          8.87          8.25         0.94 o                         
   7   1  -9         45.69         42.19         2.42 o                         
  -6   2  -9          6.25          6.24         0.67 o                         
  -5   2  -9         14.90         13.28         0.70 o                         
  -4   2  -9          2.83          2.63         0.26 o                         
  -3   2  -9         14.38         14.04         0.39 o                         
  -2   2  -9         14.47         14.22         0.37 o                         
  -1   2  -9        178.68        163.24         4.14 o                         
   0   2  -9        303.15        298.22         3.18 o                         
   1   2  -9        256.11        251.68         2.07 o                         
   2   2  -9          6.63          6.21         0.20 o                         
   3   2  -9         57.75         54.42         0.48 o                         
   4   2  -9         13.75         13.55         0.37 o                         
   5   2  -9         13.31         11.52         0.62 o                         
   6   2  -9          9.65          8.48         0.92 o                         
   7   2  -9          6.23          5.62         1.11 o                         
  -6   3  -9         32.63         36.59         1.17 o                         
  -5   3  -9          8.01          6.37         0.44 o                         
  -4   3  -9         26.12         24.31         0.58 o                         
  -3   3  -9          2.39          1.86         0.20 o                         
  -2   3  -9          2.66          1.46         0.18 o                         
  -1   3  -9         57.96         53.98         1.06 o                         
   0   3  -9        105.05         89.89         1.18 o                         
   1   3  -9         66.13         61.16         0.77 o                         
   2   3  -9        146.18        137.56         1.32 o                         
   3   3  -9         20.18         21.22         0.45 o                         
   4   3  -9        151.99        152.85         1.27 o                         
   5   3  -9         47.00         44.58         1.42 o                         
   6   3  -9         18.40         15.44         1.13 o                         
  -6   4  -9         25.67         27.78         1.16 o                         
  -5   4  -9          0.93          0.80         0.25 o                         
  -4   4  -9          8.33          8.20         0.30 o                         
  -3   4  -9          2.34          2.26         0.18 o                         
  -2   4  -9         36.75         36.21         0.51 o                         
  -1   4  -9        164.41        141.30         2.66 o                         
   0   4  -9         19.43         22.93         0.50 o                         
   1   4  -9         46.65         47.45         0.69 o                         
   2   4  -9         67.16         61.04         1.48 o                         
   3   4  -9        309.88        317.02         4.77 o                         
   4   4  -9         14.40         13.24         0.36 o                         
   5   4  -9         26.52         25.32         1.05 o                         
   6   4  -9         29.14         25.14         1.36 o                         
  -6   5  -9          4.26          4.01         0.86 o                         
  -5   5  -9          9.75          9.05         0.38 o                         
  -4   5  -9         69.61         76.83         0.82 o                         
  -3   5  -9         19.14         20.66         0.43 o                         
  -2   5  -9         33.77         33.15         0.51 o                         
  -1   5  -9         54.80         51.74         1.58 o                         
   0   5  -9         83.16         81.55         1.72 o                         
   1   5  -9         62.99         56.46         0.97 o                         
   2   5  -9          8.07          8.45         0.34 o                         
   3   5  -9         51.99         53.65         0.82 o                         
   4   5  -9         21.07         20.90         0.45 o                         
   5   5  -9          3.35          2.46         0.56 o                         
  -6   6  -9          6.19          6.47         0.92 o                         
  -5   6  -9          5.44          5.12         0.28 o                         
  -4   6  -9         41.04         42.06         0.67 o                         
  -3   6  -9          9.87          9.42         0.29 o                         
  -2   6  -9         59.14         61.87         1.13 o                         
  -1   6  -9          9.12          7.24         0.59 o                         
   0   6  -9         50.57         45.91         0.80 o                         
   1   6  -9         34.62         34.08         0.66 o                         
   2   6  -9         24.84         26.00         0.55 o                         
   3   6  -9         11.43         12.01         0.53 o                         
   4   6  -9         20.11         19.80         0.49 o                         
   5   6  -9         61.34         57.68         2.18 o                         
  -5   7  -9         18.25         16.76         0.46 o                         
  -4   7  -9          2.30          1.73         0.24 o                         
  -3   7  -9         12.51         12.24         0.34 o                         
  -2   7  -9         16.67         15.54         0.61 o                         
  -1   7  -9         35.92         37.27         1.77 o                         
   0   7  -9          2.61          2.10         0.28 o                         
   1   7  -9          0.50          0.26         0.24 o                         
   2   7  -9          8.85          8.89         0.40 o                         
   3   7  -9         12.66         12.29         0.47 o                         
   4   7  -9          9.97          9.45         0.40 o                         
   5   7  -9         12.77         13.01         1.63 o                         
  -5   8  -9          9.66         10.32         0.58 o                         
  -4   8  -9          3.40          2.91         0.28 o                         
  -3   8  -9         12.36         11.15         0.37 o                         
  -2   8  -9         17.26         16.21         0.58 o                         
  -1   8  -9         36.55         34.39         1.53 o                         
   0   8  -9         84.81         90.47         1.46 o                         
   1   8  -9          7.13          6.12         0.43 o                         
   2   8  -9         35.13         39.35         0.81 o                         
   3   8  -9          3.37          3.77         0.39 o                         
   4   8  -9          3.31          2.94         0.36 o                         
  -4   9  -9          1.73          1.38         0.29 o                         
  -3   9  -9          0.44          0.56         0.25 o                         
  -2   9  -9          7.42          6.99         0.41 o                         
  -1   9  -9          3.97          4.32         0.76 o                         
   0   9  -9          6.39          5.99         0.46 o                         
   1   9  -9          1.18          0.30         0.37 o                         
   2   9  -9          1.12          0.95         0.37 o                         
   3   9  -9          2.32          1.71         0.35 o                         
  -3  10  -9          6.27          5.61         0.37 o                         
  -2  10  -9         25.23         24.87         0.72 o                         
  -1  10  -9         12.94         13.07         1.13 o                         
   0  10  -9          7.26          6.77         0.50 o                         
   1  10  -9          9.87         10.04         0.61 o                         
   2  10  -9          5.54          5.97         0.47 o                         
   0  11  -9          5.32          3.83         1.18 o                         
  -1  -8  -8         22.61         24.08         1.74 o                         
   0  -8  -8         17.30         18.36         0.83 o                         
   1  -8  -8         44.03         43.65         1.59 o                         
   2  -8  -8          7.14          6.80         0.51 o                         
   3  -8  -8         19.23         20.15         0.82 o                         
  -2  -7  -8          0.63         -0.17         0.49 o                         
  -1  -7  -8         43.20         45.20         1.67 o                         
   0  -7  -8         25.83         26.98         0.92 o                         
   1  -7  -8         18.06         17.19         0.65 o                         
   2  -7  -8         49.35         54.33         1.33 o                         
   3  -7  -8         36.85         37.63         1.55 o                         
   4  -7  -8          0.91          0.87         0.39 o                         
  -3  -6  -8          3.58          2.24         0.49 o                         
  -2  -6  -8          0.90          0.57         0.29 o                         
  -1  -6  -8          8.37          8.08         0.64 o                         
   0  -6  -8          4.98          4.35         0.30 o                         
   1  -6  -8         58.39         65.65         1.47 o                         
   2  -6  -8         14.89         14.77         0.64 o                         
   3  -6  -8         72.60         82.14         2.55 o                         
   4  -6  -8         67.23         70.48         2.26 o                         
   5  -6  -8         35.27         41.83         3.01 o                         
  -4  -5  -8         18.01         17.01         0.76 o                         
  -3  -5  -8         33.29         31.06         0.72 o                         
  -2  -5  -8         69.11         72.78         1.79 o                         
  -1  -5  -8         16.43         13.92         0.59 o                         
   0  -5  -8          5.61          5.66         0.36 o                         
   1  -5  -8         62.93         68.28         1.02 o                         
   2  -5  -8         45.32         45.06         1.26 o                         
   3  -5  -8         22.16         22.16         0.86 o                         
   4  -5  -8         53.49         56.50         2.10 o                         
   5  -5  -8         26.00         26.88         1.91 o                         
   6  -5  -8         11.89         11.71         0.99 o                         
  -5  -4  -8         26.64         26.54         2.19 o                         
  -4  -4  -8         13.73         12.92         0.51 o                         
  -3  -4  -8         25.57         23.49         0.65 o                         
  -2  -4  -8         49.49         50.32         1.15 o                         
  -1  -4  -8         79.92         71.42         3.82 o                         
   0  -4  -8        124.20        126.17         1.66 o                         
   1  -4  -8         32.16         30.67         0.84 o                         
   2  -4  -8         55.53         58.37         1.26 o                         
   3  -4  -8         10.94         11.69         0.44 o                         
   4  -4  -8         28.58         29.79         1.37 o                         
   5  -4  -8         63.27         72.81         2.15 o                         
   6  -4  -8         16.29         16.88         0.96 o                         
  -5  -3  -8          9.06          9.04         0.48 o                         
  -4  -3  -8         30.00         29.28         0.68 o                         
  -3  -3  -8          8.59          8.62         0.28 o                         
  -2  -3  -8         65.40         62.75         1.17 o                         
  -1  -3  -8         22.26         19.66         0.66 o                         
   0  -3  -8        273.15        271.48         3.95 o                         
   1  -3  -8        154.82        152.16         2.61 o                         
   2  -3  -8         16.37         18.63         0.40 o                         
   3  -3  -8         41.30         40.07         0.80 o                         
   4  -3  -8         67.89         66.09         1.54 o                         
   5  -3  -8         13.34         13.69         0.78 o                         
   6  -3  -8         14.06         12.81         0.92 o                         
  -5  -2  -8          5.40          4.37         0.35 o                         
  -4  -2  -8          8.84          7.75         0.40 o                         
  -3  -2  -8         80.67         78.52         1.77 o                         
  -2  -2  -8         48.01         45.72         0.85 o                         
  -1  -2  -8         79.88         72.95         3.53 o                         
   0  -2  -8         78.73         80.10         0.92 o                         
   1  -2  -8         58.17         47.18         0.63 o                         
   2  -2  -8         57.93         56.74         0.77 o                         
   3  -2  -8        115.19        128.76         2.47 o                         
   4  -2  -8         64.38         63.18         1.56 o                         
   5  -2  -8         13.59         14.51         0.91 o                         
   6  -2  -8         38.19         36.55         1.45 o                         
  -6  -1  -8          8.47          9.90         1.06 o                         
  -5  -1  -8          9.20          8.23         0.44 o                         
  -4  -1  -8         81.02         85.84         1.85 o                         
  -3  -1  -8         30.56         30.28         0.51 o                         
  -2  -1  -8        200.29        193.65         1.64 o                         
  -1  -1  -8         73.36         72.27         1.35 o                         
   0  -1  -8         61.61         59.76         0.75 o                         
   1  -1  -8         19.03         16.18         0.32 o                         
   2  -1  -8         89.72         78.16         0.57 o                         
   3  -1  -8         54.24         53.91         0.55 o                         
   4  -1  -8         52.71         49.49         2.13 o                         
   5  -1  -8         38.60         37.66         1.28 o                         
   6  -1  -8          4.45          4.44         0.67 o                         
   7  -1  -8         37.72         36.37         1.74 o                         
  -6   0  -8          5.34          5.63         0.69 o                         
  -5   0  -8          7.41          5.86         0.40 o                         
  -4   0  -8          7.28          7.71         0.33 o                         
  -3   0  -8         30.75         30.76         0.54 o                         
  -2   0  -8         13.80         13.64         0.38 o                         
  -1   0  -8         56.74         52.04         0.86 o                         
   0   0  -8         35.81         42.67         0.42 o                         
   1   0  -8        109.72        104.39         0.73 o                         
   2   0  -8        148.59        145.48         0.85 o                         
   3   0  -8        129.46        125.06         1.02 o                         
   4   0  -8         68.70         64.79         1.10 o                         
   5   0  -8         18.95         18.41         0.74 o                         
   6   0  -8         16.54         14.97         1.06 o                         
   7   0  -8         22.65         22.48         2.40 o                         
  -6   1  -8         13.36         14.33         0.78 o                         
  -5   1  -8          5.23          4.02         0.34 o                         
  -4   1  -8         26.34         26.13         0.54 o                         
  -3   1  -8         63.93         62.71         1.01 o                         
  -2   1  -8          8.90         11.57         0.38 o                         
  -1   1  -8         68.66         64.52         0.98 o                         
   0   1  -8        391.59        381.64         2.12 o                         
   1   1  -8         29.43         27.73         0.42 o                         
   2   1  -8        119.77        110.08         0.69 o                         
   3   1  -8        231.96        231.95         1.52 o                         
   4   1  -8         45.89         40.78         0.44 o                         
   5   1  -8         28.87         29.95         0.84 o                         
   6   1  -8          0.12          0.36         1.07 o                         
   7   1  -8          3.90          3.01         0.78 o                         
  -6   2  -8          3.13          3.61         0.59 o                         
  -5   2  -8         39.47         37.25         1.28 o                         
  -4   2  -8         60.83         63.06         1.19 o                         
  -3   2  -8        111.00         98.90         1.04 o                         
  -2   2  -8          9.64         10.41         0.30 o                         
  -1   2  -8         23.83         21.23         0.52 o                         
   0   2  -8         50.31         52.82         0.52 o                         
   1   2  -8         39.02         33.58         0.32 o                         
   2   2  -8        180.96        190.35         1.05 o                         
   3   2  -8         15.83         13.69         0.22 o                         
   4   2  -8         57.19         53.71         1.01 o                         
   5   2  -8        111.53        104.94         4.46 o                         
   6   2  -8         43.01         40.91         1.64 o                         
   7   2  -8          7.19          9.00         1.21 o                         
  -6   3  -8          8.08          8.27         0.73 o                         
  -5   3  -8         56.43         56.23         2.13 o                         
  -4   3  -8          1.96          1.56         0.17 o                         
  -3   3  -8         70.72         70.84         0.70 o                         
  -2   3  -8        180.15        173.60         1.51 o                         
  -1   3  -8        228.97        219.26         3.78 o                         
   0   3  -8         35.34         34.46         0.58 o                         
   1   3  -8         36.69         39.50         0.42 o                         
   2   3  -8         59.50         59.79         0.79 o                         
   3   3  -8         11.87         11.32         0.21 o                         
   4   3  -8         97.30         99.74         0.91 o                         
   5   3  -8          4.20          3.78         0.43 o                         
   6   3  -8         28.72         26.29         2.34 o                         
  -6   4  -8          0.25          0.45         0.45 o                         
  -5   4  -8          4.58          4.02         0.32 o                         
  -4   4  -8          7.82          8.29         0.26 o                         
  -3   4  -8         32.95         34.44         0.45 o                         
  -2   4  -8         24.91         24.41         0.41 o                         
  -1   4  -8        318.84        311.15         4.09 o                         
   0   4  -8         78.87         80.58         0.94 o                         
   1   4  -8         45.78         40.24         0.65 o                         
   2   4  -8         16.65         15.05         0.42 o                         
   3   4  -8          3.52          3.08         0.19 o                         
   4   4  -8         77.07         79.09         0.82 o                         
   5   4  -8         42.02         38.67         2.14 o                         
   6   4  -8         38.12         36.60         4.60 o                         
  -6   5  -8          3.98          4.31         0.45 o                         
  -5   5  -8         20.87         20.02         0.68 o                         
  -4   5  -8         10.51         10.46         0.31 o                         
  -3   5  -8         56.21         61.34         0.63 o                         
  -2   5  -8        107.12        105.43         1.01 o                         
  -1   5  -8        132.26        127.49         5.99 o                         
   0   5  -8          8.95          7.08         0.26 o                         
   1   5  -8         93.94         83.51         1.33 o                         
   2   5  -8         78.35         75.19         1.16 o                         
   3   5  -8         33.90         36.96         0.74 o                         
   4   5  -8          4.97          4.72         0.28 o                         
   5   5  -8          1.91          1.85         0.52 o                         
   6   5  -8         19.99         20.10         2.02 o                         
  -6   6  -8          6.61          7.40         0.66 o                         
  -5   6  -8         31.34         30.55         0.59 o                         
  -4   6  -8         13.27         12.21         0.32 o                         
  -3   6  -8          1.90          1.78         0.18 o                         
  -2   6  -8         16.66         16.94         0.35 o                         
  -1   6  -8         42.00         42.30         1.25 o                         
   0   6  -8        103.49         99.46         1.60 o                         
   1   6  -8         62.68         62.53         1.36 o                         
   2   6  -8          4.76          5.17         0.30 o                         
   3   6  -8         31.59         32.08         0.75 o                         
   4   6  -8         28.60         30.00         0.58 o                         
   5   6  -8          2.56          2.68         0.77 o                         
  -5   7  -8          3.66          3.32         0.26 o                         
  -4   7  -8         27.00         26.51         0.64 o                         
  -3   7  -8         81.18         84.19         1.16 o                         
  -2   7  -8         14.71         14.56         0.67 o                         
  -1   7  -8         15.92         14.07         0.91 o                         
   0   7  -8         87.35         86.57         1.16 o                         
   1   7  -8        104.47        107.30         1.33 o                         
   2   7  -8         36.74         38.37         0.92 o                         
   3   7  -8         13.31         12.65         0.46 o                         
   4   7  -8          7.82          6.49         0.34 o                         
   5   7  -8          1.95          1.57         0.76 o                         
  -5   8  -8          6.47          6.28         0.41 o                         
  -4   8  -8          9.28          9.24         0.34 o                         
  -3   8  -8         10.25          9.39         0.35 o                         
  -2   8  -8         30.68         31.55         0.84 o                         
  -1   8  -8         37.35         36.59         1.47 o                         
   0   8  -8          7.67          7.16         0.42 o                         
   1   8  -8         21.23         22.91         0.63 o                         
   2   8  -8         10.12         10.57         0.50 o                         
   3   8  -8          5.98          6.05         0.48 o                         
   4   8  -8         12.06         10.93         0.47 o                         
  -5   9  -8          0.06          0.73         0.83 o                         
  -4   9  -8          4.95          4.62         0.33 o                         
  -3   9  -8          5.64          5.20         0.32 o                         
  -2   9  -8         19.56         19.90         0.61 o                         
  -1   9  -8         45.29         45.11         2.89 o                         
   0   9  -8         31.54         33.10         0.90 o                         
   1   9  -8         24.69         29.26         0.75 o                         
   2   9  -8         17.11         16.32         0.61 o                         
   3   9  -8         26.04         25.81         0.79 o                         
  -4  10  -8          9.22          8.94         0.55 o                         
  -3  10  -8          5.05          4.75         0.35 o                         
  -2  10  -8         27.47         28.05         0.82 o                         
  -1  10  -8         17.99         16.28         1.25 o                         
   0  10  -8         14.55         13.69         0.59 o                         
   1  10  -8          6.07          5.82         0.47 o                         
   2  10  -8          3.50          3.70         0.41 o                         
  -2  11  -8          5.46          5.73         0.95 o                         
  -1  11  -8          0.74          0.79         1.11 o                         
   0  11  -8          4.95          5.72         1.31 o                         
   0  -9  -7         46.77         52.87         2.75 o                         
   2  -9  -7         20.24         20.31         2.07 o                         
   3  -9  -7          0.83          0.72         0.90 o                         
  -2  -8  -7         20.66         14.99         1.60 o                         
  -1  -8  -7         19.43         19.52         0.73 o                         
   0  -8  -7          8.81          9.60         0.66 o                         
   1  -8  -7         16.36         15.43         0.76 o                         
   2  -8  -7         12.22         10.45         0.59 o                         
   3  -8  -7         20.23         20.04         0.80 o                         
   4  -8  -7          1.53          0.88         1.03 o                         
  -3  -7  -7          3.56          3.24         0.50 o                         
  -2  -7  -7          7.10          7.08         0.45 o                         
  -1  -7  -7          1.90          1.46         0.41 o                         
   0  -7  -7          6.73          5.96         0.57 o                         
   1  -7  -7         11.02         11.07         0.57 o                         
   2  -7  -7         78.55         88.31         1.92 o                         
   3  -7  -7          4.51          4.08         0.40 o                         
   4  -7  -7         56.28         60.58         2.19 o                         
   5  -7  -7          3.74          3.00         0.80 o                         
  -4  -6  -7         11.67         10.22         0.64 o                         
  -3  -6  -7         53.38         53.66         1.35 o                         
  -2  -6  -7         51.77         53.45         1.55 o                         
  -1  -6  -7          3.84          3.22         0.31 o                         
   0  -6  -7         54.36         58.77         0.96 o                         
   1  -6  -7         13.92         14.12         0.55 o                         
   2  -6  -7         15.82         15.00         0.64 o                         
   3  -6  -7         47.35         52.07         1.19 o                         
   4  -6  -7          9.78          9.07         0.49 o                         
   5  -6  -7          7.52          8.53         0.96 o                         
   6  -6  -7         10.86         11.60         1.02 o                         
  -4  -5  -7          2.15          1.94         0.38 o                         
  -3  -5  -7         32.36         32.05         0.67 o                         
  -2  -5  -7         28.43         28.31         0.56 o                         
  -1  -5  -7         36.00         36.30         0.89 o                         
   0  -5  -7         61.39         64.23         1.02 o                         
   1  -5  -7          5.16          5.13         0.36 o                         
   2  -5  -7         20.15         19.40         0.54 o                         
   3  -5  -7         49.43         53.21         0.94 o                         
   4  -5  -7         65.61         68.58         2.03 o                         
   5  -5  -7         19.63         18.22         1.09 o                         
   6  -5  -7          8.44          9.00         0.77 o                         
  -5  -4  -7          8.23          8.43         0.70 o                         
  -4  -4  -7         26.08         25.87         0.61 o                         
  -3  -4  -7         44.97         46.57         0.62 o                         
  -2  -4  -7         41.46         42.32         0.56 o                         
  -1  -4  -7         27.22         26.18         0.94 o                         
   0  -4  -7         40.77         41.45         0.76 o                         
   1  -4  -7        146.70        144.98         2.51 o                         
   2  -4  -7          2.59          1.79         0.18 o                         
   3  -4  -7         12.25         11.16         0.45 o                         
   4  -4  -7         38.06         38.96         1.49 o                         
   5  -4  -7         82.87         92.29         3.11 o                         
   6  -4  -7         50.85         55.41         1.54 o                         
  -5  -3  -7          2.43          2.27         0.33 o                         
  -4  -3  -7         11.37         10.36         0.42 o                         
  -3  -3  -7         40.79         40.24         0.57 o                         
  -2  -3  -7         65.80         63.98         0.68 o                         
  -1  -3  -7        265.42        253.78         5.10 o                         
   0  -3  -7         99.02         99.33         1.42 o                         
   1  -3  -7         75.70         66.79         1.00 o                         
   2  -3  -7         20.85         20.16         0.38 o                         
   3  -3  -7         74.36         71.72         1.21 o                         
   4  -3  -7         42.87         42.83         0.89 o                         
   5  -3  -7          7.08          7.46         0.49 o                         
   6  -3  -7         63.25         66.32         2.19 o                         
  -6  -2  -7         14.71         13.43         1.70 o                         
  -5  -2  -7         10.62          9.14         0.42 o                         
  -4  -2  -7         27.49         28.80         0.62 o                         
  -3  -2  -7         19.88         20.60         0.46 o                         
  -2  -2  -7          6.71          5.30         0.20 o                         
  -1  -2  -7        398.28        382.26         8.16 o                         
   0  -2  -7        225.92        230.47         3.23 o                         
   1  -2  -7        130.80        123.58         2.18 o                         
   2  -2  -7         63.44         57.64         0.55 o                         
   3  -2  -7         85.09         85.92         0.88 o                         
   4  -2  -7          3.72          4.00         0.21 o                         
   5  -2  -7          7.81          7.81         0.46 o                         
   6  -2  -7          4.54          3.86         0.55 o                         
   7  -2  -7          4.97          4.21         1.18 o                         
  -6  -1  -7          8.36          8.64         0.87 o                         
  -5  -1  -7         15.49         13.14         0.56 o                         
  -4  -1  -7          7.11          6.73         0.34 o                         
  -3  -1  -7         10.93         10.71         0.31 o                         
  -2  -1  -7         10.22          8.90         0.25 o                         
  -1  -1  -7         77.28         75.89         1.22 o                         
   0  -1  -7         23.13         20.74         0.28 o                         
   1  -1  -7        398.78        401.98         2.55 o                         
   2  -1  -7        405.38        402.17         3.12 o                         
   3  -1  -7        193.69        193.68         2.23 o                         
   4  -1  -7         76.17         69.22         1.19 o                         
   5  -1  -7         35.41         35.19         0.83 o                         
   6  -1  -7         18.82         17.89         3.24 o                         
   7  -1  -7          0.15         -0.46         0.68 o                         
  -6   0  -7         45.72         48.50         1.50 o                         
  -5   0  -7         72.58         73.77         2.53 o                         
  -4   0  -7         34.04         34.41         0.95 o                         
  -3   0  -7         92.90         93.75         1.16 o                         
  -2   0  -7         81.27         80.21         0.65 o                         
  -1   0  -7        161.77        160.00         1.19 o                         
   0   0  -7        105.08        105.47         0.78 o                         
   1   0  -7        103.31        110.09         0.75 o                         
   2   0  -7         31.95         34.94         0.28 o                         
   3   0  -7        130.99        125.02         1.03 o                         
   4   0  -7         46.80         40.83         0.69 o                         
   5   0  -7         23.87         24.39         1.21 o                         
   6   0  -7         13.88         13.47         1.04 o                         
   7   0  -7          2.80          2.13         0.71 o                         
  -6   1  -7          8.95          8.01         0.63 o                         
  -5   1  -7         54.67         53.50         2.33 o                         
  -4   1  -7         74.88         75.00         1.76 o                         
  -3   1  -7         29.59         33.43         0.58 o                         
  -2   1  -7         33.82         30.18         0.38 o                         
  -1   1  -7        132.97        136.78         1.19 o                         
   0   1  -7         46.15         44.22         0.39 o                         
   1   1  -7        177.25        171.45         1.65 o                         
   2   1  -7        263.81        263.38         1.33 o                         
   3   1  -7         80.98         81.88         0.55 o                         
   4   1  -7         67.17         61.37         0.58 o                         
   5   1  -7         45.21         42.17         1.36 o                         
   6   1  -7         15.47         13.20         1.01 o                         
   7   1  -7         17.33         18.01         1.19 o                         
  -6   2  -7         14.62         15.57         0.89 o                         
  -5   2  -7         40.45         36.44         1.64 o                         
  -4   2  -7        113.03        108.47         1.74 o                         
  -3   2  -7          6.22          7.82         0.27 o                         
  -2   2  -7         90.75         88.48         0.75 o                         
  -1   2  -7         39.95         41.99         0.59 o                         
   0   2  -7         85.74         88.61         0.75 o                         
   1   2  -7         97.88         92.12         0.61 o                         
   2   2  -7         88.68         99.32         0.63 o                         
   3   2  -7        114.24        113.37         0.69 o                         
   4   2  -7        144.70        140.27         1.04 o                         
   5   2  -7         64.63         65.69         1.50 o                         
   6   2  -7          1.83          0.87         0.56 o                         
   7   2  -7         15.35         14.03         1.25 o                         
  -6   3  -7         14.54         15.81         0.90 o                         
  -5   3  -7          3.85          3.13         0.26 o                         
  -4   3  -7        124.17        119.74         1.96 o                         
  -3   3  -7        187.34        195.71         1.33 o                         
  -2   3  -7         45.49         44.47         0.40 o                         
  -1   3  -7         21.95         17.96         0.35 o                         
   0   3  -7        187.20        187.66         1.17 o                         
   1   3  -7        219.88        235.05         1.32 o                         
   2   3  -7         50.22         50.27         0.43 o                         
   3   3  -7         96.05         97.62         0.65 o                         
   4   3  -7         48.85         51.12         0.60 o                         
   5   3  -7         66.69         66.45         1.54 o                         
   6   3  -7         26.19         23.55         2.69 o                         
   7   3  -7          2.00          1.55         1.00 o                         
  -6   4  -7         62.52         70.12         1.58 o                         
  -5   4  -7          5.06          4.78         0.25 o                         
  -4   4  -7         29.79         33.40         0.53 o                         
  -3   4  -7        133.75        132.34         1.10 o                         
  -2   4  -7        515.42        508.54         3.09 o                         
  -1   4  -7         86.51         87.01         1.81 o                         
   0   4  -7         29.76         28.32         0.43 o                         
   1   4  -7         40.66         42.68         0.59 o                         
   2   4  -7         22.45         23.47         0.37 o                         
   3   4  -7        125.52        127.07         1.07 o                         
   4   4  -7          2.89          2.98         0.21 o                         
   5   4  -7          9.36          8.50         0.64 o                         
   6   4  -7          3.83          2.66         1.17 o                         
  -6   5  -7         18.10         18.74         0.76 o                         
  -5   5  -7         27.79         26.98         0.74 o                         
  -4   5  -7         25.80         26.26         0.60 o                         
  -3   5  -7         36.07         33.80         0.49 o                         
  -2   5  -7        198.83        187.11         1.57 o                         
  -1   5  -7         79.61         70.34         1.83 o                         
   0   5  -7        130.35        119.94         2.21 o                         
   1   5  -7        108.61        106.69         1.74 o                         
   2   5  -7         31.45         30.94         0.48 o                         
   3   5  -7         93.79         97.94         1.00 o                         
   4   5  -7        108.53        119.21         1.23 o                         
   5   5  -7         49.39         52.03         2.06 o                         
   6   5  -7          6.80          6.61         1.41 o                         
  -6   6  -7         13.22         14.99         0.76 o                         
  -5   6  -7         10.34          8.92         0.31 o                         
  -4   6  -7         64.45         67.80         0.71 o                         
  -3   6  -7         65.69         65.12         0.73 o                         
  -2   6  -7         16.84         16.85         0.42 o                         
  -1   6  -7         87.78         83.66         1.52 o                         
   0   6  -7        152.58        152.72         1.66 o                         
   1   6  -7         40.62         39.29         0.92 o                         
   2   6  -7         10.47         10.26         0.39 o                         
   3   6  -7          4.65          4.36         0.31 o                         
   4   6  -7          2.26          1.89         0.24 o                         
   5   6  -7         14.87         13.81         1.14 o                         
  -6   7  -7         18.90         18.11         1.30 o                         
  -5   7  -7          4.23          4.78         0.30 o                         
  -4   7  -7         36.05         38.37         0.57 o                         
  -3   7  -7         17.25         18.58         0.41 o                         
  -2   7  -7          9.91          9.50         0.37 o                         
  -1   7  -7         90.22         79.98         2.16 o                         
   0   7  -7         52.62         53.24         0.92 o                         
   1   7  -7         44.72         47.98         0.84 o                         
   2   7  -7         69.06         75.14         1.22 o                         
   3   7  -7         16.65         17.27         0.74 o                         
   4   7  -7         12.12         11.18         0.44 o                         
   5   7  -7          9.60          8.62         1.04 o                         
  -5   8  -7         38.35         36.41         0.62 o                         
  -4   8  -7         16.51         15.57         0.41 o                         
  -3   8  -7         55.58         60.47         1.01 o                         
  -2   8  -7          3.67          4.29         0.31 o                         
  -1   8  -7         18.35         18.68         1.09 o                         
   0   8  -7         25.87         26.77         0.66 o                         
   1   8  -7         66.63         69.11         1.15 o                         
   2   8  -7         62.80         70.38         1.25 o                         
   3   8  -7         28.62         29.65         0.73 o                         
   4   8  -7         12.70         11.57         0.51 o                         
  -5   9  -7          5.33          4.99         0.90 o                         
  -4   9  -7         14.55         13.34         0.45 o                         
  -3   9  -7         22.89         23.24         0.61 o                         
  -2   9  -7         51.56         58.57         1.07 o                         
  -1   9  -7         16.97         16.08         1.58 o                         
   0   9  -7         11.04         10.84         0.51 o                         
   1   9  -7          5.22          4.42         0.41 o                         
   2   9  -7         42.89         45.12         0.99 o                         
   3   9  -7         26.46         24.28         0.73 o                         
  -4  10  -7         15.76         15.88         0.62 o                         
  -3  10  -7         19.71         18.82         0.53 o                         
  -2  10  -7         38.24         41.45         1.06 o                         
  -1  10  -7         71.30         74.56         7.54 o                         
   0  10  -7          9.10          8.64         0.49 o                         
   1  10  -7          0.76         -0.39         0.39 o                         
   2  10  -7          0.13         -0.39         0.39 o                         
  -3  11  -7          9.73         12.46         1.58 o                         
  -2  11  -7         20.48         14.90         2.09 o                         
  -1  11  -7          5.16          4.42         1.34 o                         
   0  11  -7         25.43         23.61         2.10 o                         
   1  11  -7          7.68          6.48         1.26 o                         
  -1  -9  -6         10.23         10.39         1.24 o                         
   0  -9  -6          0.85          1.24         0.72 o                         
   1  -9  -6          8.18          7.79         0.63 o                         
   2  -9  -6          3.17          2.76         0.50 o                         
   3  -9  -6          1.75          1.09         0.48 o                         
  -2  -8  -6          8.38          7.81         0.64 o                         
  -1  -8  -6         26.07         26.68         0.98 o                         
   0  -8  -6          8.31          7.22         0.59 o                         
   1  -8  -6         16.35         16.21         0.65 o                         
   2  -8  -6         22.02         20.53         0.73 o                         
   3  -8  -6         35.93         33.49         0.98 o                         
   4  -8  -6         10.60         10.42         0.61 o                         
  -3  -7  -6         28.05         27.55         1.04 o                         
  -2  -7  -6         42.11         40.57         1.25 o                         
  -1  -7  -6          5.64          4.89         0.43 o                         
   0  -7  -6         22.81         22.66         0.68 o                         
   1  -7  -6         21.57         21.95         0.67 o                         
   2  -7  -6         26.48         26.93         0.96 o                         
   3  -7  -6         67.45         70.11         1.49 o                         
   4  -7  -6         34.25         33.45         0.91 o                         
   5  -7  -6          1.31          0.72         0.62 o                         
  -4  -6  -6         15.78         15.25         0.61 o                         
  -3  -6  -6         41.47         40.41         1.04 o                         
  -2  -6  -6         13.28         12.61         0.47 o                         
  -1  -6  -6         63.60         66.52         1.85 o                         
   0  -6  -6         12.30         13.58         0.47 o                         
   1  -6  -6         16.30         16.46         0.55 o                         
   2  -6  -6          1.12          0.90         0.32 o                         
   3  -6  -6         33.21         34.43         0.79 o                         
   4  -6  -6         10.75          8.71         0.45 o                         
   5  -6  -6         29.38         29.18         2.22 o                         
   6  -6  -6          3.06          2.86         0.97 o                         
  -5  -5  -6          9.63          9.07         0.73 o                         
  -4  -5  -6         37.55         35.81         0.72 o                         
  -3  -5  -6          7.58          6.27         0.28 o                         
  -2  -5  -6         24.62         25.57         0.51 o                         
  -1  -5  -6         46.09         46.79         1.72 o                         
   0  -5  -6         22.08         22.91         0.60 o                         
   1  -5  -6         15.01         14.64         0.49 o                         
   2  -5  -6         34.26         34.07         0.72 o                         
   3  -5  -6          3.00          2.36         0.26 o                         
   4  -5  -6          6.12          6.67         0.38 o                         
   5  -5  -6         24.05         26.88         1.25 o                         
   6  -5  -6         22.46         22.97         1.07 o                         
  -5  -4  -6          1.89          1.67         0.29 o                         
  -4  -4  -6          4.25          4.17         0.32 o                         
  -3  -4  -6         20.92         20.60         0.40 o                         
  -2  -4  -6         40.43         38.56         0.55 o                         
  -1  -4  -6         98.07         88.88         2.46 o                         
   0  -4  -6        130.91        130.91         1.37 o                         
   1  -4  -6         82.58         74.54         1.55 o                         
   2  -4  -6         97.50         90.55         1.57 o                         
   3  -4  -6        126.20        122.67         2.44 o                         
   4  -4  -6         51.00         48.82         1.08 o                         
   5  -4  -6          4.75          5.92         0.56 o                         
   6  -4  -6          3.02          2.76         0.52 o                         
  -6  -3  -6          7.59          9.50         1.47 o                         
  -5  -3  -6         40.80         38.25         1.16 o                         
  -4  -3  -6         78.17         86.79         0.99 o                         
  -3  -3  -6         46.40         46.69         0.67 o                         
  -2  -3  -6         26.27         28.46         0.41 o                         
  -1  -3  -6         10.54          9.66         0.26 o                         
   0  -3  -6         84.53         84.68         1.06 o                         
   1  -3  -6         26.11         25.25         0.46 o                         
   2  -3  -6         61.50         55.59         0.61 o                         
   3  -3  -6         27.99         24.55         0.30 o                         
   4  -3  -6         51.60         53.20         1.56 o                         
   5  -3  -6         53.24         56.13         1.18 o                         
   6  -3  -6         16.49         16.64         0.68 o                         
   7  -3  -6          4.17          2.97         1.08 o                         
  -6  -2  -6         21.76         23.78         1.28 o                         
  -5  -2  -6          1.65          1.76         0.28 o                         
  -4  -2  -6         42.57         45.26         0.66 o                         
  -3  -2  -6         20.72         21.30         0.48 o                         
  -2  -2  -6        436.41        423.07         2.72 o                         
  -1  -2  -6         92.59         97.86         1.21 o                         
   0  -2  -6         24.40         24.80         0.30 o                         
   1  -2  -6        130.51        129.86         1.08 o                         
   2  -2  -6         98.87        100.17         0.74 o                         
   3  -2  -6         29.25         27.48         0.28 o                         
   4  -2  -6         63.80         60.46         0.78 o                         
   5  -2  -6         52.30         54.13         1.09 o                         
   6  -2  -6         10.69         10.19         0.53 o                         
   7  -2  -6         35.01         38.02         2.37 o                         
  -6  -1  -6          9.23          9.54         0.88 o                         
  -5  -1  -6         12.64         10.08         0.68 o                         
  -4  -1  -6          5.09          4.39         0.29 o                         
  -3  -1  -6         34.69         36.03         0.60 o                         
  -2  -1  -6        222.57        215.72         1.26 o                         
  -1  -1  -6        228.68        226.75         2.39 o                         
   0  -1  -6        474.83        494.72         2.64 o                         
   1  -1  -6        270.19        279.53         1.70 o                         
   2  -1  -6         85.50         93.98         0.58 o                         
   3  -1  -6         55.57         55.11         0.61 o                         
   4  -1  -6        105.63         92.80         2.08 o                         
   5  -1  -6         27.04         27.33         0.72 o                         
   6  -1  -6          5.60          4.92         0.48 o                         
   7  -1  -6         27.30         25.48         1.42 o                         
  -6   0  -6         63.81         72.94         2.08 o                         
  -5   0  -6          0.36          0.26         0.21 o                         
  -4   0  -6         92.23         91.48         2.10 o                         
  -3   0  -6         38.37         36.61         0.36 o                         
  -2   0  -6         61.08         66.79         0.51 o                         
  -1   0  -6         61.50         58.60         0.77 o                         
   0   0  -6        471.86        473.39         2.67 o                         
   1   0  -6        236.38        241.47         2.06 o                         
   2   0  -6        122.02        115.64         0.63 o                         
   3   0  -6         51.29         47.65         0.49 o                         
   4   0  -6         27.69         23.79         0.55 o                         
   5   0  -6         67.70         65.68         2.37 o                         
   6   0  -6          1.36          1.20         0.42 o                         
   7   0  -6          7.73          7.02         0.90 o                         
  -6   1  -6         43.69         47.21         1.40 o                         
  -5   1  -6        129.27        119.08         4.87 o                         
  -4   1  -6         57.93         54.59         0.72 o                         
  -3   1  -6         64.26         54.83         0.49 o                         
  -2   1  -6         98.90         99.37         0.65 o                         
  -1   1  -6         93.08         93.86         1.04 o                         
   0   1  -6         16.62         14.09         0.20 o                         
   1   1  -6         68.86         71.70         0.47 o                         
   2   1  -6         65.22         66.82         0.45 o                         
   3   1  -6         10.71          9.44         0.14 o                         
   4   1  -6         85.33         73.08         0.63 o                         
   5   1  -6         51.58         46.04         1.83 o                         
   6   1  -6         51.66         52.03         1.37 o                         
   7   1  -6         18.31         19.07         1.20 o                         
  -6   2  -6          2.15          2.06         0.47 o                         
  -5   2  -6         22.93         18.71         0.84 o                         
  -4   2  -6         66.96         68.04         0.89 o                         
  -3   2  -6        132.67        121.01         0.76 o                         
  -2   2  -6        132.95        133.35         0.78 o                         
  -1   2  -6        120.71        123.22         1.70 o                         
   0   2  -6        938.64        996.25         7.29 o                         
   1   2  -6        369.60        376.51         2.46 o                         
   2   2  -6         75.29         76.92         0.50 o                         
   3   2  -6        167.52        182.39         1.34 o                         
   4   2  -6         11.62         11.09         0.16 o                         
   5   2  -6          2.63          2.37         0.33 o                         
   6   2  -6         27.44         27.16         1.38 o                         
   7   2  -6          6.67          5.63         0.90 o                         
  -6   3  -6          9.37         10.31         0.84 o                         
  -5   3  -6          7.50          6.23         0.33 o                         
  -4   3  -6         61.67         62.91         0.84 o                         
  -3   3  -6        220.22        213.98         1.40 o                         
  -2   3  -6         34.35         33.77         0.32 o                         
  -1   3  -6        279.33        260.66         2.11 o                         
   0   3  -6         14.13         14.37         0.20 o                         
   1   3  -6        200.84        217.94         1.24 o                         
   2   3  -6        127.44        124.76         0.76 o                         
   3   3  -6         49.26         51.25         0.38 o                         
   4   3  -6         70.96         73.89         0.56 o                         
   5   3  -6         23.58         24.28         1.04 o                         
   6   3  -6         14.11         11.81         1.34 o                         
   7   3  -6         10.53          9.35         1.04 o                         
  -6   4  -6          9.49         10.37         0.70 o                         
  -5   4  -6         27.76         25.07         0.79 o                         
  -4   4  -6         24.20         24.20         0.38 o                         
  -3   4  -6         69.17         65.85         0.58 o                         
  -2   4  -6        296.09        286.51         1.75 o                         
  -1   4  -6        132.27        124.09         1.28 o                         
   0   4  -6        119.31        118.11         0.91 o                         
   1   4  -6        138.99        131.33         0.99 o                         
   2   4  -6        153.06        155.00         0.93 o                         
   3   4  -6        266.68        264.43         1.75 o                         
   4   4  -6        117.65        124.90         1.48 o                         
   5   4  -6         25.90         25.34         0.94 o                         
   6   4  -6          4.64          3.42         1.18 o                         
  -6   5  -6         30.96         33.76         1.04 o                         
  -5   5  -6         24.33         24.62         0.68 o                         
  -4   5  -6         57.50         57.31         0.62 o                         
  -3   5  -6        162.40        163.44         1.60 o                         
  -2   5  -6         43.14         41.17         0.49 o                         
  -1   5  -6        210.08        190.02         3.31 o                         
   0   5  -6         48.68         45.28         0.62 o                         
   1   5  -6         59.30         60.55         0.76 o                         
   2   5  -6        186.91        181.88         2.23 o                         
   3   5  -6         88.32         89.58         1.71 o                         
   4   5  -6          7.83          7.42         0.30 o                         
   5   5  -6         11.97         11.64         1.01 o                         
   6   5  -6         23.05         21.56         2.04 o                         
  -6   6  -6          9.67         10.20         0.61 o                         
  -5   6  -6         73.69         76.97         1.28 o                         
  -4   6  -6         55.80         57.28         0.63 o                         
  -3   6  -6          7.45          5.48         0.19 o                         
  -2   6  -6         12.90         12.54         0.31 o                         
  -1   6  -6        261.99        241.90         4.43 o                         
   0   6  -6        333.36        322.94         2.89 o                         
   1   6  -6          7.80          6.45         0.36 o                         
   2   6  -6         76.71         75.35         1.07 o                         
   3   6  -6         49.39         50.61         1.15 o                         
   4   6  -6         77.74         86.42         1.27 o                         
   5   6  -6          2.81          3.71         0.80 o                         
  -6   7  -6         14.60         16.50         0.96 o                         
  -5   7  -6         48.76         49.77         0.84 o                         
  -4   7  -6         72.99         77.99         0.82 o                         
  -3   7  -6         36.25         40.12         0.57 o                         
  -2   7  -6         14.13         12.31         0.36 o                         
  -1   7  -6         30.51         25.01         0.88 o                         
   0   7  -6         85.29         87.27         1.29 o                         
   1   7  -6        159.57        165.78         2.21 o                         
   2   7  -6         11.15         10.57         0.50 o                         
   3   7  -6          0.58          0.81         0.27 o                         
   4   7  -6         61.48         68.75         1.01 o                         
   5   7  -6         38.14         39.23         1.83 o                         
  -5   8  -6         12.86         11.63         0.36 o                         
  -4   8  -6         18.40         18.42         0.43 o                         
  -3   8  -6         61.13         61.85         1.04 o                         
  -2   8  -6         93.08         95.36         1.40 o                         
  -1   8  -6         44.76         42.16         1.14 o                         
   0   8  -6          7.19          7.18         0.35 o                         
   1   8  -6         76.38         80.94         1.25 o                         
   2   8  -6         85.64         93.64         1.38 o                         
   3   8  -6         16.74         17.10         0.58 o                         
   4   8  -6          7.42          5.65         0.42 o                         
   5   8  -6         14.87         16.51         1.82 o                         
  -5   9  -6         19.03         19.60         1.21 o                         
  -4   9  -6         45.31         45.96         0.94 o                         
  -3   9  -6          5.44          4.58         0.32 o                         
  -2   9  -6         59.26         64.15         1.02 o                         
  -1   9  -6         24.60         24.39         2.07 o                         
   0   9  -6          2.62          1.79         0.35 o                         
   1   9  -6          3.40          3.64         0.39 o                         
   2   9  -6         22.57         23.06         0.73 o                         
   3   9  -6         60.42         62.22         1.10 o                         
  -4  10  -6         11.12         11.26         0.51 o                         
  -3  10  -6         52.72         53.62         1.09 o                         
  -2  10  -6         14.66         13.37         0.55 o                         
  -1  10  -6          8.56         10.44         1.60 o                         
   0  10  -6          4.22          3.78         0.41 o                         
   1  10  -6         13.86         12.85         0.64 o                         
   2  10  -6         10.30          9.58         0.58 o                         
  -3  11  -6         22.98         21.92         1.98 o                         
  -2  11  -6         22.96         19.71         2.34 o                         
  -1  11  -6          8.50          8.06         0.53 o                         
   0  11  -6         24.28         25.74         1.63 o                         
   1  11  -6         15.49         15.01         1.64 o                         
  -2  -9  -5          2.17          2.58         1.07 o                         
  -1  -9  -5         19.44         19.28         1.16 o                         
   0  -9  -5         11.71         12.24         0.71 o                         
   1  -9  -5          0.99          0.73         0.44 o                         
   2  -9  -5          1.66          1.46         0.45 o                         
   3  -9  -5          0.34         -0.08         0.47 o                         
  -3  -8  -5          4.08          4.13         1.14 o                         
  -2  -8  -5         66.02         66.17         1.68 o                         
  -1  -8  -5          8.76          8.41         0.60 o                         
   0  -8  -5         11.64         11.33         0.54 o                         
   1  -8  -5         12.08         12.09         0.67 o                         
   2  -8  -5         17.16         16.43         0.67 o                         
   3  -8  -5          1.57          1.14         0.36 o                         
   4  -8  -5         27.86         27.57         0.87 o                         
   5  -8  -5         17.29         15.83         1.61 o                         
  -4  -7  -5          1.74          1.48         0.44 o                         
  -3  -7  -5          5.96          5.05         0.41 o                         
  -2  -7  -5         74.04         75.71         1.87 o                         
  -1  -7  -5         64.52         70.14         2.07 o                         
   0  -7  -5         28.42         30.42         0.73 o                         
   1  -7  -5         10.58         10.35         0.58 o                         
   2  -7  -5         50.96         51.51         1.12 o                         
   3  -7  -5          6.01          6.14         0.45 o                         
   4  -7  -5          9.42          9.52         0.54 o                         
   5  -7  -5          2.77          2.04         0.66 o                         
  -4  -6  -5          8.04          7.38         0.43 o                         
  -3  -6  -5         14.03         12.65         0.50 o                         
  -2  -6  -5          1.58          1.31         0.29 o                         
  -1  -6  -5         20.20         21.04         1.11 o                         
   0  -6  -5         71.77         70.99         1.39 o                         
   1  -6  -5          6.51          4.81         0.64 o                         
   2  -6  -5        101.07        105.49         1.56 o                         
   3  -6  -5          3.03          3.32         0.35 o                         
   4  -6  -5          8.21          7.41         0.41 o                         
   5  -6  -5          2.51          3.12         0.66 o                         
   6  -6  -5          7.87          7.36         1.24 o                         
  -5  -5  -5         11.87         11.26         0.67 o                         
  -4  -5  -5          8.81          8.06         0.39 o                         
  -3  -5  -5         12.60         12.42         0.34 o                         
  -2  -5  -5         23.51         21.09         0.47 o                         
  -1  -5  -5          8.61          6.25         0.46 o                         
   0  -5  -5        174.66        174.55         1.92 o                         
   1  -5  -5         87.91         79.41         1.77 o                         
   2  -5  -5         53.67         53.79         0.80 o                         
   3  -5  -5         62.34         59.63         0.96 o                         
   4  -5  -5         65.75         65.29         1.17 o                         
   5  -5  -5         17.43         18.44         1.05 o                         
   6  -5  -5          2.59          2.11         0.60 o                         
  -5  -4  -5         19.83         18.13         0.52 o                         
  -4  -4  -5         48.38         51.32         0.84 o                         
  -3  -4  -5         90.71         93.96         1.03 o                         
  -2  -4  -5         56.05         54.75         0.71 o                         
  -1  -4  -5          6.21          6.29         0.30 o                         
   0  -4  -5         71.61         70.63         0.98 o                         
   1  -4  -5        217.16        204.74         2.03 o                         
   2  -4  -5         90.69         77.46         1.19 o                         
   3  -4  -5          0.87          0.48         0.15 o                         
   4  -4  -5         16.93         18.03         0.71 o                         
   5  -4  -5         56.46         63.86         1.82 o                         
   6  -4  -5         18.33         16.86         0.72 o                         
  -6  -3  -5          3.96          4.53         0.91 o                         
  -5  -3  -5         44.62         43.28         0.98 o                         
  -4  -3  -5         10.85         10.40         0.36 o                         
  -3  -3  -5         27.67         26.60         0.37 o                         
  -2  -3  -5         84.39         87.24         0.78 o                         
  -1  -3  -5        153.31        151.86         1.38 o                         
   0  -3  -5         23.04         25.58         0.32 o                         
   1  -3  -5        172.32        177.44         1.25 o                         
   2  -3  -5        336.14        330.41         2.79 o                         
   3  -3  -5         82.20         76.95         0.79 o                         
   4  -3  -5         19.90         18.72         0.32 o                         
   5  -3  -5          9.84         10.99         1.02 o                         
   6  -3  -5          5.19          4.78         0.43 o                         
   7  -3  -5          2.78          2.74         1.03 o                         
  -6  -2  -5         11.14         11.93         1.46 o                         
  -5  -2  -5         18.88         16.85         0.81 o                         
  -4  -2  -5         31.51         32.11         0.54 o                         
  -3  -2  -5         43.13         40.22         0.66 o                         
  -2  -2  -5        111.65        109.14         0.71 o                         
  -1  -2  -5         44.37         44.90         0.44 o                         
   0  -2  -5         39.04         45.25         0.43 o                         
   1  -2  -5         53.61         49.38         0.41 o                         
   2  -2  -5         84.46         90.41         0.57 o                         
   3  -2  -5        662.52        656.41         5.66 o                         
   4  -2  -5        273.42        248.21         3.32 o                         
   5  -2  -5         14.06         14.95         0.56 o                         
   6  -2  -5         10.67         11.51         0.54 o                         
   7  -2  -5          6.04          3.81         1.07 o                         
  -6  -1  -5         30.88         31.77         1.37 o                         
  -5  -1  -5         13.73         10.85         0.45 o                         
  -4  -1  -5         67.68         66.38         0.79 o                         
  -3  -1  -5        787.25        776.04         4.22 o                         
  -2  -1  -5         52.95         61.60         0.43 o                         
  -1  -1  -5         90.07         92.01         0.71 o                         
   0  -1  -5         99.30        102.23         0.71 o                         
   1  -1  -5         92.07         99.58         0.71 o                         
   2  -1  -5         53.35         62.26         0.36 o                         
   3  -1  -5         36.20         37.78         0.32 o                         
   4  -1  -5         49.21         41.79         1.13 o                         
   5  -1  -5         14.40         14.48         0.54 o                         
   6  -1  -5         30.81         34.28         1.30 o                         
   7  -1  -5         14.91         14.17         1.11 o                         
  -6   0  -5         30.90         32.70         1.39 o                         
  -5   0  -5         58.72         57.19         2.39 o                         
  -4   0  -5         15.43         14.24         0.34 o                         
  -3   0  -5         23.43         22.49         0.27 o                         
  -2   0  -5        419.45        426.00         2.22 o                         
  -1   0  -5        427.16        432.04         3.98 o                         
   0   0  -5         25.95         24.34         0.27 o                         
   1   0  -5         97.41        100.52         0.75 o                         
   2   0  -5        314.71        345.36         1.62 o                         
   3   0  -5         10.78          9.93         0.15 o                         
   4   0  -5         50.08         50.11         0.81 o                         
   5   0  -5        115.45        107.28         3.90 o                         
   6   0  -5         49.72         51.29         1.37 o                         
   7   0  -5         36.12         35.56         1.58 o                         
  -6   1  -5         15.74         16.66         0.88 o                         
  -5   1  -5        139.20        126.81         6.27 o                         
  -4   1  -5         58.28         54.20         0.65 o                         
  -3   1  -5         19.40         20.51         0.25 o                         
  -2   1  -5          8.54          6.33         0.13 o                         
  -1   1  -5        952.67        955.16        10.16 o                         
   0   1  -5        611.30        605.23         3.76 o                         
   1   1  -5        415.89        409.48         2.08 o                         
   2   1  -5        175.48        185.95         0.92 o                         
   3   1  -5          2.43          2.61         0.08 o                         
   4   1  -5         25.83         19.50         0.48 o                         
   5   1  -5          0.00         -0.05         0.19 o                         
   6   1  -5         57.47         62.56         1.51 o                         
   7   1  -5         51.82         47.20         1.85 o                         
  -6   2  -5         16.61         18.12         0.93 o                         
  -5   2  -5         32.60         28.09         1.34 o                         
  -4   2  -5        303.98        283.00         3.96 o                         
  -3   2  -5         61.82         67.63         0.51 o                         
  -2   2  -5         66.41         74.75         0.51 o                         
  -1   2  -5         34.81         33.05         0.43 o                         
   0   2  -5        242.55        249.12         1.36 o                         
   1   2  -5        190.80        212.02         1.38 o                         
   2   2  -5        153.53        151.31         0.81 o                         
   3   2  -5         74.90         76.51         0.49 o                         
   4   2  -5         19.49         21.27         0.20 o                         
   5   2  -5         32.49         29.53         0.93 o                         
   6   2  -5          7.58          7.48         0.74 o                         
   7   2  -5         21.03         21.68         1.36 o                         
  -6   3  -5         12.46         14.25         0.75 o                         
  -5   3  -5         26.52         25.32         0.79 o                         
  -4   3  -5         79.04         71.87         1.04 o                         
  -3   3  -5        227.01        219.40         1.68 o                         
  -2   3  -5         94.56         90.54         0.55 o                         
  -1   3  -5         45.73         47.42         0.71 o                         
   0   3  -5        243.70        260.68         1.45 o                         
   1   3  -5        362.30        363.66         2.26 o                         
   2   3  -5         62.30         70.62         0.47 o                         
   3   3  -5          7.66          7.76         0.15 o                         
   4   3  -5         31.93         33.02         0.29 o                         
   5   3  -5          8.23          6.75         0.53 o                         
   6   3  -5          6.99          5.78         0.70 o                         
   7   3  -5          0.83          0.98         0.71 o                         
  -6   4  -5         35.03         38.90         1.01 o                         
  -5   4  -5          1.97          1.62         0.18 o                         
  -4   4  -5          1.52          1.52         0.12 o                         
  -3   4  -5         36.02         36.58         0.31 o                         
  -2   4  -5        509.30        475.74         2.80 o                         
  -1   4  -5         48.52         46.59         0.42 o                         
   0   4  -5         51.94         49.82         0.46 o                         
   1   4  -5         51.29         50.27         0.41 o                         
   2   4  -5        245.16        253.09         1.27 o                         
   3   4  -5        305.27        316.84         2.30 o                         
   4   4  -5         46.68         49.87         0.62 o                         
   5   4  -5         26.64         25.78         1.34 o                         
   6   4  -5          0.41          0.42         0.64 o                         
  -6   5  -5         20.95         22.59         0.88 o                         
  -5   5  -5         45.67         46.30         0.91 o                         
  -4   5  -5        102.26        103.79         1.20 o                         
  -3   5  -5        127.74        121.58         0.97 o                         
  -2   5  -5        176.15        173.67         1.21 o                         
  -1   5  -5        458.52        433.64         5.06 o                         
   0   5  -5         93.40         96.76         0.92 o                         
   1   5  -5         21.66         19.65         0.35 o                         
   2   5  -5        219.91        212.75         2.95 o                         
   3   5  -5         34.40         34.16         0.66 o                         
   4   5  -5          8.05          8.83         0.31 o                         
   5   5  -5         13.80         13.22         1.58 o                         
   6   5  -5         20.59         18.53         1.37 o                         
  -6   6  -5          6.13          6.32         0.53 o                         
  -5   6  -5         14.28         13.10         0.34 o                         
  -4   6  -5         48.80         51.59         0.61 o                         
  -3   6  -5         15.30         14.40         0.36 o                         
  -2   6  -5         56.35         54.52         0.61 o                         
  -1   6  -5          1.31          0.95         0.23 o                         
   0   6  -5        104.89        101.24         1.32 o                         
   1   6  -5        112.21        113.56         1.43 o                         
   2   6  -5         15.87         15.37         0.56 o                         
   3   6  -5          1.68          2.00         0.20 o                         
   4   6  -5         39.93         43.64         0.74 o                         
   5   6  -5         26.86         27.12         1.44 o                         
  -6   7  -5         41.40         42.96         1.09 o                         
  -5   7  -5         18.16         17.32         0.39 o                         
  -4   7  -5          0.73          0.56         0.19 o                         
  -3   7  -5         68.17         68.32         0.70 o                         
  -2   7  -5         83.03         79.45         1.15 o                         
  -1   7  -5         46.92         42.50         1.59 o                         
   0   7  -5        150.83        150.45         1.86 o                         
   1   7  -5         82.63         84.76         1.29 o                         
   2   7  -5          4.66          3.51         0.30 o                         
   3   7  -5         62.01         67.12         1.01 o                         
   4   7  -5          1.34          1.46         0.29 o                         
   5   7  -5          5.51          4.97         0.74 o                         
  -5   8  -5         25.22         24.04         0.48 o                         
  -4   8  -5         28.84         27.68         0.49 o                         
  -3   8  -5         36.74         37.13         0.55 o                         
  -2   8  -5          8.01          8.84         0.49 o                         
  -1   8  -5         22.38         21.84         0.97 o                         
   0   8  -5         65.94         68.91         1.12 o                         
   1   8  -5         33.20         35.79         0.88 o                         
   2   8  -5         41.09         43.43         0.96 o                         
   3   8  -5          8.11          6.98         0.44 o                         
   4   8  -5          3.53          2.71         0.34 o                         
   5   8  -5          3.93          3.50         1.20 o                         
  -5   9  -5         20.88         19.55         1.54 o                         
  -4   9  -5         14.60         14.32         0.44 o                         
  -3   9  -5         18.06         16.61         0.45 o                         
  -2   9  -5         48.99         49.52         1.53 o                         
  -1   9  -5         30.15         29.66         1.69 o                         
   0   9  -5         27.05         29.39         0.74 o                         
   1   9  -5         21.38         22.79         0.72 o                         
   2   9  -5         19.59         20.66         0.67 o                         
   3   9  -5          2.50          1.17         0.38 o                         
  -4  10  -5          3.24          2.49         0.38 o                         
  -3  10  -5          9.93          8.49         0.42 o                         
  -2  10  -5         11.99         11.68         0.53 o                         
  -1  10  -5         17.64         13.34         0.98 o                         
   0  10  -5         53.38         56.00         1.06 o                         
   1  10  -5         23.14         22.38         0.76 o                         
   2  10  -5         52.20         56.66         1.03 o                         
  -3  11  -5         20.51         15.74         1.80 o                         
  -2  11  -5          9.05          9.43         0.64 o                         
  -1  11  -5          4.31          3.79         0.46 o                         
   0  11  -5          2.92          1.73         0.86 o                         
   1  11  -5          0.05         -1.01         1.13 o                         
   0 -10  -4          2.38          2.59         0.99 o                         
   1 -10  -4          1.14          0.34         1.09 o                         
   2 -10  -4          8.29         10.04         1.54 o                         
  -2  -9  -4          0.02         -0.06         0.65 o                         
  -1  -9  -4          4.66          4.19         0.51 o                         
   0  -9  -4         15.27         15.20         0.76 o                         
   1  -9  -4         24.32         24.16         0.91 o                         
   2  -9  -4          1.95          1.84         0.45 o                         
   3  -9  -4          8.44          8.04         0.65 o                         
   4  -9  -4          6.08          5.00         1.21 o                         
  -3  -8  -4         35.09         34.67         0.96 o                         
  -2  -8  -4         21.10         19.94         0.60 o                         
  -1  -8  -4          9.73         10.48         0.62 o                         
   0  -8  -4         26.89         25.91         0.70 o                         
   1  -8  -4          5.68          5.73         0.51 o                         
   2  -8  -4          0.99          0.47         0.35 o                         
   3  -8  -4          4.56          3.46         0.41 o                         
   4  -8  -4          4.59          4.03         0.45 o                         
   5  -8  -4          0.38          0.68         0.65 o                         
  -4  -7  -4          2.31          1.64         0.34 o                         
  -3  -7  -4         52.32         51.97         1.41 o                         
  -2  -7  -4         11.66         10.61         0.43 o                         
  -1  -7  -4         69.23         74.69         2.35 o                         
   0  -7  -4         15.76         15.21         0.65 o                         
   1  -7  -4         87.62         92.77         1.55 o                         
   2  -7  -4         23.14         25.96         0.91 o                         
   3  -7  -4         38.97         39.91         0.87 o                         
   4  -7  -4         11.57         11.16         0.51 o                         
   5  -7  -4         25.13         28.43         1.45 o                         
   6  -7  -4         11.80         12.48         1.06 o                         
  -5  -6  -4          6.60          6.12         0.57 o                         
  -4  -6  -4          3.73          2.75         0.35 o                         
  -3  -6  -4          5.16          4.33         0.29 o                         
  -2  -6  -4         22.48         22.22         0.69 o                         
  -1  -6  -4         67.87         57.89         2.35 o                         
   0  -6  -4         43.36         46.19         1.04 o                         
   1  -6  -4         30.52         32.26         0.78 o                         
   2  -6  -4         12.82         12.27         0.43 o                         
   3  -6  -4         66.74         66.63         0.96 o                         
   4  -6  -4         17.06         16.96         0.62 o                         
   5  -6  -4          1.52          1.81         0.47 o                         
   6  -6  -4         10.69          9.89         0.92 o                         
  -5  -5  -4          2.75          2.27         0.46 o                         
  -4  -5  -4         13.39         11.82         0.47 o                         
  -3  -5  -4          3.80          3.39         0.25 o                         
  -2  -5  -4         12.28         11.87         0.34 o                         
  -1  -5  -4         43.94         37.54         1.45 o                         
   0  -5  -4        174.74        170.67         2.09 o                         
   1  -5  -4        301.05        281.64         3.58 o                         
   2  -5  -4          1.55          2.25         0.20 o                         
   3  -5  -4         57.94         57.67         0.91 o                         
   4  -5  -4         13.73         14.65         0.42 o                         
   5  -5  -4         31.04         33.64         1.07 o                         
   6  -5  -4          6.19          5.82         0.74 o                         
  -6  -4  -4         22.38         22.12         1.53 o                         
  -5  -4  -4         25.60         23.82         0.60 o                         
  -4  -4  -4         46.86         53.67         0.80 o                         
  -3  -4  -4         24.13         24.36         0.44 o                         
  -2  -4  -4          7.56          4.91         0.22 o                         
  -1  -4  -4         24.43         24.88         0.63 o                         
   0  -4  -4         27.70         30.21         0.67 o                         
   1  -4  -4        127.54        128.64         1.51 o                         
   2  -4  -4        150.39        145.27         1.47 o                         
   3  -4  -4         39.41         44.66         0.44 o                         
   4  -4  -4         20.11         19.87         0.42 o                         
   5  -4  -4         15.66         16.81         0.72 o                         
   6  -4  -4          9.82         10.56         0.82 o                         
   7  -4  -4          6.37          7.67         1.35 o                         
  -6  -3  -4          5.28          4.11         0.87 o                         
  -5  -3  -4         15.04         12.89         0.47 o                         
  -4  -3  -4         74.75         80.26         0.96 o                         
  -3  -3  -4          7.30          6.50         0.19 o                         
  -2  -3  -4         67.76         70.53         0.66 o                         
  -1  -3  -4         24.52         29.83         0.44 o                         
   0  -3  -4        311.44        316.23         1.98 o                         
   1  -3  -4         38.16         40.95         0.42 o                         
   2  -3  -4         62.78         59.25         0.60 o                         
   3  -3  -4         49.02         43.41         0.38 o                         
   4  -3  -4         57.47         58.98         0.72 o                         
   5  -3  -4         51.23         52.78         1.17 o                         
   6  -3  -4         48.02         51.32         1.24 o                         
   7  -3  -4          4.69          4.12         1.15 o                         
  -6  -2  -4          2.01          1.90         0.62 o                         
  -5  -2  -4         11.50          9.76         0.42 o                         
  -4  -2  -4        126.03        128.85         1.34 o                         
  -3  -2  -4         65.34         66.64         0.52 o                         
  -2  -2  -4        227.18        212.88         1.12 o                         
  -1  -2  -4        148.20        151.58         0.92 o                         
   0  -2  -4         42.48         42.89         0.40 o                         
   1  -2  -4         93.18        103.55         0.76 o                         
   2  -2  -4        193.34        213.78         1.27 o                         
   3  -2  -4         62.18         58.26         0.48 o                         
   4  -2  -4        156.90        135.15         2.09 o                         
   5  -2  -4         40.83         38.75         0.62 o                         
   6  -2  -4          9.82          8.90         0.47 o                         
   7  -2  -4          6.78          4.92         0.62 o                         
  -6  -1  -4          8.54          8.97         1.04 o                         
  -5  -1  -4          3.09          2.77         0.27 o                         
  -4  -1  -4         20.15         18.28         0.35 o                         
  -3  -1  -4         62.94         56.52         0.47 o                         
  -2  -1  -4        105.63        100.82         0.59 o                         
  -1  -1  -4        152.04        140.96         1.08 o                         
   0  -1  -4        212.73        210.90         1.41 o                         
   1  -1  -4        127.35        145.61         0.78 o                         
   2  -1  -4        918.26        957.92         5.27 o                         
   3  -1  -4         72.45         73.04         0.91 o                         
   4  -1  -4        251.86        238.12         3.78 o                         
   5  -1  -4        100.49        100.57         2.95 o                         
   6  -1  -4         65.23         68.26         1.53 o                         
   7  -1  -4         14.25         14.65         0.85 o                         
  -6   0  -4         45.62         50.10         1.67 o                         
  -5   0  -4         10.31          8.38         0.58 o                         
  -4   0  -4         58.96         55.25         0.68 o                         
  -3   0  -4         14.22         14.46         0.20 o                         
  -2   0  -4        163.19        168.78         0.95 o                         
  -1   0  -4         89.66        101.45         1.08 o                         
   0   0  -4        322.00        323.42         1.76 o                         
   1   0  -4        372.54        390.46         1.75 o                         
   2   0  -4          0.97          1.50         0.06 o                         
   3   0  -4        122.77        128.72         1.64 o                         
   4   0  -4         50.94         52.74         0.78 o                         
   5   0  -4         84.16         82.48         3.29 o                         
   6   0  -4         24.56         22.86         0.67 o                         
   7   0  -4          8.95          8.91         0.71 o                         
  -7   1  -4          5.17          5.32         1.00 o                         
  -6   1  -4          7.73          8.87         0.83 o                         
  -5   1  -4         20.95         15.45         0.77 o                         
  -4   1  -4          6.41          5.22         0.15 o                         
  -3   1  -4         60.03         59.43         0.42 o                         
  -2   1  -4        133.86        133.23         0.97 o                         
  -1   1  -4        389.49        384.04         3.53 o                         
   0   1  -4       1549.24       1528.22         8.16 o                         
   1   1  -4         88.56         95.09         0.77 o                         
   2   1  -4        181.82        190.27         0.81 o                         
   3   1  -4        136.44        151.73         0.91 o                         
   4   1  -4         73.26         72.55         0.91 o                         
   5   1  -4         38.57         37.92         1.70 o                         
   6   1  -4         25.32         24.58         0.95 o                         
   7   1  -4          5.98          3.86         0.73 o                         
  -7   2  -4         20.56         22.84         1.56 o                         
  -6   2  -4         42.78         47.85         1.39 o                         
  -5   2  -4         74.94         57.00         1.95 o                         
  -4   2  -4         84.63         84.76         1.25 o                         
  -3   2  -4         60.56         58.96         0.41 o                         
  -2   2  -4        142.11        148.22         1.00 o                         
  -1   2  -4         81.17         89.98         1.11 o                         
   0   2  -4        162.39        158.54         1.21 o                         
   1   2  -4        263.71        271.95         1.45 o                         
   2   2  -4          4.73          3.15         0.09 o                         
   3   2  -4         21.64         23.01         0.20 o                         
   4   2  -4         14.78         14.13         0.16 o                         
   5   2  -4         14.43         12.13         0.84 o                         
   6   2  -4          2.08          1.98         0.46 o                         
   7   2  -4         32.41         30.88         1.20 o                         
  -7   3  -4         15.33         18.03         1.13 o                         
  -6   3  -4          7.92          7.28         0.60 o                         
  -5   3  -4         68.05         63.43         2.98 o                         
  -4   3  -4          7.39          6.54         0.15 o                         
  -3   3  -4        133.37        128.84         0.92 o                         
  -2   3  -4        110.20        100.06         0.59 o                         
  -1   3  -4          8.36         11.57         0.25 o                         
   0   3  -4         13.71         17.81         0.21 o                         
   1   3  -4        400.01        406.66         2.13 o                         
   2   3  -4        102.83        101.64         0.55 o                         
   3   3  -4        141.55        137.76         0.80 o                         
   4   3  -4        141.78        145.95         0.84 o                         
   5   3  -4         16.34         15.70         0.68 o                         
   6   3  -4         20.99         19.75         1.25 o                         
   7   3  -4          3.86          3.51         0.63 o                         
  -6   4  -4         26.67         30.40         0.96 o                         
  -5   4  -4         45.60         42.18         1.38 o                         
  -4   4  -4        130.74        129.55         0.81 o                         
  -3   4  -4        226.23        227.09         1.19 o                         
  -2   4  -4         49.66         50.75         0.38 o                         
  -1   4  -4         85.10         95.34         0.69 o                         
   0   4  -4         78.03         82.93         0.57 o                         
   1   4  -4         41.33         42.98         0.43 o                         
   2   4  -4        130.77        127.22         0.81 o                         
   3   4  -4         15.43         16.55         0.23 o                         
   4   4  -4          2.97          2.42         0.19 o                         
   5   4  -4         14.66         14.20         0.68 o                         
   6   4  -4          0.92          0.82         0.66 o                         
  -6   5  -4          1.69          1.35         0.39 o                         
  -5   5  -4         34.41         34.22         0.79 o                         
  -4   5  -4         57.43         56.77         0.57 o                         
  -3   5  -4        154.38        152.35         1.07 o                         
  -2   5  -4         11.88         11.28         0.22 o                         
  -1   5  -4         89.23         80.70         0.81 o                         
   0   5  -4         15.61         16.60         0.31 o                         
   1   5  -4        153.82        138.12         2.41 o                         
   2   5  -4        137.39        126.34         1.34 o                         
   3   5  -4         55.83         59.16         0.92 o                         
   4   5  -4         31.11         33.67         0.72 o                         
   5   5  -4          6.20          6.44         0.79 o                         
   6   5  -4         49.06         55.61         3.94 o                         
  -6   6  -4          5.57          6.01         0.52 o                         
  -5   6  -4         35.87         35.36         0.67 o                         
  -4   6  -4         35.16         35.67         0.49 o                         
  -3   6  -4         61.86         60.16         0.63 o                         
  -2   6  -4         61.75         60.62         0.61 o                         
  -1   6  -4         92.97         81.08         1.11 o                         
   0   6  -4         92.08         89.06         1.33 o                         
   1   6  -4         77.09         70.79         1.84 o                         
   2   6  -4         15.45         13.54         0.58 o                         
   3   6  -4         29.38         30.97         0.64 o                         
   4   6  -4         83.85         96.20         1.15 o                         
   5   6  -4         40.72         42.65         1.99 o                         
   6   6  -4         24.79         22.31         2.05 o                         
  -6   7  -4          6.33          6.49         0.58 o                         
  -5   7  -4          8.30          7.74         0.29 o                         
  -4   7  -4         41.15         42.35         0.59 o                         
  -3   7  -4         74.95         73.36         0.78 o                         
  -2   7  -4         60.36         53.19         0.77 o                         
  -1   7  -4        120.92        111.62         2.01 o                         
   0   7  -4         74.37         75.23         1.19 o                         
   1   7  -4         87.72         89.97         1.28 o                         
   2   7  -4          6.96          6.07         0.30 o                         
   3   7  -4         18.89         22.40         0.58 o                         
   4   7  -4          8.49          7.81         0.41 o                         
   5   7  -4          6.77          5.67         0.77 o                         
  -5   8  -4         13.93         14.00         0.40 o                         
  -4   8  -4         11.44         11.01         0.37 o                         
  -3   8  -4         20.54         19.73         0.41 o                         
  -2   8  -4         55.70         54.26         1.07 o                         
  -1   8  -4         27.73         23.76         1.19 o                         
   0   8  -4          5.52          6.01         0.34 o                         
   1   8  -4         18.09         17.23         0.56 o                         
   2   8  -4         61.04         65.35         1.06 o                         
   3   8  -4          4.75          3.96         0.39 o                         
   4   8  -4          2.26          1.77         0.33 o                         
   5   8  -4          0.18         -0.56         1.11 o                         
  -5   9  -4         23.70         22.82         1.25 o                         
  -4   9  -4          7.61          7.12         0.35 o                         
  -3   9  -4          0.55          0.98         0.25 o                         
  -2   9  -4          3.78          3.38         0.31 o                         
  -1   9  -4         28.44         24.86         0.93 o                         
   0   9  -4         18.15         19.50         0.61 o                         
   1   9  -4         22.21         23.46         0.73 o                         
   2   9  -4         18.56         17.53         0.60 o                         
   3   9  -4         42.64         43.75         0.89 o                         
  -4  10  -4         46.11         46.81         0.92 o                         
  -3  10  -4         26.07         25.68         0.59 o                         
  -2  10  -4         25.72         24.12         0.68 o                         
  -1  10  -4         14.93         12.11         1.45 o                         
   0  10  -4          9.03          8.39         0.47 o                         
   1  10  -4          5.08          4.21         0.44 o                         
   2  10  -4          2.64          2.40         0.40 o                         
  -3  11  -4         18.09         18.06         1.87 o                         
  -2  11  -4          3.65          2.63         0.43 o                         
  -1  11  -4          4.54          3.36         0.50 o                         
   0  11  -4          3.57          2.99         1.30 o                         
   1  11  -4         53.15         53.37         2.82 o                         
  -1 -10  -3          6.41          5.90         1.06 o                         
   0 -10  -3         23.44         23.29         3.92 o                         
   1 -10  -3         22.53         21.76         0.90 o                         
   2 -10  -3         13.10         12.95         0.74 o                         
  -2  -9  -3         21.33         19.82         0.77 o                         
  -1  -9  -3         25.14         25.47         0.92 o                         
   0  -9  -3         38.50         41.29         1.12 o                         
   1  -9  -3         19.98         19.77         0.82 o                         
   2  -9  -3          4.02          3.93         0.50 o                         
   3  -9  -3         21.36         22.06         0.92 o                         
   4  -9  -3          6.32          5.81         0.52 o                         
  -3  -8  -3         11.26         11.19         0.60 o                         
  -2  -8  -3         77.75         82.37         1.52 o                         
  -1  -8  -3         25.57         26.71         0.87 o                         
   0  -8  -3         11.49         10.08         0.73 o                         
   1  -8  -3         18.01         18.35         0.83 o                         
   2  -8  -3        100.75        102.22         1.68 o                         
   3  -8  -3         11.57         11.77         0.55 o                         
   4  -8  -3         74.63         77.42         1.76 o                         
   5  -8  -3         11.83         12.26         0.86 o                         
  -4  -7  -3          2.02          1.58         0.33 o                         
  -3  -7  -3        127.79        132.51         2.95 o                         
  -2  -7  -3         37.84         36.84         1.28 o                         
  -1  -7  -3         15.23         10.87         0.74 o                         
   0  -7  -3         37.75         34.32         1.82 o                         
   1  -7  -3          2.62          2.29         0.38 o                         
   2  -7  -3         85.41         90.81         1.37 o                         
   3  -7  -3         46.25         49.74         0.97 o                         
   4  -7  -3         15.75         14.43         0.59 o                         
   5  -7  -3          9.51         10.06         0.75 o                         
   6  -7  -3         11.63         10.09         1.10 o                         
  -5  -6  -3          1.60          2.08         0.48 o                         
  -4  -6  -3         23.57         22.46         0.62 o                         
  -3  -6  -3         32.76         32.36         0.93 o                         
  -2  -6  -3         15.98         14.52         0.51 o                         
  -1  -6  -3         82.51         75.42         1.63 o                         
   0  -6  -3        101.61         97.20         1.66 o                         
   1  -6  -3         68.02         67.84         1.20 o                         
   2  -6  -3         96.85         98.65         1.19 o                         
   3  -6  -3         60.70         61.55         0.89 o                         
   4  -6  -3         59.86         57.16         1.32 o                         
   5  -6  -3          1.86          1.64         0.46 o                         
   6  -6  -3         52.99         54.33         2.54 o                         
  -5  -5  -3          5.87          5.48         0.38 o                         
  -4  -5  -3         36.35         38.96         0.74 o                         
  -3  -5  -3         13.68         13.79         0.34 o                         
  -2  -5  -3         39.69         41.75         0.59 o                         
  -1  -5  -3         28.88         29.99         0.54 o                         
   0  -5  -3          2.59          2.49         0.25 o                         
   1  -5  -3         56.24         51.16         1.15 o                         
   2  -5  -3         88.34         86.51         0.95 o                         
   3  -5  -3          4.94          5.59         0.24 o                         
   4  -5  -3         84.57         91.37         1.68 o                         
   5  -5  -3         96.68        108.16         2.11 o                         
   6  -5  -3         13.06         13.25         0.95 o                         
   7  -5  -3         34.14         38.49         2.34 o                         
  -6  -4  -3          3.99          3.95         0.52 o                         
  -5  -4  -3         18.39         17.76         0.55 o                         
  -4  -4  -3          0.09          0.15         0.22 o                         
  -3  -4  -3          5.10          3.84         0.17 o                         
  -2  -4  -3         83.30         71.31         0.70 o                         
  -1  -4  -3        137.91        132.93         1.96 o                         
   0  -4  -3        159.33        162.53         1.28 o                         
   1  -4  -3        375.06        384.18         2.69 o                         
   2  -4  -3         94.63         89.81         0.71 o                         
   3  -4  -3        133.59        132.07         1.06 o                         
   4  -4  -3         87.63         87.03         0.74 o                         
   5  -4  -3         49.39         53.58         1.66 o                         
   6  -4  -3         15.39         14.90         0.93 o                         
   7  -4  -3          1.04          0.62         0.81 o                         
  -6  -3  -3          3.05          3.00         0.61 o                         
  -5  -3  -3         12.12         11.22         0.46 o                         
  -4  -3  -3         11.03         11.17         0.39 o                         
  -3  -3  -3         26.91         25.88         0.35 o                         
  -2  -3  -3         38.74         37.97         0.32 o                         
  -1  -3  -3         74.79         74.48         0.77 o                         
   0  -3  -3        144.95        165.43         1.05 o                         
   1  -3  -3         45.05         47.74         0.41 o                         
   2  -3  -3        269.73        261.51         1.54 o                         
   3  -3  -3        276.54        271.94         2.52 o                         
   4  -3  -3         60.95         58.77         1.04 o                         
   5  -3  -3         43.93         47.92         1.12 o                         
   6  -3  -3         30.43         32.54         0.95 o                         
   7  -3  -3         26.53         24.88         1.34 o                         
  -6  -2  -3          4.06          3.75         0.59 o                         
  -5  -2  -3         14.50         13.12         0.59 o                         
  -4  -2  -3         77.14         78.23         0.69 o                         
  -3  -2  -3        235.25        232.03         1.30 o                         
  -2  -2  -3          9.48          6.92         0.13 o                         
  -1  -2  -3        397.33        395.59         3.27 o                         
   0  -2  -3         55.19         54.85         0.49 o                         
   1  -2  -3        409.00        439.20         2.16 o                         
   2  -2  -3         74.23         79.26         0.51 o                         
   3  -2  -3        252.75        255.92         1.98 o                         
   4  -2  -3         43.78         47.93         0.62 o                         
   5  -2  -3         28.62         28.29         0.62 o                         
   6  -2  -3         10.87         11.37         0.85 o                         
   7  -2  -3         50.73         55.55         1.57 o                         
  -6  -1  -3          4.40          4.94         0.86 o                         
  -5  -1  -3         17.68         14.78         1.08 o                         
  -4  -1  -3         53.16         52.18         0.51 o                         
  -3  -1  -3        197.82        187.72         1.19 o                         
  -2  -1  -3         51.60         48.08         0.34 o                         
  -1  -1  -3         30.70         29.94         0.31 o                         
   0  -1  -3        435.84        437.14         2.33 o                         
   1  -1  -3        986.55        997.10         4.42 o                         
   2  -1  -3         80.05         92.66         0.48 o                         
   3  -1  -3         10.53         12.01         0.21 o                         
   4  -1  -3         45.20         41.16         1.49 o                         
   5  -1  -3         28.73         27.67         0.52 o                         
   6  -1  -3          4.53          5.08         0.36 o                         
   7  -1  -3         24.52         23.04         1.01 o                         
  -6   0  -3         19.43         23.03         1.16 o                         
  -5   0  -3          8.63          4.95         0.32 o                         
  -4   0  -3         47.51         41.47         0.62 o                         
  -3   0  -3         29.14         25.25         0.25 o                         
  -2   0  -3        109.97         98.03         0.55 o                         
  -1   0  -3        589.81        566.42         4.46 o                         
   0   0  -3        649.16        655.76         3.38 o                         
   1   0  -3       1345.07       1315.23         5.96 o                         
   2   0  -3        236.72        237.51         1.68 o                         
   3   0  -3        252.03        264.04         1.57 o                         
   4   0  -3          2.54          2.76         0.14 o                         
   5   0  -3         50.13         48.60         1.40 o                         
   6   0  -3         54.91         57.85         1.07 o                         
   7   0  -3         36.68         36.33         1.68 o                         
  -6   1  -3         18.20         18.49         1.07 o                         
  -5   1  -3        104.54        110.08         2.33 o                         
  -4   1  -3         81.63         67.25         1.02 o                         
  -3   1  -3          3.70          3.06         0.10 o                         
  -2   1  -3        173.08        203.05         1.33 o                         
  -1   1  -3        116.21        109.92         1.34 o                         
   0   1  -3        338.88        329.21         2.22 o                         
   1   1  -3          2.29          1.73         0.06 o                         
   2   1  -3         45.29         41.44         0.26 o                         
   3   1  -3         88.80         89.13         0.59 o                         
   4   1  -3        132.55        125.18         3.43 o                         
   5   1  -3         44.65         41.38         1.56 o                         
   6   1  -3         27.62         27.59         0.83 o                         
   7   1  -3          5.19          4.11         0.59 o                         
  -6   2  -3          1.88          1.85         0.50 o                         
  -5   2  -3          7.96          7.19         0.50 o                         
  -4   2  -3         25.17         22.93         0.42 o                         
  -3   2  -3        206.62        213.50         1.71 o                         
  -2   2  -3        138.52        130.38         0.80 o                         
  -1   2  -3         68.91         61.09         0.93 o                         
   0   2  -3        609.31        595.18         3.44 o                         
   1   2  -3         52.06         47.36         0.31 o                         
   2   2  -3         44.09         48.09         0.31 o                         
   3   2  -3        224.77        234.04         1.14 o                         
   4   2  -3         11.34         12.05         0.14 o                         
   5   2  -3         18.90         22.04         0.71 o                         
   6   2  -3         35.48         37.93         1.59 o                         
   7   2  -3          3.77          2.92         0.56 o                         
  -6   3  -3         22.09         25.23         1.47 o                         
  -5   3  -3          0.67          0.34         0.07 o                         
  -4   3  -3          9.72          8.78         0.16 o                         
  -3   3  -3         47.49         47.45         0.35 o                         
  -2   3  -3         84.10         92.97         0.56 o                         
  -1   3  -3        256.03        252.70         1.93 o                         
   0   3  -3        329.26        343.54         2.22 o                         
   1   3  -3         34.96         33.60         0.27 o                         
   2   3  -3         34.48         35.69         0.27 o                         
   3   3  -3         41.56         43.45         0.32 o                         
   4   3  -3          1.30          1.53         0.13 o                         
   5   3  -3         27.57         27.59         1.00 o                         
   6   3  -3         15.87         16.32         2.06 o                         
   7   3  -3          4.11          4.27         0.64 o                         
  -7   4  -3         12.19         14.59         1.82 o                         
  -6   4  -3         20.28         21.28         0.82 o                         
  -5   4  -3         16.00         14.74         0.65 o                         
  -4   4  -3         80.71         82.79         0.60 o                         
  -3   4  -3         62.25         61.47         0.44 o                         
  -2   4  -3        140.08        134.37         0.74 o                         
  -1   4  -3        106.09        105.22         0.85 o                         
   0   4  -3         58.99         64.16         0.52 o                         
   1   4  -3        153.01        154.03         1.00 o                         
   2   4  -3        189.47        183.41         1.02 o                         
   3   4  -3          4.50          4.35         0.14 o                         
   4   4  -3         33.91         32.97         0.48 o                         
   5   4  -3          9.02          9.13         0.68 o                         
   6   4  -3          2.74          3.22         0.78 o                         
  -6   5  -3         23.78         24.42         0.81 o                         
  -5   5  -3         27.69         26.71         0.49 o                         
  -4   5  -3         23.79         25.95         0.30 o                         
  -3   5  -3         18.07         16.31         0.25 o                         
  -2   5  -3         17.72         16.14         0.22 o                         
  -1   5  -3         10.49         10.29         0.21 o                         
   0   5  -3         39.48         37.67         0.56 o                         
   1   5  -3        221.60        207.52         2.19 o                         
   2   5  -3         68.03         62.56         0.87 o                         
   3   5  -3         43.90         41.26         0.73 o                         
   4   5  -3         12.23         12.86         0.45 o                         
   5   5  -3          3.41          2.86         0.58 o                         
   6   5  -3          7.46          8.78         1.06 o                         
  -6   6  -3          4.24          5.25         0.54 o                         
  -5   6  -3          0.22          0.36         0.18 o                         
  -4   6  -3        126.65        128.45         1.47 o                         
  -3   6  -3         27.81         26.06         0.47 o                         
  -2   6  -3         16.46         17.05         0.30 o                         
  -1   6  -3         17.44         18.36         0.41 o                         
   0   6  -3         92.52         89.97         1.22 o                         
   1   6  -3        127.71        114.76         1.56 o                         
   2   6  -3        115.13        107.68         1.91 o                         
   3   6  -3          7.40          6.83         0.35 o                         
   4   6  -3         12.29         13.63         0.44 o                         
   5   6  -3         23.51         24.92         1.17 o                         
   6   6  -3         17.48         15.41         1.77 o                         
  -6   7  -3         11.07         10.69         0.77 o                         
  -5   7  -3         32.90         33.85         0.56 o                         
  -4   7  -3         12.23         11.22         0.32 o                         
  -3   7  -3         10.76         11.30         0.29 o                         
  -2   7  -3         22.55         23.47         0.46 o                         
  -1   7  -3         43.24         41.66         1.23 o                         
   0   7  -3         39.54         38.15         0.76 o                         
   1   7  -3          7.61          8.33         0.36 o                         
   2   7  -3         21.40         21.68         0.99 o                         
   3   7  -3         39.07         45.53         0.82 o                         
   4   7  -3          6.59          6.67         0.39 o                         
   5   7  -3         10.34          9.25         0.88 o                         
  -6   8  -3         12.42         14.45         1.69 o                         
  -5   8  -3          2.93          2.26         0.26 o                         
  -4   8  -3         11.03         10.45         0.35 o                         
  -3   8  -3         22.97         22.22         0.45 o                         
  -2   8  -3         41.17         38.42         0.59 o                         
  -1   8  -3          1.71          1.81         0.25 o                         
   0   8  -3         55.67         57.10         1.03 o                         
   1   8  -3         17.88         17.49         0.50 o                         
   2   8  -3         12.18         12.17         0.43 o                         
   3   8  -3         23.91         23.47         0.63 o                         
   4   8  -3         19.12         20.07         0.59 o                         
  -5   9  -3         10.70         10.77         1.48 o                         
  -4   9  -3         10.25          8.93         0.37 o                         
  -3   9  -3         52.07         53.61         1.11 o                         
  -2   9  -3          9.96         10.06         0.43 o                         
  -1   9  -3         12.25         10.27         0.75 o                         
   0   9  -3         24.29         24.89         0.62 o                         
   1   9  -3         11.37         11.70         0.50 o                         
   2   9  -3         15.67         14.92         0.56 o                         
   3   9  -3         19.84         18.92         0.63 o                         
  -4  10  -3         57.70         57.36         0.95 o                         
  -3  10  -3          0.77         -0.10         0.33 o                         
  -2  10  -3         16.04         13.68         0.54 o                         
  -1  10  -3          5.85          4.68         0.50 o                         
   0  10  -3          1.48          0.82         0.37 o                         
   1  10  -3          3.43          2.56         0.38 o                         
   2  10  -3          4.81          5.09         0.43 o                         
  -3  11  -3         27.70         28.07         2.13 o                         
  -2  11  -3          5.18          3.85         0.87 o                         
  -1  11  -3         19.39         17.79         0.97 o                         
   1  11  -3          4.65          2.71         1.11 o                         
  -1 -10  -2          9.83          9.34         1.23 o                         
   0 -10  -2         30.43         30.21         1.03 o                         
   1 -10  -2         23.35         22.80         0.91 o                         
   2 -10  -2          6.34          5.79         0.57 o                         
   3 -10  -2         12.93         12.57         0.87 o                         
  -2  -9  -2          0.37          0.07         0.40 o                         
  -1  -9  -2         28.68         29.68         0.96 o                         
   0  -9  -2         21.58         21.84         0.84 o                         
   1  -9  -2         23.39         24.90         0.99 o                         
   2  -9  -2         16.93         15.27         0.72 o                         
   3  -9  -2          4.21          4.64         0.50 o                         
   4  -9  -2          9.75          9.01         0.58 o                         
   5  -9  -2         23.12         25.33         2.03 o                         
  -4  -8  -2          0.67          1.08         0.51 o                         
  -3  -8  -2          9.74          9.88         0.59 o                         
  -2  -8  -2         14.34         13.32         0.51 o                         
  -1  -8  -2          0.76          0.77         0.31 o                         
   0  -8  -2         27.16         28.80         0.99 o                         
   1  -8  -2         51.36         53.17         1.17 o                         
   2  -8  -2         43.16         48.27         1.01 o                         
   3  -8  -2         34.48         35.63         0.85 o                         
   4  -8  -2         30.12         30.29         0.85 o                         
   5  -8  -2         20.75         21.79         1.33 o                         
  -4  -7  -2         37.80         36.86         0.88 o                         
  -3  -7  -2         39.73         38.90         1.19 o                         
  -2  -7  -2         14.24         13.28         0.41 o                         
  -1  -7  -2         19.38         19.72         1.17 o                         
   0  -7  -2         17.57         16.01         0.75 o                         
   1  -7  -2        139.22        144.62         1.78 o                         
   2  -7  -2         47.70         46.81         1.02 o                         
   3  -7  -2         58.22         58.31         1.02 o                         
   4  -7  -2          0.14          0.12         0.30 o                         
   5  -7  -2         24.90         25.45         1.33 o                         
   6  -7  -2          0.80          0.43         0.62 o                         
  -5  -6  -2          1.19          0.90         0.44 o                         
  -4  -6  -2         58.11         58.97         1.22 o                         
  -3  -6  -2          3.99          3.36         0.23 o                         
  -2  -6  -2         28.78         30.92         0.57 o                         
  -1  -6  -2         38.15         37.11         0.85 o                         
   0  -6  -2         45.08         43.35         0.77 o                         
   1  -6  -2          8.30          9.33         0.40 o                         
   2  -6  -2         55.37         59.42         0.83 o                         
   3  -6  -2         38.85         39.74         0.64 o                         
   4  -6  -2         35.50         36.21         1.24 o                         
   5  -6  -2         46.56         48.94         1.71 o                         
   6  -6  -2          1.86          2.10         0.65 o                         
  -6  -5  -2          0.36          0.67         0.68 o                         
  -5  -5  -2         15.42         13.55         0.51 o                         
  -4  -5  -2          3.66          4.31         0.29 o                         
  -3  -5  -2         12.25         10.27         0.27 o                         
  -2  -5  -2         72.52         62.26         0.78 o                         
  -1  -5  -2         71.78         68.48         1.06 o                         
   0  -5  -2        162.74        165.69         1.98 o                         
   1  -5  -2        187.29        184.90         1.97 o                         
   2  -5  -2         20.71         18.32         0.36 o                         
   3  -5  -2        135.24        135.15         1.74 o                         
   4  -5  -2         61.95         62.74         0.96 o                         
   5  -5  -2         51.36         55.76         1.74 o                         
   6  -5  -2          2.25          2.01         0.58 o                         
   7  -5  -2          4.02          5.01         1.09 o                         
  -6  -4  -2         13.76         14.77         0.75 o                         
  -5  -4  -2         19.34         18.42         0.58 o                         
  -4  -4  -2          8.11          8.54         0.35 o                         
  -3  -4  -2         53.55         49.40         0.49 o                         
  -2  -4  -2         24.18         25.95         0.36 o                         
  -1  -4  -2          7.27          6.59         0.16 o                         
   0  -4  -2        136.85        139.52         1.05 o                         
   1  -4  -2         26.27         24.86         0.29 o                         
   2  -4  -2          9.58          7.57         0.16 o                         
   3  -4  -2         95.33        101.72         0.96 o                         
   4  -4  -2         31.81         31.88         0.51 o                         
   5  -4  -2         30.26         32.81         1.22 o                         
   6  -4  -2         66.28         72.07         2.00 o                         
   7  -4  -2          9.15          9.11         1.30 o                         
  -6  -3  -2          7.37          8.61         0.61 o                         
  -5  -3  -2         37.66         37.80         1.34 o                         
  -4  -3  -2         16.43         16.03         0.38 o                         
  -3  -3  -2         43.39         40.80         0.35 o                         
  -2  -3  -2         61.59         63.12         0.45 o                         
  -1  -3  -2        172.06        172.74         1.14 o                         
   0  -3  -2        463.25        488.50         2.72 o                         
   1  -3  -2         98.70        110.78         0.72 o                         
   2  -3  -2         26.91         25.81         0.26 o                         
   3  -3  -2          8.83         10.12         0.16 o                         
   4  -3  -2        240.68        239.67         4.35 o                         
   5  -3  -2         19.17         19.48         0.57 o                         
   6  -3  -2          7.04          7.72         0.66 o                         
   7  -3  -2         10.93         12.72         1.42 o                         
  -6  -2  -2         19.76         18.92         1.37 o                         
  -5  -2  -2          3.87          3.28         0.22 o                         
  -4  -2  -2          5.97          5.31         0.17 o                         
  -3  -2  -2        201.86        207.77         1.14 o                         
  -2  -2  -2         31.07         32.52         0.26 o                         
  -1  -2  -2        371.50        408.92         2.37 o                         
   0  -2  -2        205.43        203.84         1.19 o                         
   1  -2  -2        705.46        711.70         3.39 o                         
   2  -2  -2        711.49        761.79         4.01 o                         
   3  -2  -2        130.94        127.34         1.07 o                         
   4  -2  -2        113.50        110.35         2.75 o                         
   5  -2  -2         24.63         25.66         0.48 o                         
   6  -2  -2         48.20         54.79         2.50 o                         
   7  -2  -2         15.04         16.19         0.89 o                         
  -6  -1  -2         38.68         43.98         2.76 o                         
  -5  -1  -2         65.13         50.57         3.42 o                         
  -4  -1  -2        125.97        118.45         1.27 o                         
  -3  -1  -2        159.63        154.24         0.96 o                         
  -2  -1  -2         89.72         95.59         0.55 o                         
  -1  -1  -2        314.31        308.02         2.87 o                         
   0  -1  -2         99.35         99.96         0.64 o                         
   1  -1  -2        569.93        591.78         2.82 o                         
   2  -1  -2        576.71        619.09         4.50 o                         
   3  -1  -2        307.81        337.51         2.96 o                         
   4  -1  -2         39.04         41.91         0.89 o                         
   5  -1  -2         11.72         12.71         0.33 o                         
   6  -1  -2         75.32         78.78         1.26 o                         
   7  -1  -2          0.99          0.02         0.50 o                         
  -6   0  -2          1.76          0.97         0.69 o                         
  -5   0  -2         71.35         78.78         2.35 o                         
  -4   0  -2        425.65        386.38         8.48 o                         
  -3   0  -2         28.12         23.21         0.26 o                         
  -2   0  -2         21.05         20.62         0.20 o                         
  -1   0  -2        202.46        199.35         3.51 o                         
   0   0  -2        493.96        486.75         2.52 o                         
   1   0  -2        734.15        737.60         3.25 o                         
   2   0  -2        255.06        267.26         2.13 o                         
   3   0  -2          2.58          3.80         0.11 o                         
   4   0  -2        112.37        111.64         1.27 o                         
   5   0  -2        175.91        167.56         5.08 o                         
   6   0  -2         60.24         61.55         1.23 o                         
   7   0  -2         49.43         53.41         1.46 o                         
  -6   1  -2         22.71         25.39         2.39 o                         
  -5   1  -2         13.84         13.28         0.69 o                         
  -4   1  -2         11.79         11.20         0.30 o                         
  -3   1  -2        176.01        172.29         1.58 o                         
  -2   1  -2        601.60        622.05         3.37 o                         
  -1   1  -2        113.78        105.34         1.69 o                         
   0   1  -2       2799.06       2643.83        14.74 o                         
   1   1  -2        767.14        759.21         3.85 o                         
   2   1  -2        170.46        177.67         0.78 o                         
   3   1  -2         56.74         54.81         0.31 o                         
   4   1  -2         20.69         19.79         0.44 o                         
   5   1  -2         46.96         47.20         1.16 o                         
   6   1  -2         19.39         20.37         0.89 o                         
   7   1  -2          9.85         10.09         0.71 o                         
  -6   2  -2          9.56         10.53         0.80 o                         
  -5   2  -2         15.61         16.57         0.76 o                         
  -4   2  -2         15.32         13.12         0.30 o                         
  -3   2  -2          6.02          5.54         0.11 o                         
  -2   2  -2        176.49        188.72         1.04 o                         
  -1   2  -2        199.05        205.34         2.03 o                         
   0   2  -2        135.78        135.81         0.84 o                         
   1   2  -2         17.98         23.37         0.19 o                         
   2   2  -2        291.80        314.86         1.53 o                         
   3   2  -2         22.79         22.42         0.20 o                         
   4   2  -2         44.04         46.26         0.36 o                         
   5   2  -2         46.60         49.38         1.03 o                         
   6   2  -2         27.71         28.71         2.38 o                         
   7   2  -2          8.85          8.39         0.71 o                         
  -6   3  -2         10.40         10.35         1.04 o                         
  -5   3  -2         21.99         24.80         0.71 o                         
  -4   3  -2        107.72        104.68         1.13 o                         
  -3   3  -2         73.63         67.86         0.42 o                         
  -2   3  -2        286.07        290.00         1.32 o                         
  -1   3  -2        664.24        706.00         5.49 o                         
   0   3  -2         60.08         71.40         0.52 o                         
   1   3  -2         81.58         79.24         0.49 o                         
   2   3  -2        152.85        172.48         0.85 o                         
   3   3  -2         13.40         14.10         0.18 o                         
   4   3  -2         12.60         14.87         0.20 o                         
   5   3  -2         21.89         22.31         0.87 o                         
   6   3  -2          9.52          9.52         0.95 o                         
   7   3  -2         31.01         33.87         1.59 o                         
  -6   4  -2          4.00          4.12         0.55 o                         
  -5   4  -2         16.32         13.15         0.40 o                         
  -4   4  -2         61.34         57.19         0.47 o                         
  -3   4  -2         28.68         26.97         0.29 o                         
  -2   4  -2         17.12         13.34         0.17 o                         
  -1   4  -2        322.45        342.09         1.89 o                         
   0   4  -2        309.58        308.34         1.72 o                         
   1   4  -2         99.29         99.60         0.67 o                         
   2   4  -2          5.83          6.68         0.14 o                         
   3   4  -2        115.03        116.47         0.86 o                         
   4   4  -2        131.12        134.58         1.25 o                         
   5   4  -2          5.98          6.05         0.61 o                         
   6   4  -2          7.20          7.24         1.14 o                         
  -6   5  -2         28.39         32.09         1.11 o                         
  -5   5  -2         27.13         25.99         0.50 o                         
  -4   5  -2         12.29          9.80         0.21 o                         
  -3   5  -2         87.29         95.10         0.62 o                         
  -2   5  -2         10.66          9.22         0.17 o                         
  -1   5  -2         86.34         84.21         0.69 o                         
   0   5  -2        230.30        227.72         1.40 o                         
   1   5  -2        306.05        290.35         4.04 o                         
   2   5  -2         16.75         14.72         0.29 o                         
   3   5  -2          0.39          0.10         0.18 o                         
   4   5  -2         36.53         40.90         0.64 o                         
   5   5  -2          5.41          5.99         0.65 o                         
   6   5  -2         27.76         27.28         3.06 o                         
  -6   6  -2         62.81         67.70         1.62 o                         
  -5   6  -2         97.36         98.29         1.16 o                         
  -4   6  -2          2.01          1.63         0.18 o                         
  -3   6  -2         13.66         10.79         0.24 o                         
  -2   6  -2          5.88          6.33         0.17 o                         
  -1   6  -2         70.69         64.83         1.08 o                         
   0   6  -2        153.65        150.19         1.76 o                         
   1   6  -2        138.03        142.72         1.49 o                         
   2   6  -2         41.39         42.81         1.03 o                         
   3   6  -2         19.44         23.89         0.60 o                         
   4   6  -2         18.87         20.11         0.50 o                         
   5   6  -2         44.56         47.08         1.54 o                         
   6   6  -2         13.44         10.43         1.57 o                         
  -6   7  -2         10.26          9.64         0.83 o                         
  -5   7  -2         49.66         48.90         0.88 o                         
  -4   7  -2         26.11         27.36         0.45 o                         
  -3   7  -2         48.23         45.81         0.68 o                         
  -2   7  -2          9.50          6.33         0.31 o                         
  -1   7  -2         90.20         78.61         3.08 o                         
   0   7  -2         79.58         76.63         1.08 o                         
   1   7  -2         47.24         47.29         0.75 o                         
   2   7  -2         21.31         22.19         0.50 o                         
   3   7  -2         28.16         30.45         0.65 o                         
   4   7  -2         19.70         20.21         0.55 o                         
   5   7  -2          9.21          8.85         0.84 o                         
  -5   8  -2         30.65         30.24         0.63 o                         
  -4   8  -2         59.78         65.15         0.82 o                         
  -3   8  -2         63.47         64.12         0.75 o                         
  -2   8  -2          7.65          6.76         0.25 o                         
  -1   8  -2         11.82         11.01         0.61 o                         
   0   8  -2         12.74         10.96         0.64 o                         
   1   8  -2          4.04          4.17         0.32 o                         
   2   8  -2         48.98         52.98         0.95 o                         
   3   8  -2         32.73         35.42         0.75 o                         
   4   8  -2          8.69          8.12         0.41 o                         
  -5   9  -2         23.42         22.60         1.83 o                         
  -4   9  -2         21.29         18.95         0.50 o                         
  -3   9  -2         36.46         36.47         0.70 o                         
  -2   9  -2         45.55         45.76         1.59 o                         
  -1   9  -2         69.67         67.27         3.96 o                         
   0   9  -2          0.41         -0.19         0.29 o                         
   1   9  -2         30.58         30.60         0.81 o                         
   2   9  -2          3.57          2.92         0.37 o                         
   3   9  -2         16.30         16.29         0.59 o                         
  -4  10  -2          2.90          0.57         0.41 o                         
  -3  10  -2         18.96         18.35         0.54 o                         
  -2  10  -2         21.90         20.88         0.69 o                         
  -1  10  -2          8.51          7.50         0.54 o                         
   0  10  -2         34.67         35.11         0.84 o                         
   1  10  -2         20.92         20.81         0.66 o                         
   2  10  -2          3.76          3.23         0.40 o                         
  -3  11  -2          5.49          6.17         1.25 o                         
  -2  11  -2          3.33          3.22         1.21 o                         
  -1  11  -2         30.00         34.01         2.54 o                         
   1  11  -2         20.16         19.34         1.75 o                         
  -1 -10  -1          4.03          3.19         0.49 o                         
   0 -10  -1          2.84          3.13         0.58 o                         
   1 -10  -1          8.05          8.35         0.71 o                         
   2 -10  -1         13.69         13.58         0.79 o                         
   3 -10  -1         14.13         13.12         0.71 o                         
  -3  -9  -1          0.85          0.58         0.45 o                         
  -2  -9  -1         11.60         10.97         0.54 o                         
  -1  -9  -1         12.97         13.48         0.69 o                         
   0  -9  -1          6.18          5.82         0.62 o                         
   1  -9  -1         24.20         23.93         0.80 o                         
   2  -9  -1          5.38          5.38         0.47 o                         
   3  -9  -1         25.47         25.69         0.86 o                         
   4  -9  -1         79.12         78.73         1.59 o                         
   5  -9  -1         23.28         23.47         1.98 o                         
  -4  -8  -1         24.24         22.74         0.89 o                         
  -3  -8  -1         75.35         82.32         1.66 o                         
  -2  -8  -1         39.76         39.79         1.67 o                         
  -1  -8  -1         68.80         66.50         2.99 o                         
   0  -8  -1         76.10         80.09         2.14 o                         
   1  -8  -1         21.79         23.21         0.67 o                         
   2  -8  -1         29.66         31.74         0.76 o                         
   3  -8  -1          5.82          4.67         0.40 o                         
   4  -8  -1         16.72         14.45         0.62 o                         
   5  -8  -1          5.38          4.11         0.75 o                         
  -4  -7  -1         24.12         22.94         0.59 o                         
  -3  -7  -1         39.04         38.87         0.97 o                         
  -2  -7  -1         29.93         30.10         1.01 o                         
  -1  -7  -1         61.53         57.86         1.00 o                         
   0  -7  -1         58.35         58.01         0.91 o                         
   1  -7  -1         57.02         59.40         0.95 o                         
   2  -7  -1         81.48         84.78         1.17 o                         
   3  -7  -1         42.65         44.45         0.81 o                         
   4  -7  -1          6.27          5.83         0.42 o                         
   5  -7  -1         15.53         15.52         1.08 o                         
   6  -7  -1         37.54         34.73         2.33 o                         
  -5  -6  -1         20.14         19.94         0.91 o                         
  -4  -6  -1         52.20         55.53         0.82 o                         
  -3  -6  -1          2.71          3.02         0.22 o                         
  -2  -6  -1         37.81         39.15         0.62 o                         
  -1  -6  -1         18.31         16.91         0.63 o                         
   0  -6  -1        179.75        179.68         1.70 o                         
   1  -6  -1        173.52        171.52         1.93 o                         
   2  -6  -1         36.19         35.43         0.57 o                         
   3  -6  -1         46.33         43.16         0.68 o                         
   4  -6  -1         47.84         50.71         0.91 o                         
   5  -6  -1         29.56         29.55         1.47 o                         
   6  -6  -1         40.31         37.62         2.32 o                         
  -6  -5  -1         22.70         20.58         0.96 o                         
  -5  -5  -1         47.75         47.33         0.86 o                         
  -4  -5  -1          6.47          5.96         0.31 o                         
  -3  -5  -1         45.38         45.14         0.51 o                         
  -2  -5  -1         81.09         65.86         0.72 o                         
  -1  -5  -1         55.44         54.32         1.22 o                         
   0  -5  -1        338.28        327.97         2.97 o                         
   1  -5  -1        135.61        133.37         1.34 o                         
   2  -5  -1        176.07        168.86         1.45 o                         
   3  -5  -1         77.41         75.71         0.61 o                         
   4  -5  -1         36.99         36.76         0.68 o                         
   5  -5  -1          2.93          2.70         0.56 o                         
   6  -5  -1         14.95         15.53         1.53 o                         
   7  -5  -1          3.22          3.00         1.01 o                         
  -6  -4  -1          7.88          8.57         0.69 o                         
  -5  -4  -1         15.31         13.61         0.60 o                         
  -4  -4  -1        175.32        185.18         1.87 o                         
  -3  -4  -1          2.89          2.29         0.13 o                         
  -2  -4  -1         25.31         31.52         0.34 o                         
  -1  -4  -1        106.33        107.59         0.90 o                         
   0  -4  -1        127.81        133.76         1.03 o                         
   1  -4  -1         22.54         21.43         0.27 o                         
   2  -4  -1        255.13        264.11         1.51 o                         
   3  -4  -1         30.39         27.56         0.29 o                         
   4  -4  -1         43.89         46.71         0.49 o                         
   5  -4  -1         35.45         36.33         1.32 o                         
   6  -4  -1          7.52          6.06         0.86 o                         
   7  -4  -1          0.66          0.14         0.80 o                         
  -6  -3  -1          2.32          2.04         0.45 o                         
  -5  -3  -1          7.52          6.95         0.34 o                         
  -4  -3  -1          6.54          7.28         0.20 o                         
  -3  -3  -1        111.03        124.24         0.79 o                         
  -2  -3  -1         66.23         73.60         0.49 o                         
  -1  -3  -1        122.09        127.51         0.88 o                         
   0  -3  -1        143.64        148.21         0.98 o                         
   1  -3  -1        349.37        361.05         1.84 o                         
   2  -3  -1        374.27        390.24         1.91 o                         
   3  -3  -1        241.76        242.96         1.78 o                         
   4  -3  -1        135.98        124.95         1.12 o                         
   5  -3  -1         94.28         94.37         2.43 o                         
   6  -3  -1         62.96         67.49         1.80 o                         
   7  -3  -1         21.43         23.54         1.90 o                         
  -6  -2  -1         50.65         57.31         2.27 o                         
  -5  -2  -1         14.21         11.97         0.73 o                         
  -4  -2  -1         51.34         52.53         0.44 o                         
  -3  -2  -1        172.30        191.00         1.08 o                         
  -2  -2  -1        582.22        619.13         2.66 o                         
  -1  -2  -1        515.53        527.75         2.90 o                         
   0  -2  -1        539.49        544.19         2.93 o                         
   1  -2  -1        131.07        132.82         0.72 o                         
   2  -2  -1         39.24         44.78         0.28 o                         
   3  -2  -1        137.28        144.57         1.39 o                         
   4  -2  -1         20.76         22.18         0.70 o                         
   5  -2  -1         20.74         20.52         0.57 o                         
   6  -2  -1         10.16         10.88         0.68 o                         
   7  -2  -1          7.26          5.65         0.64 o                         
  -6  -1  -1          5.10          4.85         1.20 o                         
  -5  -1  -1         62.01         66.51         1.35 o                         
  -4  -1  -1         34.59         32.71         0.30 o                         
  -3  -1  -1        115.87        110.43         0.69 o                         
  -2  -1  -1        249.46        294.60         1.53 o                         
  -1  -1  -1       1679.05       1733.08        16.36 o                         
   0  -1  -1        356.80        349.34         1.96 o                         
   1  -1  -1       2707.09       2792.72        13.53 o                         
   2  -1  -1        238.55        243.21         1.48 o                         
   3  -1  -1         61.54         62.59         0.49 o                         
   4  -1  -1         60.83         57.25         0.71 o                         
   5  -1  -1        146.07        146.55         1.68 o                         
   6  -1  -1         13.61         13.45         0.51 o                         
   7  -1  -1         12.75         12.68         0.79 o                         
  -6   0  -1         22.55         27.20         2.19 o                         
  -5   0  -1        147.46        156.06         3.58 o                         
  -4   0  -1         34.56         38.92         0.97 o                         
  -3   0  -1         13.93         16.80         0.22 o                         
  -2   0  -1        164.23        165.77         0.93 o                         
  -1   0  -1        793.07        802.15        10.19 o                         
   1   0  -1        543.17        581.53         2.65 o                         
   2   0  -1        230.36        229.51         1.09 o                         
   3   0  -1        118.38        122.88         0.83 o                         
   4   0  -1        225.05        224.04         2.39 o                         
   5   0  -1         25.84         27.26         0.62 o                         
   6   0  -1         20.29         20.68         0.70 o                         
   7   0  -1         37.81         40.97         2.44 o                         
  -5   1  -1         19.13         22.82         0.85 o                         
  -4   1  -1         83.63         91.33         1.66 o                         
  -3   1  -1        458.92        446.25         8.72 o                         
  -2   1  -1         14.75         18.97         0.19 o                         
  -1   1  -1        728.71        751.22         7.24 o                         
   0   1  -1        244.67        242.46         1.14 o                         
   1   1  -1       1768.07       1838.89         7.33 o                         
   2   1  -1         44.63         49.62         0.29 o                         
   3   1  -1        190.69        210.27         1.23 o                         
   4   1  -1         38.05         39.44         0.81 o                         
   5   1  -1        103.18        111.90         1.99 o                         
   6   1  -1         11.59         12.09         0.58 o                         
   7   1  -1         15.82         15.06         1.01 o                         
  -5   2  -1         71.73         73.59         1.55 o                         
  -4   2  -1         52.14         52.74         0.94 o                         
  -3   2  -1        315.64        325.49         1.95 o                         
  -2   2  -1        318.50        322.54         2.19 o                         
  -1   2  -1         47.22         47.78         0.46 o                         
   0   2  -1         79.99         68.38         0.45 o                         
   1   2  -1       1542.50       1643.22         6.74 o                         
   2   2  -1        527.14        568.11         2.30 o                         
   3   2  -1         28.06         32.13         0.23 o                         
   4   2  -1          5.11          4.82         0.11 o                         
   5   2  -1          2.32          2.53         0.29 o                         
   6   2  -1         21.25         21.05         0.94 o                         
   7   2  -1         12.06         13.41         1.03 o                         
  -6   3  -1         26.64         30.23         1.48 o                         
  -5   3  -1         11.40         12.17         0.65 o                         
  -4   3  -1          6.29          6.60         0.16 o                         
  -3   3  -1          3.57          3.03         0.10 o                         
  -2   3  -1        158.62        163.30         0.80 o                         
  -1   3  -1        327.83        351.10         1.98 o                         
   0   3  -1         72.19         75.29         0.54 o                         
   1   3  -1        244.14        249.61         1.27 o                         
   2   3  -1        275.99        309.51         1.39 o                         
   3   3  -1        592.40        627.79         2.68 o                         
   4   3  -1         98.51         99.90         0.72 o                         
   5   3  -1         12.06         11.13         0.47 o                         
   6   3  -1          9.57         10.77         0.87 o                         
   7   3  -1          6.10          7.25         0.92 o                         
  -6   4  -1         46.75         49.94         1.56 o                         
  -5   4  -1         14.80         13.95         0.29 o                         
  -4   4  -1        188.70        182.45         1.63 o                         
  -3   4  -1        184.08        169.23         0.90 o                         
  -2   4  -1         53.54         60.36         0.44 o                         
  -1   4  -1        136.63        139.16         0.88 o                         
   0   4  -1        287.03        305.17         1.71 o                         
   1   4  -1         44.78         44.90         0.39 o                         
   2   4  -1         13.43         11.29         0.20 o                         
   3   4  -1         39.21         43.27         0.38 o                         
   4   4  -1         63.06         68.83         0.77 o                         
   5   4  -1          5.61          5.22         0.59 o                         
   6   4  -1         11.06         10.85         1.04 o                         
  -6   5  -1         23.59         25.89         1.16 o                         
  -5   5  -1          3.45          3.28         0.18 o                         
  -4   5  -1        100.79        109.21         0.70 o                         
  -3   5  -1         64.24         55.77         0.42 o                         
  -2   5  -1        222.63        214.99         1.15 o                         
  -1   5  -1         97.00         95.17         0.80 o                         
   0   5  -1         73.45         77.76         0.67 o                         
   1   5  -1        137.93        137.50         1.27 o                         
   2   5  -1         30.40         32.77         0.47 o                         
   3   5  -1         21.50         19.13         0.42 o                         
   4   5  -1         99.13        109.26         1.15 o                         
   5   5  -1        104.09        123.29         3.90 o                         
   6   5  -1         27.11         27.16         1.54 o                         
  -6   6  -1         31.14         34.24         1.33 o                         
  -5   6  -1         39.10         42.29         0.57 o                         
  -4   6  -1         86.25         90.63         0.87 o                         
  -3   6  -1          3.95          5.72         0.20 o                         
  -2   6  -1         66.65         55.52         0.53 o                         
  -1   6  -1         64.99         59.04         1.34 o                         
   0   6  -1        379.93        363.25         4.05 o                         
   1   6  -1         24.21         23.89         1.03 o                         
   2   6  -1         28.17         32.39         0.69 o                         
   3   6  -1          1.86          2.25         0.28 o                         
   4   6  -1          2.49          2.26         0.27 o                         
   5   6  -1         66.37         82.05         2.46 o                         
   6   6  -1         42.38         35.02         2.40 o                         
  -6   7  -1          0.77          0.63         0.55 o                         
  -5   7  -1         14.10         15.33         0.39 o                         
  -4   7  -1         37.27         39.43         0.52 o                         
  -3   7  -1         51.76         48.72         0.87 o                         
  -2   7  -1         56.89         57.25         0.62 o                         
  -1   7  -1         34.10         32.17         1.17 o                         
   0   7  -1         85.99         83.25         1.28 o                         
   1   7  -1          6.07          5.57         0.26 o                         
   2   7  -1         94.36        101.27         1.23 o                         
   3   7  -1         68.02         73.07         1.02 o                         
   4   7  -1         14.30         13.23         0.47 o                         
   5   7  -1          3.22          3.03         0.67 o                         
  -5   8  -1          4.18          3.37         0.34 o                         
  -4   8  -1         64.05         68.68         0.81 o                         
  -3   8  -1         15.93         17.05         0.40 o                         
  -2   8  -1         65.43         66.30         0.95 o                         
  -1   8  -1         26.65         25.65         2.03 o                         
   0   8  -1         14.44         13.20         0.50 o                         
   1   8  -1         22.83         22.56         0.55 o                         
   2   8  -1         12.57         13.06         0.50 o                         
   3   8  -1          5.67          5.36         0.41 o                         
   4   8  -1          5.25          4.52         0.35 o                         
  -5   9  -1          5.80          5.91         0.92 o                         
  -4   9  -1          8.03          7.60         0.40 o                         
  -3   9  -1         16.20         16.25         0.47 o                         
  -2   9  -1         50.40         50.29         1.49 o                         
  -1   9  -1         11.41          9.74         0.52 o                         
   0   9  -1         10.25         10.14         0.39 o                         
   1   9  -1         63.49         69.66         1.08 o                         
   2   9  -1         44.39         47.87         0.96 o                         
   3   9  -1          5.60          5.57         0.40 o                         
  -4  10  -1          5.42          3.37         0.57 o                         
  -3  10  -1          3.06          2.27         0.31 o                         
  -2  10  -1         30.68         32.80         0.82 o                         
  -1  10  -1         34.59         35.46         0.86 o                         
   0  10  -1          7.51          6.75         0.48 o                         
   1  10  -1          7.02          6.90         0.46 o                         
   2  10  -1         19.16         19.17         0.72 o                         
  -3  11  -1          6.05          6.93         1.29 o                         
  -2  11  -1          1.61          1.27         1.05 o                         
   1 -11   0          0.53          0.08         1.11 o                         
  -1 -10   0         12.58         12.27         0.70 o                         
   0 -10   0         13.97         13.38         0.83 o                         
   1 -10   0          2.98          2.59         0.49 o                         
   2 -10   0         24.80         24.47         0.78 o                         
   3 -10   0          7.58          7.11         0.58 o                         
  -3  -9   0         30.34         30.36         1.06 o                         
  -2  -9   0         14.69         12.70         0.57 o                         
  -1  -9   0          5.80          4.99         0.45 o                         
   0  -9   0         54.92         58.46         1.31 o                         
   1  -9   0         23.41         24.15         0.73 o                         
   2  -9   0         21.76         21.96         0.73 o                         
   3  -9   0         38.00         40.13         0.96 o                         
   4  -9   0          2.39          1.93         0.42 o                         
   5  -9   0         20.15         20.98         1.90 o                         
  -4  -8   0          9.28          8.45         0.54 o                         
  -3  -8   0         21.58         18.66         0.79 o                         
  -2  -8   0         14.10         13.21         0.88 o                         
  -1  -8   0        101.56        112.36         1.75 o                         
   0  -8   0         64.94         70.47         1.74 o                         
   1  -8   0          6.32          6.17         0.41 o                         
   2  -8   0         41.15         43.55         0.87 o                         
   3  -8   0         69.95         72.17         1.11 o                         
   4  -8   0          3.25          3.17         0.37 o                         
   5  -8   0          5.63          6.08         0.85 o                         
  -5  -7   0         11.69         11.98         0.91 o                         
  -4  -7   0         40.48         41.59         1.28 o                         
  -3  -7   0          1.89          1.60         0.23 o                         
  -2  -7   0          8.29          8.30         0.33 o                         
  -1  -7   0         19.18         17.77         0.79 o                         
   0  -7   0         19.53         20.22         0.63 o                         
   1  -7   0        141.53        142.08         1.67 o                         
   2  -7   0          0.89          1.23         0.18 o                         
   3  -7   0         17.50         17.29         0.50 o                         
   4  -7   0         42.16         44.63         0.85 o                         
   5  -7   0         55.36         62.21         2.08 o                         
   6  -7   0          0.30          0.44         0.86 o                         
  -5  -6   0         70.83         71.13         1.57 o                         
  -4  -6   0         28.13         28.64         0.57 o                         
  -3  -6   0         23.86         22.90         0.42 o                         
  -2  -6   0         81.50         74.31         0.99 o                         
  -1  -6   0         76.37         72.60         1.32 o                         
   0  -6   0        120.79        119.35         1.25 o                         
   1  -6   0        309.11        296.81         2.65 o                         
   2  -6   0        104.51        100.57         1.10 o                         
   3  -6   0         73.77         71.89         0.80 o                         
   4  -6   0         32.86         32.12         0.60 o                         
   5  -6   0         54.31         54.44         2.46 o                         
   6  -6   0          2.17          1.75         0.60 o                         
  -6  -5   0         35.42         35.05         1.19 o                         
  -5  -5   0         96.81        100.43         1.38 o                         
  -4  -5   0         70.88         77.43         0.91 o                         
  -3  -5   0         23.98         23.83         0.35 o                         
  -2  -5   0         17.75         14.21         0.40 o                         
  -1  -5   0        171.68        169.68         1.88 o                         
   0  -5   0          5.09          5.13         0.20 o                         
   1  -5   0          1.32          1.77         0.13 o                         
   2  -5   0         54.43         47.97         0.43 o                         
   3  -5   0         71.99         70.30         0.76 o                         
   4  -5   0          1.07          1.77         0.17 o                         
   5  -5   0        110.44        116.11         2.82 o                         
   6  -5   0         27.83         27.99         1.31 o                         
   7  -5   0         11.97         10.11         1.46 o                         
  -6  -4   0          0.43          0.12         0.57 o                         
  -5  -4   0         27.28         28.69         0.77 o                         
  -4  -4   0        149.85        160.22         1.41 o                         
  -3  -4   0        154.35        149.39         0.94 o                         
  -2  -4   0        120.34        120.52         0.81 o                         
  -1  -4   0         36.99         37.87         0.46 o                         
   0  -4   0        135.55        134.11         0.89 o                         
   1  -4   0        299.29        310.89         1.93 o                         
   2  -4   0         44.27         45.18         0.37 o                         
   3  -4   0        140.48        132.98         0.84 o                         
   4  -4   0         44.22         44.98         0.49 o                         
   5  -4   0         26.09         23.46         1.81 o                         
   6  -4   0         11.32         11.69         0.87 o                         
   7  -4   0         45.34         47.24         2.68 o                         
  -6  -3   0         12.60         12.88         0.95 o                         
  -5  -3   0         16.52         15.16         0.57 o                         
  -4  -3   0        108.30        109.79         0.81 o                         
  -3  -3   0        418.77        449.63         2.68 o                         
  -2  -3   0        125.75        123.13         0.76 o                         
  -1  -3   0        362.90        389.45         3.39 o                         
   0  -3   0         87.07         79.96         0.59 o                         
   1  -3   0        415.39        422.04         1.94 o                         
   2  -3   0         18.37         20.54         0.21 o                         
   3  -3   0        144.27        139.97         1.02 o                         
   4  -3   0        276.47        263.82         1.62 o                         
   5  -3   0         35.52         33.82         1.04 o                         
   6  -3   0          5.78          6.44         0.53 o                         
   7  -3   0          5.79          5.35         1.17 o                         
  -6  -2   0         35.07         41.72         2.62 o                         
  -5  -2   0          9.80         11.04         0.56 o                         
  -4  -2   0        122.14        127.25         0.99 o                         
  -3  -2   0         58.65         60.94         0.46 o                         
  -2  -2   0       1221.28       1358.94         5.76 o                         
  -1  -2   0        105.37        105.18         0.71 o                         
   0  -2   0        142.37        142.52         0.84 o                         
   1  -2   0        255.02        261.23         1.25 o                         
   2  -2   0        549.16        586.40         3.06 o                         
   3  -2   0         92.09        106.25         0.89 o                         
   4  -2   0        104.81        106.52         1.27 o                         
   5  -2   0        151.76        155.72         2.05 o                         
   6  -2   0         38.98         39.13         0.91 o                         
   7  -2   0          4.40          5.40         1.16 o                         
  -5  -1   0         38.34         38.90         1.52 o                         
  -4  -1   0        112.83         93.02         3.01 o                         
  -3  -1   0         79.14         78.19         0.53 o                         
  -2  -1   0        518.57        568.52         3.08 o                         
  -1  -1   0       2898.68       3056.78        22.35 o                         
   0  -1   0        309.01        298.37         1.57 o                         
   1  -1   0        471.94        495.19         2.80 o                         
   2  -1   0        124.03        129.34         0.79 o                         
   3  -1   0         98.14        100.92         0.81 o                         
   4  -1   0        100.07         99.59         1.62 o                         
   5  -1   0         43.01         39.38         1.81 o                         
   6  -1   0        103.13        107.68         2.13 o                         
   7  -1   0         81.52         88.97         2.83 o                         
  -5   0   0         69.91         70.17         3.16 o                         
  -4   0   0         78.63         89.97         3.35 o                         
  -3   0   0         38.00         41.31         0.90 o                         
  -2   0   0         98.57        103.79         0.96 o                         
  -1   0   0        916.63        970.90         7.71 o                         
   1   0   0        904.93        974.93         4.68 o                         
   2   0   0        100.17        107.04         0.64 o                         
   3   0   0         39.99         42.60         0.43 o                         
   4   0   0         80.91         88.02         1.11 o                         
   5   0   0         67.53         67.07         1.42 o                         
   6   0   0          7.28          6.89         0.46 o                         
   7   0   0          9.43          8.66         2.04 o                         
  -5   1   0         44.70         47.22         2.40 o                         
  -4   1   0        102.45        107.79         2.06 o                         
  -3   1   0         96.41         96.87         1.05 o                         
  -2   1   0        119.44        125.34         0.65 o                         
  -1   1   0        463.18        498.72         7.04 o                         
   0   1   0        316.18        311.11         1.58 o                         
   1   1   0       2901.80       3064.77        13.28 o                         
   2   1   0        513.56        559.68         2.72 o                         
   3   1   0         76.53         76.06         0.48 o                         
   4   1   0        116.33         93.22         2.46 o                         
   5   1   0         38.00         40.02         0.90 o                         
   6   1   0         22.87         21.18         0.72 o                         
   7   1   0         12.58         12.69         0.96 o                         
  -5   2   0        151.51        162.96         2.48 o                         
  -4   2   0        102.84        103.84         1.39 o                         
  -3   2   0         95.93        107.36         0.65 o                         
  -2   2   0        544.91        579.48         3.93 o                         
  -1   2   0        247.91        258.27         2.37 o                         
   0   2   0        139.67        141.24         0.81 o                         
   1   2   0        109.35        109.75         0.58 o                         
   2   2   0       1223.58       1344.62         5.34 o                         
   3   2   0         59.38         61.28         0.36 o                         
   4   2   0        123.76        125.67         0.82 o                         
   5   2   0         10.57         11.32         0.55 o                         
   6   2   0         36.00         38.87         1.97 o                         
   7   2   0         17.89         17.62         1.16 o                         
  -6   3   0          6.28          6.96         1.17 o                         
  -5   3   0         37.25         38.61         1.04 o                         
  -4   3   0        279.75        270.89         2.18 o                         
  -3   3   0        146.22        137.00         0.77 o                         
  -2   3   0         20.11         22.13         0.21 o                         
  -1   3   0        417.37        421.26         2.31 o                         
   0   3   0         87.32         79.65         0.57 o                         
   1   3   0        355.49        385.45         2.04 o                         
   2   3   0        127.10        123.93         0.78 o                         
   3   3   0        416.76        445.48         2.60 o                         
   4   3   0        105.41        104.25         1.10 o                         
   5   3   0         16.45         17.18         0.76 o                         
   6   3   0         13.35         12.94         0.83 o                         
   7   3   0          3.58          2.64         1.05 o                         
  -6   4   0         11.04         12.01         0.84 o                         
  -5   4   0         25.19         22.34         0.45 o                         
  -4   4   0         45.38         45.68         0.45 o                         
  -3   4   0        140.18        130.40         0.80 o                         
  -2   4   0         42.96         43.21         0.35 o                         
  -1   4   0        299.43        310.93         2.14 o                         
   0   4   0        132.70        132.10         0.85 o                         
   1   4   0         38.93         39.13         0.36 o                         
   2   4   0        119.94        119.45         0.81 o                         
   3   4   0        158.03        154.49         0.97 o                         
   4   4   0        149.56        162.25         1.36 o                         
   5   4   0         26.44         30.12         1.48 o                         
   6   4   0          0.48          0.20         0.52 o                         
  -6   5   0         27.96         31.33         1.08 o                         
  -5   5   0        110.49        113.36         1.44 o                         
  -4   5   0          1.27          1.89         0.13 o                         
  -3   5   0         74.25         71.24         0.55 o                         
  -2   5   0         54.56         47.86         0.43 o                         
  -1   5   0          1.01          1.20         0.13 o                         
   0   5   0          5.99          6.22         0.25 o                         
   1   5   0        170.87        169.43         1.34 o                         
   2   5   0         16.50         14.00         0.34 o                         
   3   5   0         24.79         24.39         0.53 o                         
   4   5   0         72.03         80.93         0.91 o                         
   5   5   0         96.90        110.32         3.93 o                         
   6   5   0         34.76         38.53         1.80 o                         
  -6   6   0          2.57          3.66         0.81 o                         
  -5   6   0         53.51         53.64         0.66 o                         
  -4   6   0         34.46         34.07         0.49 o                         
  -3   6   0         73.95         72.41         0.74 o                         
  -2   6   0        106.50        102.27         0.81 o                         
  -1   6   0        311.63        281.22         6.59 o                         
   0   6   0        117.48        113.85         1.20 o                         
   1   6   0         77.08         75.23         0.96 o                         
   2   6   0         80.82         76.66         0.85 o                         
   3   6   0         23.27         22.96         0.56 o                         
   4   6   0         27.24         29.09         0.57 o                         
   5   6   0         72.28         82.77         2.46 o                         
  -6   7   0          0.19          0.36         0.55 o                         
  -5   7   0         56.42         59.05         0.74 o                         
  -4   7   0         41.49         44.08         0.61 o                         
  -3   7   0         17.33         17.44         0.37 o                         
  -2   7   0          1.19          1.43         0.15 o                         
  -1   7   0        144.76        137.88         3.15 o                         
   0   7   0         19.07         19.33         0.49 o                         
   1   7   0         18.82         20.90         0.53 o                         
   2   7   0          7.83          8.29         0.40 o                         
   3   7   0          1.69          1.42         0.27 o                         
   4   7   0         39.96         44.23         1.15 o                         
   5   7   0         11.60          9.64         1.47 o                         
  -5   8   0          5.16          4.90         0.28 o                         
  -4   8   0          3.32          3.26         0.26 o                         
  -3   8   0         69.37         71.90         0.82 o                         
  -2   8   0         40.22         40.24         0.67 o                         
  -1   8   0          5.66          4.15         0.49 o                         
   0   8   0         66.76         70.05         1.00 o                         
   1   8   0        103.18        112.60         1.36 o                         
   2   8   0         13.95         14.42         0.53 o                         
   3   8   0         22.36         20.89         0.59 o                         
   4   8   0          9.24          9.15         0.44 o                         
  -5   9   0         20.93         21.68         1.81 o                         
  -4   9   0          2.77          2.46         0.27 o                         
  -3   9   0         39.24         40.81         0.89 o                         
  -2   9   0         22.56         23.42         0.70 o                         
  -1   9   0         23.19         22.39         0.61 o                         
   0   9   0         53.70         58.86         1.02 o                         
   1   9   0          6.19          6.17         0.39 o                         
   2   9   0         14.58         14.09         0.56 o                         
   3   9   0         29.85         31.66         0.77 o                         
  -4  10   0         41.60         42.55         0.84 o                         
  -3  10   0          7.01          6.11         0.39 o                         
  -2  10   0         25.73         25.66         0.75 o                         
  -1  10   0          2.83          2.51         0.42 o                         
   0  10   0         14.11         14.16         0.54 o                         
   1  10   0         12.42         13.33         0.60 o                         
   2  10   0          5.52          4.87         1.24 o                         
   1 -11   1         19.99         20.67         2.04 o                         
  -2 -10   1         18.52         16.73         0.94 o                         
  -1 -10   1          6.72          6.10         0.59 o                         
   0 -10   1          7.88          7.21         0.62 o                         
   1 -10   1         34.69         36.14         0.99 o                         
   2 -10   1         30.16         31.05         0.85 o                         
   3 -10   1          2.77          1.88         0.44 o                         
   4 -10   1          5.19          3.36         0.65 o                         
  -3  -9   1          5.27          4.70         0.52 o                         
  -2  -9   1         43.79         42.55         1.27 o                         
  -1  -9   1         62.69         70.00         1.43 o                         
   0  -9   1          9.51          9.81         0.62 o                         
   1  -9   1         10.71          9.92         0.55 o                         
   2  -9   1         51.96         53.90         1.02 o                         
   3  -9   1         15.54         15.44         0.63 o                         
   4  -9   1          8.10          6.96         0.49 o                         
   5  -9   1          6.16          7.61         1.34 o                         
  -4  -8   1          5.52          5.10         0.43 o                         
  -3  -8   1          5.23          4.68         0.42 o                         
  -2  -8   1         11.84         11.59         0.57 o                         
  -1  -8   1         22.90         21.89         0.67 o                         
   0  -8   1         13.67         12.71         0.61 o                         
   1  -8   1         26.58         30.02         0.73 o                         
   2  -8   1         64.71         67.24         1.16 o                         
   3  -8   1         16.89         18.08         0.55 o                         
   4  -8   1         62.73         66.20         1.12 o                         
   5  -8   1          4.08          4.16         0.78 o                         
  -5  -7   1          3.18          3.42         0.52 o                         
  -4  -7   1         14.30         12.96         0.45 o                         
  -3  -7   1         69.39         70.70         1.09 o                         
  -2  -7   1         92.59         98.20         1.29 o                         
  -1  -7   1          5.40          4.01         0.57 o                         
   0  -7   1         84.97         83.90         1.41 o                         
   1  -7   1         34.03         33.50         0.93 o                         
   2  -7   1         57.98         58.40         1.00 o                         
   3  -7   1         52.31         49.43         0.80 o                         
   4  -7   1         37.60         39.56         0.78 o                         
   5  -7   1         13.13         14.67         1.08 o                         
   6  -7   1          0.94          0.80         0.60 o                         
  -5  -6   1         66.55         72.12         1.39 o                         
  -4  -6   1          2.72          2.68         0.30 o                         
  -3  -6   1          1.96          2.33         0.18 o                         
  -2  -6   1         29.27         32.12         0.93 o                         
  -1  -6   1         23.33         23.45         0.61 o                         
   0  -6   1        373.30        361.26         3.12 o                         
   1  -6   1         62.45         60.57         0.89 o                         
   2  -6   1         63.98         53.78         0.62 o                         
   3  -6   1          3.96          5.73         0.23 o                         
   4  -6   1         87.28         90.73         1.18 o                         
   5  -6   1         40.63         45.19         1.69 o                         
   6  -6   1         30.42         29.61         1.44 o                         
  -6  -5   1         26.33         29.51         1.59 o                         
  -5  -5   1        104.41        109.55         1.80 o                         
  -4  -5   1         97.17        104.95         1.31 o                         
  -3  -5   1         22.26         19.59         0.29 o                         
  -2  -5   1         31.00         32.73         0.55 o                         
  -1  -5   1        142.08        142.96         1.50 o                         
   0  -5   1         71.67         75.22         0.70 o                         
   1  -5   1         98.48         97.11         0.90 o                         
   2  -5   1        219.73        210.76         1.20 o                         
   3  -5   1         61.45         52.44         0.50 o                         
   4  -5   1        102.17        112.49         0.99 o                         
   5  -5   1          3.51          2.63         0.58 o                         
   6  -5   1         24.25         24.92         1.28 o                         
   7  -5   1         15.41         17.94         1.78 o                         
  -6  -4   1         11.04          9.81         1.06 o                         
  -5  -4   1          5.11          4.83         0.26 o                         
  -4  -4   1         62.71         65.85         0.64 o                         
  -3  -4   1         38.27         43.88         0.42 o                         
  -2  -4   1         13.08         10.76         0.19 o                         
  -1  -4   1         47.25         46.51         0.49 o                         
   0  -4   1        290.66        309.57         1.69 o                         
   1  -4   1        132.16        134.70         0.84 o                         
   2  -4   1         52.15         58.72         0.46 o                         
   3  -4   1        181.41        170.07         1.02 o                         
   4  -4   1        185.06        179.01         1.56 o                         
   5  -4   1         14.48         15.33         0.61 o                         
   6  -4   1         46.75         47.75         1.87 o                         
   7  -4   1         10.63         10.41         1.44 o                         
  -6  -3   1          9.65         10.83         1.04 o                         
  -5  -3   1         12.45         11.01         0.59 o                         
  -4  -3   1         97.76        101.86         0.77 o                         
  -3  -3   1        591.84        627.87         3.12 o                         
  -2  -3   1        270.04        300.50         1.58 o                         
  -1  -3   1        241.75        245.08         1.52 o                         
   0  -3   1         72.83         75.03         0.76 o                         
   1  -3   1        335.68        361.87         1.79 o                         
   2  -3   1        155.24        162.19         0.82 o                         
   3  -3   1          2.92          2.52         0.10 o                         
   4  -3   1          7.06          7.78         0.14 o                         
   5  -3   1         10.41          9.61         0.37 o                         
   6  -3   1         27.29         27.01         1.13 o                         
   7  -3   1          6.69          8.58         1.37 o                         
  -6  -2   1         21.61         21.47         1.77 o                         
  -5  -2   1          2.27          2.39         0.42 o                         
  -4  -2   1          4.81          4.49         0.14 o                         
  -3  -2   1         29.96         33.99         0.34 o                         
  -2  -2   1        531.87        574.93         2.85 o                         
  -1  -2   1       1525.34       1601.37        11.14 o                         
   0  -2   1         77.91         66.04         0.43 o                         
   1  -2   1         49.61         48.17         0.31 o                         
   2  -2   1        318.77        325.87         1.59 o                         
   3  -2   1        314.18        332.30         2.13 o                         
   4  -2   1         51.53         51.93         0.79 o                         
   5  -2   1         69.60         69.78         1.20 o                         
   6  -2   1          2.54          2.74         0.44 o                         
   7  -2   1         25.95         32.67         2.29 o                         
  -5  -1   1        101.49        117.03         2.86 o                         
  -4  -1   1         38.95         41.61         0.87 o                         
  -3  -1   1        189.98        209.54         1.35 o                         
  -2  -1   1         46.60         52.26         0.35 o                         
  -1  -1   1       1775.31       1881.09        14.25 o                         
   0  -1   1        239.72        234.73         1.14 o                         
   1  -1   1        725.92        722.59         3.27 o                         
   2  -1   1         15.05         19.18         0.21 o                         
   3  -1   1        462.11        482.99         7.53 o                         
   4  -1   1         81.56         84.72         1.33 o                         
   5  -1   1         19.04         20.67         0.48 o                         
   6  -1   1         45.57         47.19         0.93 o                         
   7  -1   1         31.60         33.34         2.29 o                         
  -4   0   1        227.32        234.54         6.40 o                         
  -3   0   1        117.07        119.96         1.41 o                         
  -2   0   1        228.04        229.50         1.61 o                         
  -1   0   1        538.82        577.44         3.48 o                         
   1   0   1        780.86        811.32         3.53 o                         
   2   0   1        162.66        163.03         1.01 o                         
   3   0   1         12.65         16.16         0.20 o                         
   4   0   1         34.31         35.11         1.08 o                         
   5   0   1        148.49        153.42         3.50 o                         
   6   0   1         22.73         21.38         0.68 o                         
   7   0   1         18.60         19.59         1.52 o                         
  -4   1   1         59.08         56.36         1.15 o                         
  -3   1   1         61.75         63.43         0.84 o                         
  -2   1   1        243.16        250.32         1.24 o                         
  -1   1   1       2710.11       2844.04        20.93 o                         
   0   1   1        366.01        366.82         1.87 o                         
   1   1   1       1676.99       1737.46         7.60 o                         
   2   1   1        243.65        290.00         1.25 o                         
   3   1   1        119.71        114.47         0.81 o                         
   4   1   1         32.83         30.39         0.25 o                         
   5   1   1         62.11         64.13         1.18 o                         
   6   1   1          4.69          4.79         0.54 o                         
   7   1   1          4.58          5.18         0.73 o                         
  -5   2   1         20.59         21.64         0.77 o                         
  -4   2   1         22.13         23.77         0.65 o                         
  -3   2   1        135.44        141.09         0.80 o                         
  -2   2   1         37.15         41.76         0.33 o                         
  -1   2   1        135.72        138.50         0.89 o                         
   0   2   1        541.78        549.80         2.93 o                         
   1   2   1        516.33        540.13         2.43 o                         
   2   2   1        578.72        612.85         2.62 o                         
   3   2   1        168.34        186.24         1.07 o                         
   4   2   1         49.48         48.85         0.40 o                         
   5   2   1         14.51         14.72         0.67 o                         
   6   2   1         50.10         57.59         1.90 o                         
   7   2   1          3.23          2.83         0.70 o                         
  -6   3   1         61.83         68.50         3.06 o                         
  -5   3   1         94.30        101.93         2.09 o                         
  -4   3   1        135.67        125.15         0.66 o                         
  -3   3   1        239.34        235.31         1.34 o                         
  -2   3   1        375.26        390.06         1.80 o                         
  -1   3   1        348.03        357.18         2.22 o                         
   0   3   1        139.00        142.52         0.89 o                         
   1   3   1        125.63        131.61         0.85 o                         
   2   3   1         69.37         76.57         0.54 o                         
   3   3   1        109.56        121.73         0.74 o                         
   4   3   1          5.89          6.93         0.18 o                         
   5   3   1          8.07          7.31         0.63 o                         
   6   3   1          2.08          1.72         0.52 o                         
  -6   4   1          8.16          6.87         0.86 o                         
  -5   4   1         35.26         32.44         0.67 o                         
  -4   4   1         42.81         45.22         0.39 o                         
  -3   4   1         29.31         26.33         0.29 o                         
  -2   4   1        254.59        260.89         1.28 o                         
  -1   4   1         22.92         22.00         0.35 o                         
   0   4   1        128.24        132.30         0.90 o                         
   1   4   1        104.87        105.92         0.93 o                         
   2   4   1         24.47         29.95         0.33 o                         
   3   4   1          2.47          2.22         0.17 o                         
   4   4   1        174.28        186.04         2.07 o                         
   5   4   1         14.53         14.93         1.07 o                         
   6   4   1          7.94          7.91         1.19 o                         
  -6   5   1         14.47         16.52         0.95 o                         
  -5   5   1          3.28          3.51         0.16 o                         
  -4   5   1         36.01         35.68         0.38 o                         
  -3   5   1         77.40         75.20         0.59 o                         
  -2   5   1        175.01        165.60         1.11 o                         
  -1   5   1        136.30        134.88         1.65 o                         
   0   5   1        341.09        334.19         2.71 o                         
   1   5   1         56.14         55.30         0.68 o                         
   2   5   1         83.52         66.99         0.93 o                         
   3   5   1         44.52         44.97         0.64 o                         
   4   5   1          5.89          5.45         0.29 o                         
   5   5   1         46.57         54.03         2.41 o                         
  -6   6   1         40.99         45.94         1.35 o                         
  -5   6   1         31.12         33.10         0.44 o                         
  -4   6   1         47.89         51.16         0.59 o                         
  -3   6   1         44.43         41.59         0.52 o                         
  -2   6   1         35.42         36.13         0.43 o                         
  -1   6   1        169.15        159.85         4.87 o                         
   0   6   1        178.79        179.94         1.66 o                         
   1   6   1         18.07         18.01         0.47 o                         
   2   6   1         37.86         41.15         0.71 o                         
   3   6   1          3.07          3.22         0.29 o                         
   4   6   1         53.82         59.78         1.22 o                         
   5   6   1         19.77         20.48         1.24 o                         
  -6   7   1         37.33         37.91         1.13 o                         
  -5   7   1         16.02         15.19         0.45 o                         
  -4   7   1          6.31          6.12         0.27 o                         
  -3   7   1         44.16         44.98         0.58 o                         
  -2   7   1         81.37         82.32         1.22 o                         
  -1   7   1         54.78         52.59         2.48 o                         
   0   7   1         58.26         59.52         0.86 o                         
   1   7   1         61.55         63.68         0.94 o                         
   2   7   1         30.40         33.37         0.69 o                         
   3   7   1         38.84         42.78         0.76 o                         
   4   7   1         24.96         25.98         0.63 o                         
   5   7   1          1.75          2.29         1.14 o                         
  -5   8   1          5.17          5.11         0.37 o                         
  -4   8   1         17.39         16.72         0.42 o                         
  -3   8   1          6.29          5.44         0.28 o                         
  -2   8   1         31.04         30.80         0.70 o                         
  -1   8   1         21.93         20.24         0.91 o                         
   0   8   1         75.30         80.85         1.16 o                         
   1   8   1         67.05         75.44         1.40 o                         
   2   8   1         39.80         45.03         1.04 o                         
   3   8   1         74.90         85.34         1.87 o                         
   4   8   1         24.01         23.52         0.67 o                         
  -4   9   1         79.09         81.42         1.26 o                         
  -3   9   1         25.38         26.56         0.57 o                         
  -2   9   1          4.91          4.76         0.37 o                         
  -1   9   1         24.70         25.08         0.81 o                         
   0   9   1          6.72          6.54         0.40 o                         
   1   9   1         12.53         12.87         0.49 o                         
   2   9   1         11.19         11.61         0.47 o                         
   3   9   1          0.96          0.46         0.34 o                         
  -4  10   1          1.09          0.65         0.34 o                         
  -3  10   1         14.65         13.84         0.50 o                         
  -2  10   1         13.27         13.61         0.62 o                         
  -1  10   1          7.59          6.99         0.48 o                         
   0  10   1          3.05          2.69         0.35 o                         
   1  10   1          3.88          3.67         0.40 o                         
   0 -11   2          3.60          2.79         1.34 o                         
   1 -11   2         29.34         29.00         2.32 o                         
  -2 -10   2          3.42          3.04         0.43 o                         
  -1 -10   2         21.68         21.79         1.02 o                         
   0 -10   2         34.56         35.82         1.08 o                         
   1 -10   2          8.78          7.91         0.62 o                         
   2 -10   2         20.96         20.72         0.72 o                         
   3 -10   2         19.25         18.18         0.73 o                         
   4 -10   2          2.78          0.08         0.57 o                         
  -4  -9   2         10.26         10.18         0.74 o                         
  -3  -9   2         15.62         14.47         0.58 o                         
  -2  -9   2          3.26          3.39         0.39 o                         
  -1  -9   2         29.58         28.64         1.02 o                         
   0  -9   2          0.55          0.33         0.36 o                         
   1  -9   2         70.98         74.10         1.43 o                         
   2  -9   2         45.37         49.83         0.97 o                         
   3  -9   2         35.46         36.85         0.90 o                         
   4  -9   2         22.51         20.07         0.90 o                         
   5  -9   2         23.95         24.36         2.07 o                         
  -4  -8   2          9.04          7.61         0.44 o                         
  -3  -8   2         32.85         33.76         0.73 o                         
  -2  -8   2         49.83         54.41         1.24 o                         
  -1  -8   2          3.60          3.00         0.41 o                         
   0  -8   2         11.77         12.75         0.59 o                         
   1  -8   2         12.86         11.83         0.48 o                         
   2  -8   2          8.21          7.86         0.41 o                         
   3  -8   2         62.92         64.27         1.02 o                         
   4  -8   2         58.13         62.28         1.07 o                         
   5  -8   2         30.94         31.93         3.20 o                         
   6  -8   2         14.16         14.14         1.58 o                         
  -5  -7   2          9.04          7.88         0.62 o                         
  -4  -7   2         19.70         19.30         0.57 o                         
  -3  -7   2         27.63         27.80         0.82 o                         
  -2  -7   2         21.26         20.26         0.80 o                         
  -1  -7   2         47.49         45.99         1.05 o                         
   0  -7   2         79.10         76.79         1.33 o                         
   1  -7   2         87.16         83.24         1.23 o                         
   2  -7   2         10.19          7.29         0.33 o                         
   3  -7   2         47.42         45.40         0.72 o                         
   4  -7   2         26.26         27.62         0.74 o                         
   5  -7   2         48.36         49.40         1.89 o                         
   6  -7   2         10.62         10.14         1.00 o                         
  -6  -6   2         13.39         12.41         1.57 o                         
  -5  -6   2         43.42         44.90         0.78 o                         
  -4  -6   2         18.33         18.89         0.51 o                         
  -3  -6   2         18.58         21.49         0.44 o                         
  -2  -6   2         41.89         41.70         0.88 o                         
  -1  -6   2        135.18        140.74         2.09 o                         
   0  -6   2        157.80        151.34         1.53 o                         
   1  -6   2         73.05         65.25         1.54 o                         
   2  -6   2          5.31          6.19         0.26 o                         
   3  -6   2         14.94         11.68         0.34 o                         
   4  -6   2          2.26          2.28         0.27 o                         
   5  -6   2         96.50         98.01         2.66 o                         
   6  -6   2         61.03         64.46         2.16 o                         
  -6  -5   2         28.49         31.22         1.14 o                         
  -5  -5   2          4.95          5.01         0.32 o                         
  -4  -5   2         35.17         39.90         0.67 o                         
  -3  -5   2          0.29          0.06         0.14 o                         
  -2  -5   2         16.54         13.99         0.28 o                         
  -1  -5   2        302.68        278.82         9.50 o                         
   0  -5   2        228.85        228.73         1.35 o                         
   1  -5   2         84.08         82.49         0.65 o                         
   2  -5   2         11.51         10.20         0.21 o                         
   3  -5   2         88.22         97.08         0.76 o                         
   4  -5   2         13.10         10.81         0.30 o                         
   5  -5   2         26.89         28.94         1.29 o                         
   6  -5   2         28.54         31.93         1.47 o                         
   7  -5   2         22.99         23.93         2.05 o                         
  -6  -4   2          7.46          7.99         0.95 o                         
  -5  -4   2          6.27          6.06         0.29 o                         
  -4  -4   2        132.78        133.58         0.94 o                         
  -3  -4   2        111.92        113.00         0.77 o                         
  -2  -4   2          6.70          7.94         0.18 o                         
  -1  -4   2         99.46         98.59         1.06 o                         
   0  -4   2        310.47        309.66         1.76 o                         
   1  -4   2        317.66        337.79         1.84 o                         
   2  -4   2         16.05         12.89         0.20 o                         
   3  -4   2         27.50         26.18         0.30 o                         
   4  -4   2         60.98         57.64         0.53 o                         
   5  -4   2         17.63         16.39         0.73 o                         
   6  -4   2          3.62          3.14         0.62 o                         
   7  -4   2         12.00         13.46         1.63 o                         
  -6  -3   2          8.92         10.76         1.44 o                         
  -5  -3   2         21.18         20.87         0.47 o                         
  -4  -3   2         11.67         13.88         0.24 o                         
  -3  -3   2         12.29         12.77         0.22 o                         
  -2  -3   2        148.01        165.29         0.91 o                         
  -1  -3   2         77.99         74.94         0.59 o                         
   0  -3   2         59.61         70.84         0.57 o                         
   1  -3   2        666.10        695.20         3.36 o                         
   2  -3   2        284.90        292.27         1.65 o                         
   3  -3   2         75.13         71.36         0.47 o                         
   4  -3   2        107.95        105.56         0.85 o                         
   5  -3   2         21.43         21.85         0.61 o                         
   6  -3   2         11.00          9.17         0.51 o                         
   7  -3   2         10.95         14.24         1.65 o                         
  -6  -2   2         28.15         31.33         2.07 o                         
  -5  -2   2         46.05         51.76         1.22 o                         
  -4  -2   2         45.08         48.14         0.44 o                         
  -3  -2   2         23.65         23.06         0.24 o                         
  -2  -2   2        287.51        311.00         1.82 o                         
  -1  -2   2         16.47         21.40         0.25 o                         
   0  -2   2        140.21        139.75         0.85 o                         
   1  -2   2        194.07        193.25         0.96 o                         
   2  -2   2        178.74        191.73         1.27 o                         
   3  -2   2          5.78          5.28         0.11 o                         
   4  -2   2         14.27         12.47         0.20 o                         
   5  -2   2         16.10         16.60         0.50 o                         
   6  -2   2          8.76          8.15         0.43 o                         
   7  -2   2         10.00         10.18         1.47 o                         
  -5  -1   2         48.49         52.68         1.72 o                         
  -4  -1   2         20.94         21.60         0.69 o                         
  -3  -1   2         58.16         56.33         0.44 o                         
  -2  -1   2        166.28        171.51         0.90 o                         
  -1  -1   2        760.32        750.60         5.25 o                         
   0  -1   2       2775.77       2613.09        14.97 o                         
   1  -1   2        109.33         96.70         0.53 o                         
   2  -1   2        602.44        619.45         4.06 o                         
   3  -1   2        174.53        175.76         1.74 o                         
   4  -1   2         11.14         10.92         0.34 o                         
   5  -1   2         14.99         14.13         0.59 o                         
   6  -1   2         23.92         23.09         0.71 o                         
   7  -1   2          0.74          0.50         0.59 o                         
  -3   0   2          2.49          3.80         0.28 o                         
  -2   0   2        261.24        273.92         2.64 o                         
  -1   0   2        738.67        745.97         7.11 o                         
   0   0   2        489.74        483.24         2.33 o                         
   1   0   2        196.00        199.05         0.89 o                         
   2   0   2         19.67         18.94         0.16 o                         
   3   0   2         29.24         25.34         0.28 o                         
   4   0   2        427.85        377.62         6.62 o                         
   5   0   2         69.16         71.63         1.47 o                         
   6   0   2          1.58          1.09         0.32 o                         
   7   0   2          1.36          1.77         0.85 o                         
  -4   1   2         39.03         42.20         1.27 o                         
  -3   1   2        308.97        334.06         3.85 o                         
  -2   1   2        571.22        608.63         2.88 o                         
  -1   1   2        573.42        601.12         3.56 o                         
   0   1   2         96.50         98.77         0.66 o                         
   1   1   2        311.07        307.72         2.15 o                         
   2   1   2         86.41         92.12         0.61 o                         
   3   1   2        155.75        149.42         1.01 o                         
   4   1   2        127.33        116.31         1.14 o                         
   5   1   2         66.13         67.58         1.35 o                         
   6   1   2         38.72         45.24         1.62 o                         
   7   1   2          2.88          2.48         0.66 o                         
  -5   2   2         23.34         24.98         1.16 o                         
  -4   2   2        113.37        119.67         2.13 o                         
  -3   2   2        132.28        126.16         0.88 o                         
  -2   2   2        715.90        768.27         4.79 o                         
  -1   2   2        705.88        713.23         3.97 o                         
   0   2   2        201.80        200.99         1.16 o                         
   1   2   2        369.50        410.39         2.25 o                         
   2   2   2         30.80         31.53         0.28 o                         
   3   2   2        197.02        201.50         1.57 o                         
   4   2   2          5.31          4.57         0.13 o                         
   5   2   2          3.54          4.10         0.58 o                         
   6   2   2         20.16         21.20         1.21 o                         
   7   2   2         14.45         15.31         1.15 o                         
  -6   3   2          7.06          9.23         1.26 o                         
  -5   3   2         18.51         21.11         0.92 o                         
  -4   3   2        235.39        241.36         1.30 o                         
  -3   3   2          7.87          8.85         0.15 o                         
  -2   3   2         24.91         23.33         0.24 o                         
  -1   3   2         97.92        108.51         0.81 o                         
   0   3   2        467.23        487.82         2.56 o                         
   1   3   2        173.18        173.56         1.21 o                         
   2   3   2         59.52         59.42         0.49 o                         
   3   3   2         44.14         41.97         0.40 o                         
   4   3   2         16.05         16.74         0.42 o                         
   5   3   2         36.44         41.01         1.61 o                         
   6   3   2          7.67          8.95         0.93 o                         
  -6   4   2         67.06         75.23         3.19 o                         
  -5   4   2         29.57         29.75         0.31 o                         
  -4   4   2         32.16         32.52         0.29 o                         
  -3   4   2         94.48        100.95         0.68 o                         
  -2   4   2          9.79          8.00         0.16 o                         
  -1   4   2         24.97         23.34         0.33 o                         
   0   4   2        138.78        141.14         0.94 o                         
   1   4   2          7.81          6.52         0.15 o                         
   2   4   2         24.33         25.33         0.45 o                         
   3   4   2         53.65         49.80         0.58 o                         
   4   4   2          7.50          7.96         0.29 o                         
   5   4   2         18.47         20.69         0.99 o                         
   6   4   2         13.31         15.99         1.57 o                         
  -6   5   2          2.62          2.86         0.54 o                         
  -5   5   2         52.00         54.49         0.86 o                         
  -4   5   2         61.81         61.88         0.49 o                         
  -3   5   2        133.84        135.08         1.08 o                         
  -2   5   2         19.17         16.75         0.26 o                         
  -1   5   2        187.09        181.02         2.71 o                         
   0   5   2        158.72        159.87         1.59 o                         
   1   5   2         71.16         69.93         1.01 o                         
   2   5   2         70.20         57.97         0.83 o                         
   3   5   2         12.07         10.16         0.34 o                         
   4   5   2          4.11          4.49         0.28 o                         
   5   5   2         15.97         15.99         1.18 o                         
  -6   6   2          1.80          2.16         0.54 o                         
  -5   6   2         45.52         48.13         0.53 o                         
  -4   6   2         36.15         40.42         0.52 o                         
  -3   6   2         38.82         42.06         0.56 o                         
  -2   6   2         54.59         57.54         0.59 o                         
  -1   6   2          8.37          8.83         0.51 o                         
   0   6   2         47.09         43.73         0.87 o                         
   1   6   2         38.70         39.72         0.69 o                         
   2   6   2         28.30         31.66         0.60 o                         
   3   6   2          3.83          3.35         0.30 o                         
   4   6   2         56.82         61.28         1.28 o                         
   5   6   2          1.05          0.80         0.57 o                         
  -6   7   2          0.95          0.92         0.52 o                         
  -5   7   2         23.98         25.03         0.45 o                         
  -4   7   2          0.13         -0.07         0.20 o                         
  -3   7   2         58.53         59.94         0.71 o                         
  -2   7   2         45.74         44.81         0.69 o                         
  -1   7   2        139.62        132.62         7.23 o                         
   0   7   2         16.47         17.29         0.50 o                         
   1   7   2         19.57         21.77         0.56 o                         
   2   7   2         14.20         14.61         0.47 o                         
   3   7   2         40.67         44.94         0.80 o                         
   4   7   2         36.84         37.48         0.76 o                         
  -5   8   2         21.16         22.04         0.79 o                         
  -4   8   2         30.48         31.35         0.53 o                         
  -3   8   2         34.69         35.00         0.85 o                         
  -2   8   2         43.36         44.87         1.18 o                         
  -1   8   2         50.71         49.86         1.64 o                         
   0   8   2         26.09         27.98         0.67 o                         
   1   8   2          0.57          0.42         0.26 o                         
   2   8   2         13.75         13.55         0.50 o                         
   3   8   2          9.55          9.56         0.45 o                         
   4   8   2          0.66          0.54         0.55 o                         
  -5   9   2         22.36         20.57         1.85 o                         
  -4   9   2          9.11          9.09         0.39 o                         
  -3   9   2          3.90          4.03         0.32 o                         
  -2   9   2         17.32         15.95         0.52 o                         
  -1   9   2         23.69         23.03         0.70 o                         
   0   9   2         20.87         20.69         0.61 o                         
   1   9   2         28.65         30.08         0.74 o                         
   2   9   2          0.27         -0.06         0.31 o                         
  -3  10   2         12.36         12.59         0.51 o                         
  -2  10   2          6.36          6.48         0.42 o                         
  -1  10   2         24.33         23.50         0.71 o                         
   0  10   2         30.83         32.07         0.81 o                         
   1  10   2          9.65         11.70         1.39 o                         
   0 -11   3         10.13         10.71         1.74 o                         
   1 -11   3         18.61         16.27         1.85 o                         
  -2 -10   3          5.06          4.80         0.47 o                         
  -1 -10   3          3.17          2.69         0.45 o                         
   0 -10   3          1.59          1.32         0.43 o                         
   1 -10   3          5.68          3.88         0.54 o                         
   2 -10   3         15.55         13.59         0.62 o                         
   3 -10   3          0.60         -0.45         0.45 o                         
   4 -10   3         59.23         61.30         1.28 o                         
  -4  -9   3          2.74          2.35         0.47 o                         
  -3  -9   3         20.65         19.39         0.62 o                         
  -2  -9   3         16.47         15.03         0.60 o                         
  -1  -9   3         11.83         12.16         0.59 o                         
   0  -9   3         25.56         27.23         0.74 o                         
   1  -9   3         11.69         13.32         0.64 o                         
   2  -9   3          9.74          9.63         0.49 o                         
   3  -9   3         50.80         54.39         1.09 o                         
   4  -9   3          9.45          8.42         0.51 o                         
   5  -9   3         10.64          9.43         1.47 o                         
  -4  -8   3         18.95         18.87         0.62 o                         
  -3  -8   3         23.54         23.36         0.66 o                         
  -2  -8   3         11.51         11.77         0.50 o                         
  -1  -8   3         18.43         18.24         0.64 o                         
   0  -8   3         56.81         60.82         1.04 o                         
   1  -8   3          1.61          2.41         0.37 o                         
   2  -8   3         40.99         40.45         0.82 o                         
   3  -8   3         23.76         23.45         0.68 o                         
   4  -8   3         10.33         10.27         0.49 o                         
   5  -8   3          3.23          2.72         0.75 o                         
   6  -8   3         12.93         12.12         1.52 o                         
  -5  -7   3         10.42          9.82         0.73 o                         
  -4  -7   3          6.48          7.09         0.42 o                         
  -3  -7   3         39.76         44.22         0.90 o                         
  -2  -7   3         20.63         21.69         0.50 o                         
  -1  -7   3          6.81          7.39         0.42 o                         
   0  -7   3         39.36         37.76         0.79 o                         
   1  -7   3         45.44         46.23         0.96 o                         
   2  -7   3         22.42         24.66         0.52 o                         
   3  -7   3         10.86         11.10         0.41 o                         
   4  -7   3         12.53         12.95         0.48 o                         
   5  -7   3         32.23         34.05         1.59 o                         
   6  -7   3         11.61         12.32         1.27 o                         
  -6  -6   3         17.36         17.01         1.75 o                         
  -5  -6   3         23.00         23.23         0.60 o                         
  -4  -6   3         11.60         11.58         0.43 o                         
  -3  -6   3          8.05          7.75         0.31 o                         
  -2  -6   3        115.74        108.26         1.84 o                         
  -1  -6   3        130.16        121.54         1.75 o                         
   0  -6   3         91.32         90.62         1.06 o                         
   1  -6   3         17.13         18.17         0.35 o                         
   2  -6   3         17.15         17.45         0.40 o                         
   3  -6   3         29.31         27.11         0.58 o                         
   4  -6   3        125.51        126.36         1.61 o                         
   5  -6   3          0.11          0.66         0.52 o                         
   6  -6   3          4.14          3.65         0.73 o                         
  -6  -5   3          7.08          6.63         0.78 o                         
  -5  -5   3          3.72          3.68         0.30 o                         
  -4  -5   3         12.57         13.27         0.39 o                         
  -3  -5   3         43.35         41.13         0.48 o                         
  -2  -5   3         65.52         60.81         0.68 o                         
  -1  -5   3        226.60        216.17         4.28 o                         
   0  -5   3         38.99         37.83         0.43 o                         
   1  -5   3         10.59         10.54         0.22 o                         
   2  -5   3         17.69         16.08         0.26 o                         
   3  -5   3         16.96         15.36         0.27 o                         
   4  -5   3         23.24         25.10         0.41 o                         
   5  -5   3         27.62         24.12         1.27 o                         
   6  -5   3         23.29         21.93         1.27 o                         
  -6  -4   3          2.48          3.53         0.67 o                         
  -5  -4   3          8.74          8.08         0.37 o                         
  -4  -4   3         32.30         30.30         0.48 o                         
  -3  -4   3          4.06          4.05         0.14 o                         
  -2  -4   3        186.66        179.76         1.05 o                         
  -1  -4   3        149.67        152.27         1.08 o                         
   0  -4   3         57.03         61.93         0.54 o                         
   1  -4   3        110.27        109.47         0.75 o                         
   2  -4   3        142.41        137.42         0.82 o                         
   3  -4   3         64.96         64.42         0.55 o                         
   4  -4   3         82.70         84.82         0.69 o                         
   5  -4   3         16.99         17.41         0.73 o                         
   6  -4   3         20.51         18.98         1.16 o                         
   7  -4   3         11.77         14.21         1.67 o                         
  -6  -3   3         15.80         17.23         0.86 o                         
  -5  -3   3         28.69         28.95         0.40 o                         
  -4  -3   3          1.13          1.29         0.12 o                         
  -3  -3   3         43.70         44.67         0.45 o                         
  -2  -3   3         36.64         37.83         0.33 o                         
  -1  -3   3         37.16         35.59         0.37 o                         
   0  -3   3        327.96        344.74         2.03 o                         
   1  -3   3        253.41        251.09         1.61 o                         
   2  -3   3         80.88         90.12         0.63 o                         
   3  -3   3         46.47         46.41         0.38 o                         
   4  -3   3          9.31          8.21         0.16 o                         
   5  -3   3          0.73          0.78         0.26 o                         
   6  -3   3         22.75         23.03         1.00 o                         
   7  -3   3         16.35         15.98         1.80 o                         
  -6  -2   3         34.53         34.28         2.16 o                         
  -5  -2   3         18.07         23.00         0.82 o                         
  -4  -2   3         11.54         12.60         0.21 o                         
  -3  -2   3        221.60        227.89         1.65 o                         
  -2  -2   3         46.31         49.30         0.37 o                         
  -1  -2   3         54.41         50.52         0.42 o                         
   0  -2   3        603.78        586.71         4.35 o                         
   1  -2   3         72.04         62.60         0.42 o                         
   2  -2   3        140.17        131.75         0.79 o                         
   3  -2   3        203.72        211.48         1.61 o                         
   4  -2   3         25.35         23.27         0.26 o                         
   5  -2   3          8.62          7.83         0.46 o                         
   6  -2   3          2.20          1.97         0.36 o                         
   7  -2   3         23.09         23.40         2.08 o                         
  -5  -1   3         44.09         50.73         2.99 o                         
  -4  -1   3        130.29        134.56         2.36 o                         
  -3  -1   3         85.56         82.18         1.10 o                         
  -2  -1   3         46.07         41.49         0.30 o                         
  -1  -1   3          2.01          1.32         0.08 o                         
   0  -1   3        343.75        336.55         2.41 o                         
   1  -1   3        118.12        114.14         0.69 o                         
   2  -1   3        171.22        199.66         1.18 o                         
   3  -1   3          4.22          3.76         0.09 o                         
   4  -1   3         82.68         69.72         1.16 o                         
   5  -1   3        103.84        106.80         3.01 o                         
   6  -1   3         17.55         17.06         1.18 o                         
   7  -1   3         27.34         29.88         1.44 o                         
  -4   0   3          2.98          4.02         0.48 o                         
  -3   0   3        250.35        263.11         3.29 o                         
  -2   0   3        232.74        234.19         1.52 o                         
  -1   0   3       1337.18       1295.95        14.50 o                         
   0   0   3        659.11        664.03         3.32 o                         
   1   0   3        595.28        571.31         3.11 o                         
   2   0   3        110.13         98.64         0.57 o                         
   3   0   3         29.42         26.07         0.28 o                         
   4   0   3         45.76         39.20         0.61 o                         
   5   0   3          9.43          9.92         0.56 o                         
   6   0   3         19.16         22.11         1.10 o                         
   7   0   3          0.65          0.22         0.77 o                         
  -4   1   3         45.20         47.90         1.45 o                         
  -3   1   3          9.64         10.50         0.14 o                         
  -2   1   3         80.76         92.96         0.51 o                         
  -1   1   3        982.06        995.74         5.55 o                         
   0   1   3        429.44        430.01         2.76 o                         
   1   1   3         29.98         28.53         0.30 o                         
   2   1   3         53.46         49.83         0.31 o                         
   3   1   3        199.14        189.88         1.23 o                         
   4   1   3         51.32         49.24         0.63 o                         
   5   1   3         16.70         15.12         0.67 o                         
   6   1   3          3.97          4.62         0.71 o                         
   7   1   3          3.94          5.57         0.81 o                         
  -5   2   3         27.06         28.84         1.04 o                         
  -4   2   3         45.45         50.62         1.24 o                         
  -3   2   3        248.20        246.01         1.51 o                         
  -2   2   3         70.60         75.62         0.47 o                         
  -1   2   3        400.55        436.78         2.62 o                         
   0   2   3         58.47         58.87         0.46 o                         
   1   2   3        398.38        408.83         2.13 o                         
   2   2   3          8.43          5.96         0.14 o                         
   3   2   3        240.09        233.22         1.78 o                         
   4   2   3         79.25         78.46         0.92 o                         
   5   2   3         14.90         15.00         0.89 o                         
   6   2   3          3.70          3.93         0.73 o                         
  -6   3   3         30.08         36.28         2.20 o                         
  -5   3   3         42.77         48.30         1.19 o                         
  -4   3   3         62.02         61.00         0.42 o                         
  -3   3   3        282.90        279.91         1.37 o                         
  -2   3   3        267.77        260.19         1.29 o                         
  -1   3   3         44.03         46.05         0.47 o                         
   0   3   3        139.96        158.75         1.00 o                         
   1   3   3         73.02         73.73         0.59 o                         
   2   3   3         37.84         36.26         0.37 o                         
   3   3   3         26.31         27.01         0.45 o                         
   4   3   3         10.35         10.60         0.32 o                         
   5   3   3         12.73         14.60         1.32 o                         
   6   3   3          2.95          3.34         1.22 o                         
  -6   4   3         15.79         16.49         1.20 o                         
  -5   4   3         48.58         47.97         1.20 o                         
  -4   4   3         86.82         87.99         0.58 o                         
  -3   4   3        130.31        129.51         0.78 o                         
  -2   4   3         98.11         93.16         0.60 o                         
  -1   4   3        375.38        387.22         2.58 o                         
   0   4   3        156.81        159.03         1.09 o                         
   1   4   3        134.62        132.25         1.17 o                         
   2   4   3         84.61         71.04         1.02 o                         
   3   4   3          4.61          3.88         0.23 o                         
   4   4   3          0.17         -0.01         0.20 o                         
   5   4   3         19.31         20.50         1.23 o                         
   6   4   3          3.98          4.72         0.87 o                         
  -6   5   3         12.70         13.31         0.72 o                         
  -5   5   3         98.25        102.37         1.41 o                         
  -4   5   3         83.51         92.28         0.81 o                         
  -3   5   3          4.41          5.50         0.21 o                         
  -2   5   3         85.44         81.01         1.02 o                         
  -1   5   3         57.42         55.10         1.63 o                         
   0   5   3          2.28          2.34         0.25 o                         
   1   5   3         27.91         29.75         0.48 o                         
   2   5   3         38.87         39.41         1.27 o                         
   3   5   3         14.44         15.46         0.44 o                         
   4   5   3         36.44         40.08         1.01 o                         
   5   5   3          5.81          5.97         0.90 o                         
  -6   6   3         51.81         54.71         1.34 o                         
  -5   6   3          1.68          1.12         0.18 o                         
  -4   6   3         60.84         61.31         0.76 o                         
  -3   6   3         60.65         62.27         0.67 o                         
  -2   6   3         96.82         94.98         1.26 o                         
  -1   6   3         66.88         65.88         3.19 o                         
   0   6   3        103.58        101.26         1.33 o                         
   1   6   3         80.50         79.87         0.98 o                         
   2   6   3         15.77         15.98         0.45 o                         
   3   6   3         31.69         33.87         0.67 o                         
   4   6   3         24.39         23.46         0.61 o                         
  -6   7   3         11.14         11.36         0.90 o                         
  -5   7   3          9.65          9.12         0.31 o                         
  -4   7   3         15.92         15.21         0.37 o                         
  -3   7   3         46.99         50.15         0.63 o                         
  -2   7   3         86.32         86.16         1.37 o                         
  -1   7   3          2.27          2.00         0.19 o                         
   0   7   3         36.55         37.42         0.70 o                         
   1   7   3         16.28         15.11         0.47 o                         
   2   7   3         36.81         38.05         0.77 o                         
   3   7   3        125.63        140.48         3.67 o                         
   4   7   3          1.81          1.76         0.30 o                         
  -5   8   3         11.30         12.42         0.71 o                         
  -4   8   3         73.05         76.47         0.91 o                         
  -3   8   3         10.70          9.91         0.36 o                         
  -2   8   3        101.42        101.77         2.27 o                         
  -1   8   3         17.48         18.29         0.49 o                         
   0   8   3         11.67         12.30         0.48 o                         
   1   8   3         25.55         26.67         0.63 o                         
   2   8   3         79.56         87.53         2.38 o                         
   3   8   3         11.08         10.29         0.44 o                         
  -5   9   3          6.55          6.14         1.26 o                         
  -4   9   3          6.66          6.52         0.35 o                         
  -3   9   3         21.05         19.56         0.52 o                         
  -2   9   3          3.58          2.74         0.33 o                         
  -1   9   3         20.24         18.77         0.58 o                         
   0   9   3         38.75         40.30         1.12 o                         
   1   9   3         24.32         24.75         0.66 o                         
   2   9   3         20.99         20.00         0.58 o                         
  -2  10   3         12.91         13.24         0.53 o                         
  -1  10   3         21.86         21.24         0.82 o                         
   0  10   3         23.52         21.01         1.91 o                         
   1  10   3          6.54          5.98         0.91 o                         
   0 -11   4          3.48          3.11         0.83 o                         
   1 -11   4          4.77          4.66         0.49 o                         
  -2 -10   4          2.73          1.74         0.41 o                         
  -1 -10   4          5.43          4.36         0.49 o                         
   0 -10   4          9.40          9.18         0.54 o                         
   1 -10   4         15.10         15.25         0.70 o                         
   2 -10   4         25.15         25.40         0.92 o                         
   3 -10   4         27.22         27.62         0.86 o                         
   4 -10   4         45.86         50.58         1.27 o                         
  -4  -9   4          2.60          2.65         0.43 o                         
  -3  -9   4         42.79         41.84         0.94 o                         
  -2  -9   4         18.08         16.52         0.62 o                         
  -1  -9   4         23.14         23.55         1.00 o                         
   0  -9   4         17.97         19.21         0.64 o                         
   1  -9   4         28.96         31.54         0.83 o                         
   2  -9   4          3.56          3.23         0.39 o                         
   3  -9   4          0.75          1.05         0.35 o                         
   4  -9   4          8.33          7.16         0.52 o                         
   5  -9   4         24.63         25.65         2.16 o                         
  -4  -8   4          2.52          1.94         0.34 o                         
  -3  -8   4          4.55          3.85         0.38 o                         
  -2  -8   4         61.55         64.19         1.06 o                         
  -1  -8   4         17.65         18.10         0.63 o                         
   0  -8   4          4.87          5.26         0.37 o                         
   1  -8   4         28.62         29.16         0.82 o                         
   2  -8   4         56.75         58.72         1.00 o                         
   3  -8   4         19.38         19.81         0.63 o                         
   4  -8   4         11.14         11.20         0.55 o                         
   5  -8   4         14.89         16.16         1.21 o                         
   6  -8   4         21.22         20.65         1.92 o                         
  -5  -7   4          6.75          6.67         1.15 o                         
  -4  -7   4          7.91          7.28         0.40 o                         
  -3  -7   4         18.43         20.84         0.63 o                         
  -2  -7   4          7.67          6.56         0.34 o                         
  -1  -7   4         89.29         91.65         1.21 o                         
   0  -7   4         75.26         69.03         2.02 o                         
   1  -7   4        121.61        119.14         1.52 o                         
   2  -7   4         62.71         58.68         0.93 o                         
   3  -7   4         76.63         76.61         1.10 o                         
   4  -7   4         40.77         43.20         0.83 o                         
   5  -7   4          7.61          7.84         0.89 o                         
   6  -7   4          6.28          5.43         0.85 o                         
  -5  -6   4         41.82         43.02         0.78 o                         
  -4  -6   4         85.50         97.45         1.22 o                         
  -3  -6   4         28.54         27.94         0.75 o                         
  -2  -6   4         14.40         13.11         0.33 o                         
  -1  -6   4         74.95         70.99         1.69 o                         
   0  -6   4         92.87         88.64         0.98 o                         
   1  -6   4         90.63         80.57         1.15 o                         
   2  -6   4         62.42         60.62         0.89 o                         
   3  -6   4         61.80         60.52         0.82 o                         
   4  -6   4         36.89         37.89         0.71 o                         
   5  -6   4         36.73         36.01         1.59 o                         
   6  -6   4          5.41          4.82         0.78 o                         
  -6  -5   4         49.00         55.27         3.21 o                         
  -5  -5   4          6.20          5.50         0.52 o                         
  -4  -5   4         32.06         35.61         0.59 o                         
  -3  -5   4         56.66         61.52         0.73 o                         
  -2  -5   4        141.08        130.84         1.07 o                         
  -1  -5   4        149.57        141.64         1.67 o                         
   0  -5   4         14.63         15.22         0.31 o                         
   1  -5   4         91.30         84.28         0.74 o                         
   2  -5   4         11.37         10.89         0.29 o                         
   3  -5   4        154.90        153.22         1.22 o                         
   4  -5   4         59.96         58.84         0.83 o                         
   5  -5   4         35.44         32.89         1.65 o                         
   6  -5   4          2.00          2.49         0.66 o                         
  -6  -4   4          1.04          0.37         0.51 o                         
  -5  -4   4         14.55         14.62         0.37 o                         
  -4  -4   4          3.06          2.17         0.14 o                         
  -3  -4   4         16.71         18.05         0.27 o                         
  -2  -4   4        134.64        132.32         0.81 o                         
  -1  -4   4         42.07         45.16         0.47 o                         
   0  -4   4         81.23         87.44         0.70 o                         
   1  -4   4         83.26         94.40         0.72 o                         
   2  -4   4         48.69         50.05         0.43 o                         
   3  -4   4        224.10        222.45         1.32 o                         
   4  -4   4        130.97        129.70         0.92 o                         
   5  -4   4         45.63         41.66         0.77 o                         
   6  -4   4         27.01         27.54         1.02 o                         
   7  -4   4          9.90         10.52         1.55 o                         
  -6  -3   4         20.23         21.96         0.94 o                         
  -5  -3   4         15.45         14.20         0.93 o                         
  -4  -3   4        143.08        144.69         1.18 o                         
  -3  -3   4        141.31        136.38         0.87 o                         
  -2  -3   4        104.77        102.94         0.64 o                         
  -1  -3   4        401.36        412.09         3.23 o                         
   0  -3   4         15.19         19.13         0.24 o                         
   1  -3   4          8.73         11.59         0.18 o                         
   2  -3   4        114.49        103.28         0.65 o                         
   3  -3   4        133.76        128.48         1.09 o                         
   4  -3   4          6.52          5.64         0.15 o                         
   5  -3   4         69.04         59.60         1.63 o                         
   6  -3   4          8.05          8.07         0.78 o                         
   7  -3   4         15.90         15.95         1.90 o                         
  -6  -2   4          2.34          2.28         1.06 o                         
  -5  -2   4         13.62         13.76         0.98 o                         
  -4  -2   4         14.11         13.87         0.32 o                         
  -3  -2   4         23.01         23.83         0.25 o                         
  -2  -2   4          5.34          3.64         0.10 o                         
  -1  -2   4        265.15        274.73         2.42 o                         
   0  -2   4        162.95        160.34         1.01 o                         
   1  -2   4         77.22         84.03         0.59 o                         
   2  -2   4        138.07        141.94         1.02 o                         
   3  -2   4         62.87         61.93         0.39 o                         
   4  -2   4         85.84         85.55         0.66 o                         
   5  -2   4         74.58         72.45         1.45 o                         
   6  -2   4         43.63         44.42         1.35 o                         
   7  -2   4         21.14         23.59         2.12 o                         
  -5  -1   4         37.19         39.30         1.24 o                         
  -4  -1   4         70.64         75.04         1.42 o                         
  -3  -1   4        141.07        151.82         1.48 o                         
  -2  -1   4        182.58        187.55         1.01 o                         
  -1  -1   4         92.49         99.42         0.73 o                         
   0  -1   4       1565.77       1555.65         7.55 o                         
   1  -1   4        393.08        391.29         2.00 o                         
   2  -1   4        132.90        131.57         0.74 o                         
   3  -1   4         60.05         60.26         0.45 o                         
   4  -1   4          5.62          4.67         0.13 o                         
   5  -1   4         20.43         20.96         1.00 o                         
   6  -1   4          8.04          8.92         0.76 o                         
   7  -1   4          4.87          3.59         1.00 o                         
  -4   0   4         49.85         56.70         1.09 o                         
  -3   0   4        119.08        121.59         1.71 o                         
  -2   0   4          0.98          1.44         0.06 o                         
  -1   0   4        379.30        395.59         3.52 o                         
   0   0   4        315.94        322.13         1.70 o                         
   1   0   4         91.49        102.81         0.90 o                         
   2   0   4        164.47        169.47         0.90 o                         
   3   0   4         13.10         13.68         0.18 o                         
   4   0   4         58.69         53.71         0.87 o                         
   5   0   4         10.56          7.92         0.60 o                         
   6   0   4         45.96         51.49         1.70 o                         
   7   0   4          1.93          1.39         0.91 o                         
  -5   1   4        103.54        112.89         2.98 o                         
  -4   1   4        251.03        259.43         3.79 o                         
  -3   1   4         70.44         69.82         0.60 o                         
  -2   1   4        910.07        944.21         3.94 o                         
  -1   1   4        132.10        151.39         0.91 o                         
   0   1   4        216.84        214.31         1.25 o                         
   1   1   4        155.59        144.96         1.41 o                         
   2   1   4        109.06        103.86         0.58 o                         
   3   1   4         62.17         55.14         0.54 o                         
   4   1   4         21.40         19.24         0.37 o                         
   5   1   4          3.10          3.33         0.43 o                         
   6   1   4          9.13         10.06         0.93 o                         
   7   1   4         39.65         45.27         2.49 o                         
  -5   2   4         39.26         39.76         1.93 o                         
  -4   2   4        159.57        139.11         2.12 o                         
  -3   2   4         64.88         60.01         0.42 o                         
  -2   2   4        190.69        212.08         1.10 o                         
  -1   2   4         89.30         99.43         0.87 o                         
   0   2   4         43.73         43.75         0.39 o                         
   1   2   4        148.20        151.78         1.40 o                         
   2   2   4        230.41        214.20         1.91 o                         
   3   2   4         66.17         66.00         0.81 o                         
   4   2   4        124.32        122.22         2.49 o                         
   5   2   4         10.91         10.10         0.74 o                         
   6   2   4          2.30          2.38         0.70 o                         
  -6   3   4         47.32         59.61         3.13 o                         
  -5   3   4         52.43         56.74         1.18 o                         
  -4   3   4         55.38         56.18         0.47 o                         
  -3   3   4         51.41         45.88         0.39 o                         
  -2   3   4         63.12         60.29         0.44 o                         
  -1   3   4         39.37         43.62         0.43 o                         
   0   3   4        307.09        308.43         2.03 o                         
   1   3   4         25.69         31.44         0.34 o                         
   2   3   4         69.42         70.23         1.00 o                         
   3   3   4          8.02          7.55         0.28 o                         
   4   3   4         76.85         79.88         1.26 o                         
   5   3   4         14.60         16.57         1.13 o                         
   6   3   4          4.95          4.78         0.85 o                         
  -6   4   4          9.86         11.08         0.73 o                         
  -5   4   4         15.72         14.30         0.34 o                         
  -4   4   4         20.10         20.48         0.26 o                         
  -3   4   4         37.41         41.72         0.38 o                         
  -2   4   4        154.74        150.21         0.93 o                         
  -1   4   4        123.71        120.34         1.59 o                         
   0   4   4         25.86         28.18         0.46 o                         
   1   4   4         23.22         24.32         0.41 o                         
   2   4   4          6.79          4.05         0.23 o                         
   3   4   4         23.94         25.63         0.51 o                         
   4   4   4         48.21         53.08         0.94 o                         
   5   4   4         26.37         29.10         1.51 o                         
  -6   5   4          5.68          6.07         0.63 o                         
  -5   5   4         30.02         30.25         0.62 o                         
  -4   5   4         12.66         14.50         0.32 o                         
  -3   5   4         58.36         57.98         0.62 o                         
  -2   5   4          1.70          1.83         0.09 o                         
  -1   5   4        306.76        292.28         4.75 o                         
   0   5   4        175.45        173.02         2.03 o                         
   1   5   4         44.62         40.52         0.60 o                         
   2   5   4         11.59         11.25         0.40 o                         
   3   5   4          4.01          3.25         0.30 o                         
   4   5   4         12.91         11.90         0.45 o                         
   5   5   4          2.70          2.23         0.77 o                         
  -6   6   4         11.42         12.39         0.72 o                         
  -5   6   4          1.24          1.11         0.19 o                         
  -4   6   4         17.52         18.51         0.39 o                         
  -3   6   4         64.67         66.85         0.75 o                         
  -2   6   4         11.77         10.79         0.26 o                         
  -1   6   4         29.17         31.63         0.54 o                         
   0   6   4         45.27         47.65         0.80 o                         
   1   6   4         68.20         70.46         1.03 o                         
   2   6   4         22.27         25.19         0.65 o                         
   3   6   4          4.73          4.02         0.31 o                         
   4   6   4          3.74          2.35         0.34 o                         
  -6   7   4         12.50         12.52         1.71 o                         
  -5   7   4         25.03         24.69         0.57 o                         
  -4   7   4         10.87         10.81         0.35 o                         
  -3   7   4         39.37         39.91         0.60 o                         
  -2   7   4         21.67         21.78         0.43 o                         
  -1   7   4         86.46         89.20         0.99 o                         
   0   7   4         15.09         14.99         0.44 o                         
   1   7   4         71.28         77.63         1.49 o                         
   2   7   4         11.31         10.83         0.44 o                         
   3   7   4         53.73         59.50         1.55 o                         
   4   7   4          2.20          1.37         0.36 o                         
  -5   8   4          0.50         -0.05         0.39 o                         
  -4   8   4          5.04          4.75         0.30 o                         
  -3   8   4          4.89          4.07         0.29 o                         
  -2   8   4          0.89          0.65         0.25 o                         
  -1   8   4          5.26          4.72         0.29 o                         
   0   8   4         26.66         26.55         0.69 o                         
   1   8   4          9.22          9.76         0.42 o                         
   2   8   4         21.14         22.33         0.70 o                         
   3   8   4         35.20         35.83         1.06 o                         
  -4   9   4          6.44          5.71         0.37 o                         
  -3   9   4          8.45          8.16         0.39 o                         
  -2   9   4          2.01          1.72         0.30 o                         
  -1   9   4         24.70         23.91         0.68 o                         
   0   9   4         14.52         14.31         0.50 o                         
   1   9   4          4.99          4.93         0.38 o                         
   2   9   4          0.05         -0.11         0.51 o                         
  -2  10   4          7.81          6.96         0.93 o                         
  -1  10   4          0.94         -0.08         1.08 o                         
   0 -11   5          3.11          3.51         0.85 o                         
   1 -11   5          4.56          3.14         0.49 o                         
  -3 -10   5         14.28         13.35         1.12 o                         
  -2 -10   5         52.65         55.55         1.88 o                         
  -1 -10   5         23.54         24.31         0.95 o                         
   0 -10   5         54.15         59.65         1.18 o                         
   1 -10   5         17.24         16.19         0.66 o                         
   2 -10   5         12.80         11.50         0.63 o                         
   3 -10   5          9.20          8.21         0.61 o                         
   4 -10   5          2.90          2.10         0.52 o                         
  -4  -9   5          0.09         -0.41         0.41 o                         
  -3  -9   5          2.44          2.08         0.37 o                         
  -2  -9   5         18.87         18.78         0.65 o                         
  -1  -9   5         20.88         21.55         0.73 o                         
   0  -9   5         27.12         30.27         0.77 o                         
   1  -9   5         30.88         34.55         0.87 o                         
   2  -9   5         50.04         54.28         1.19 o                         
   3  -9   5         18.29         17.98         0.72 o                         
   4  -9   5         15.20         14.85         0.60 o                         
   5  -9   5         20.49         23.39         2.11 o                         
  -4  -8   5          3.29          2.25         0.35 o                         
  -3  -8   5          8.68          7.53         0.43 o                         
  -2  -8   5         42.37         45.22         0.88 o                         
  -1  -8   5         31.79         33.27         0.82 o                         
   0  -8   5         67.55         71.80         1.09 o                         
   1  -8   5         22.66         22.85         0.62 o                         
   2  -8   5          8.34          9.81         0.50 o                         
   3  -8   5         37.72         39.53         1.05 o                         
   4  -8   5         30.02         30.94         0.76 o                         
   5  -8   5         24.73         26.44         1.83 o                         
  -5  -7   5          5.79          5.27         0.65 o                         
  -4  -7   5          1.52          1.14         0.29 o                         
  -3  -7   5         62.89         64.32         0.95 o                         
  -2  -7   5          4.81          4.62         0.31 o                         
  -1  -7   5         83.13         79.34         1.75 o                         
   0  -7   5        148.51        147.12         1.56 o                         
   1  -7   5         47.82         46.58         0.74 o                         
   2  -7   5         81.29         78.88         1.21 o                         
   3  -7   5         67.83         69.85         1.12 o                         
   4  -7   5          0.86          0.64         0.26 o                         
   5  -7   5         19.28         20.03         1.30 o                         
   6  -7   5         42.02         42.70         1.89 o                         
  -5  -6   5         27.06         27.65         0.63 o                         
  -4  -6   5         39.38         43.05         0.88 o                         
  -3  -6   5          1.38          1.46         0.21 o                         
  -2  -6   5         16.87         17.04         0.40 o                         
  -1  -6   5        114.93        110.80         1.09 o                         
   0  -6   5        105.58        100.93         1.14 o                         
   1  -6   5          1.44          0.94         0.24 o                         
   2  -6   5         58.02         57.78         0.86 o                         
   3  -6   5         15.59         16.49         0.50 o                         
   4  -6   5         48.76         52.63         0.82 o                         
   5  -6   5         13.41         13.09         1.05 o                         
   6  -6   5          6.30          6.73         0.90 o                         
  -6  -5   5         21.25         20.65         1.13 o                         
  -5  -5   5         13.99         12.47         0.56 o                         
  -4  -5   5          8.04          8.71         0.34 o                         
  -3  -5   5         34.57         35.43         0.53 o                         
  -2  -5   5        214.96        217.16         1.55 o                         
  -1  -5   5         23.23         22.05         0.49 o                         
   0  -5   5         96.75        100.23         0.96 o                         
   1  -5   5        460.83        446.53         3.36 o                         
   2  -5   5        173.54        172.70         1.37 o                         
   3  -5   5        131.76        125.24         1.19 o                         
   4  -5   5        102.20        102.59         1.15 o                         
   5  -5   5         45.95         50.65         2.05 o                         
   6  -5   5         20.90         22.50         1.36 o                         
  -6  -4   5          0.55          0.13         0.59 o                         
  -5  -4   5         27.52         27.91         0.51 o                         
  -4  -4   5         48.21         48.68         0.81 o                         
  -3  -4   5        309.87        321.25         1.81 o                         
  -2  -4   5        243.35        250.80         1.42 o                         
  -1  -4   5         50.37         49.98         0.51 o                         
   0  -4   5         50.52         48.24         0.47 o                         
   1  -4   5         50.50         48.78         0.44 o                         
   2  -4   5        510.75        469.11         2.66 o                         
   3  -4   5         33.91         33.97         0.37 o                         
   4  -4   5          1.21          1.27         0.15 o                         
   5  -4   5          2.35          2.03         0.19 o                         
   6  -4   5         35.71         32.78         1.35 o                         
  -6  -3   5          6.50          7.04         0.77 o                         
  -5  -3   5          8.83          6.62         0.26 o                         
  -4  -3   5         31.36         31.85         0.46 o                         
  -3  -3   5          6.78          6.99         0.17 o                         
  -2  -3   5         64.88         73.05         0.51 o                         
  -1  -3   5        363.25        365.88         2.61 o                         
   0  -3   5        237.31        249.10         2.25 o                         
   1  -3   5         47.26         48.76         0.48 o                         
   2  -3   5         96.43         91.95         0.73 o                         
   3  -3   5        229.27        217.46         1.19 o                         
   4  -3   5         78.27         72.38         0.57 o                         
   5  -3   5         27.24         24.99         0.67 o                         
   6  -3   5         13.01         13.13         0.80 o                         
  -6  -2   5          7.07          8.62         1.32 o                         
  -5  -2   5         32.12         34.90         1.19 o                         
  -4  -2   5         20.56         22.26         0.52 o                         
  -3  -2   5         76.13         76.98         0.67 o                         
  -2  -2   5        152.82        150.50         1.03 o                         
  -1  -2   5        196.28        217.69         2.18 o                         
   0  -2   5        245.94        253.22         2.05 o                         
   1  -2   5         35.85         34.74         0.32 o                         
   2  -2   5         69.69         77.39         0.64 o                         
   3  -2   5         64.75         70.55         0.57 o                         
   4  -2   5        304.41        282.15         2.33 o                         
   5  -2   5         31.04         26.62         0.78 o                         
   6  -2   5         16.54         15.40         0.85 o                         
  -5  -1   5          0.03         -0.06         0.53 o                         
  -4  -1   5         27.44         22.00         1.00 o                         
  -3  -1   5          2.14          2.39         0.09 o                         
  -2  -1   5        176.25        185.79         1.22 o                         
  -1  -1   5        415.78        411.49         3.58 o                         
   0  -1   5        606.83        600.28         3.18 o                         
   1  -1   5        947.15        992.37         6.75 o                         
   2  -1   5          9.54          7.24         0.12 o                         
   3  -1   5         20.10         21.90         0.22 o                         
   4  -1   5         60.78         55.81         0.70 o                         
   5  -1   5        141.09        125.37         4.24 o                         
   6  -1   5         14.79         15.35         0.95 o                         
   7  -1   5          5.03          4.36         1.01 o                         
  -5   0   5        116.17        124.16         2.17 o                         
  -4   0   5         51.20         53.08         1.05 o                         
  -3   0   5          9.87          9.17         0.14 o                         
  -2   0   5        320.87        352.14         1.56 o                         
  -1   0   5         97.31        102.44         0.85 o                         
   0   0   5         27.86         26.60         0.27 o                         
   1   0   5        430.92        432.60         4.62 o                         
   2   0   5        417.02        420.46         1.82 o                         
   3   0   5         22.03         21.59         0.21 o                         
   4   0   5         16.67         15.33         0.24 o                         
   5   0   5         60.83         54.09         1.98 o                         
   6   0   5         31.00         32.55         1.39 o                         
   7   0   5         10.87         10.79         1.35 o                         
  -5   1   5         15.12         15.48         0.86 o                         
  -4   1   5         48.74         41.15         1.11 o                         
  -3   1   5         36.49         37.46         0.31 o                         
  -2   1   5         56.21         65.32         0.39 o                         
  -1   1   5         91.43         99.19         0.78 o                         
   0   1   5        101.33        105.51         0.70 o                         
   1   1   5         90.31         91.47         0.79 o                         
   2   1   5         54.75         63.38         0.45 o                         
   3   1   5        788.01        759.93         7.95 o                         
   4   1   5         67.11         63.73         0.98 o                         
   5   1   5         14.36         15.26         1.00 o                         
   6   1   5         32.02         34.81         1.53 o                         
  -5   2   5         13.90         16.00         0.74 o                         
  -4   2   5        278.33        258.39         3.67 o                         
  -3   2   5        661.71        654.75         3.92 o                         
  -2   2   5         87.93         93.86         0.59 o                         
  -1   2   5         55.57         51.73         0.47 o                         
   0   2   5         41.70         48.14         0.44 o                         
   1   2   5         44.17         44.37         0.42 o                         
   2   2   5        108.44        103.63         0.83 o                         
   3   2   5         42.71         39.89         0.62 o                         
   4   2   5         31.35         30.22         0.78 o                         
   5   2   5         19.10         22.24         1.22 o                         
   6   2   5         10.90         13.38         1.08 o                         
  -6   3   5          4.69          6.29         0.93 o                         
  -5   3   5          9.02          6.05         0.32 o                         
  -4   3   5         18.65         17.95         0.27 o                         
  -3   3   5         85.02         79.55         0.61 o                         
  -2   3   5        336.02        331.16         1.65 o                         
  -1   3   5        170.33        176.62         1.23 o                         
   0   3   5         23.09         24.97         0.32 o                         
   1   3   5        157.75        157.16         1.71 o                         
   2   3   5         84.27         85.50         1.36 o                         
   3   3   5         26.82         25.46         0.58 o                         
   4   3   5         11.07         10.78         0.33 o                         
   5   3   5         44.82         55.75         2.24 o                         
   6   3   5          4.03          5.89         0.90 o                         
  -6   4   5         19.24         19.22         0.75 o                         
  -5   4   5         54.96         54.88         1.29 o                         
  -4   4   5         16.37         17.26         0.32 o                         
  -3   4   5          1.20          0.70         0.15 o                         
  -2   4   5         94.15         80.51         0.65 o                         
  -1   4   5        218.83        208.72         2.02 o                         
   0   4   5         74.38         72.39         0.81 o                         
   1   4   5          5.45          5.50         0.26 o                         
   2   4   5         58.18         56.37         1.04 o                         
   3   4   5         92.27         94.68         1.46 o                         
   4   4   5         46.97         50.25         1.14 o                         
   5   4   5         19.56         20.71         1.33 o                         
  -6   5   5          2.35          2.48         0.49 o                         
  -5   5   5         18.42         17.62         0.54 o                         
  -4   5   5         65.49         66.62         0.70 o                         
  -3   5   5         62.45         61.68         0.68 o                         
  -2   5   5         51.51         50.11         0.65 o                         
  -1   5   5         89.98         85.08         1.07 o                         
   0   5   5        174.43        174.33         1.66 o                         
   1   5   5          7.84          6.69         0.41 o                         
   2   5   5         22.78         19.79         0.63 o                         
   3   5   5         13.45         14.19         0.49 o                         
   4   5   5          9.35          8.34         0.38 o                         
   5   5   5         11.95         13.94         1.40 o                         
  -6   6   5          7.46          7.58         0.61 o                         
  -5   6   5          2.53          2.94         0.24 o                         
  -4   6   5          8.27          7.72         0.29 o                         
  -3   6   5          3.19          3.36         0.23 o                         
  -2   6   5        102.01        102.09         1.47 o                         
  -1   6   5          5.90          5.72         0.28 o                         
   0   6   5         74.13         74.01         0.97 o                         
   1   6   5         20.31         22.86         0.55 o                         
   2   6   5          1.46          1.43         0.29 o                         
   3   6   5         13.56         13.02         0.46 o                         
   4   6   5          8.59          7.93         0.42 o                         
  -5   7   5          2.43          2.14         0.42 o                         
  -4   7   5          8.69          8.41         0.33 o                         
  -3   7   5          5.75          5.82         0.30 o                         
  -2   7   5         50.01         50.12         0.83 o                         
  -1   7   5         11.40         10.85         0.38 o                         
   0   7   5         28.93         31.29         0.62 o                         
   1   7   5         66.02         73.84         1.22 o                         
   2   7   5         75.17         84.83         2.23 o                         
   3   7   5          5.68          5.04         0.40 o                         
   4   7   5          1.71          1.21         0.37 o                         
  -5   8   5         18.00         17.03         1.02 o                         
  -4   8   5         28.50         28.65         0.55 o                         
  -3   8   5          1.32          0.76         0.24 o                         
  -2   8   5         17.43         15.97         0.44 o                         
  -1   8   5         11.75         10.67         0.38 o                         
   0   8   5         11.34         10.70         0.43 o                         
   1   8   5          8.24          7.08         0.41 o                         
   2   8   5         67.53         73.85         1.39 o                         
  -4   9   5         12.31         11.85         0.49 o                         
  -3   9   5          0.27          0.18         0.27 o                         
  -2   9   5          1.49          1.36         0.28 o                         
  -1   9   5          0.80          0.68         0.33 o                         
   0   9   5         11.62         12.21         0.53 o                         
   1   9   5         19.07         19.07         0.99 o                         
  -1 -11   6         15.86         13.07         1.56 o                         
   0 -11   6         24.04         26.01         2.18 o                         
   1 -11   6          8.39          7.86         0.58 o                         
  -2 -10   6          9.84          9.51         0.58 o                         
  -1 -10   6         13.38         12.55         0.60 o                         
   0 -10   6          4.02          4.09         0.46 o                         
   1 -10   6          8.83          9.63         0.59 o                         
   2 -10   6         14.19         15.24         0.74 o                         
   3 -10   6         53.76         56.62         1.27 o                         
   4 -10   6         11.11         10.82         0.66 o                         
  -4  -9   6          4.14          1.96         0.52 o                         
  -3  -9   6         61.40         60.49         1.10 o                         
  -2  -9   6         22.07         22.47         0.69 o                         
  -1  -9   6          3.76          3.92         0.43 o                         
   0  -9   6          2.36          1.52         0.34 o                         
   1  -9   6         25.28         26.44         0.78 o                         
   2  -9   6         57.63         63.32         1.28 o                         
   3  -9   6          5.71          4.92         0.52 o                         
   4  -9   6         45.24         50.39         1.17 o                         
  -4  -8   6          7.87          6.38         0.45 o                         
  -3  -8   6         17.61         16.80         0.59 o                         
  -2  -8   6         86.19         94.82         1.33 o                         
  -1  -8   6         75.79         81.83         1.21 o                         
   0  -8   6          7.38          6.90         0.38 o                         
   1  -8   6         44.37         46.80         0.89 o                         
   2  -8   6         93.94         99.09         1.37 o                         
   3  -8   6         60.24         62.26         1.20 o                         
   4  -8   6         17.51         18.62         0.65 o                         
   5  -8   6         13.40         12.87         1.15 o                         
  -5  -7   6         38.18         36.44         1.73 o                         
  -4  -7   6         61.27         66.35         1.03 o                         
  -3  -7   6          0.74          0.82         0.26 o                         
  -2  -7   6         12.07         11.51         0.37 o                         
  -1  -7   6        161.45        164.64         1.58 o                         
   0  -7   6         82.45         80.12         1.18 o                         
   1  -7   6         29.25         25.36         0.67 o                         
   2  -7   6         14.49         13.80         0.48 o                         
   3  -7   6         37.53         42.44         0.85 o                         
   4  -7   6         72.13         80.80         1.19 o                         
   5  -7   6         48.76         55.68         2.10 o                         
   6  -7   6         14.74         15.74         1.72 o                         
  -5  -6   6          2.63          1.65         0.48 o                         
  -4  -6   6         77.80         84.59         1.13 o                         
  -3  -6   6         48.57         49.46         0.73 o                         
  -2  -6   6         77.85         75.74         1.19 o                         
  -1  -6   6          8.71          8.63         0.31 o                         
   0  -6   6        337.95        325.00         2.86 o                         
   1  -6   6        258.19        248.78         2.52 o                         
   2  -6   6         11.98         11.38         0.47 o                         
   3  -6   6          7.00          5.94         0.35 o                         
   4  -6   6         57.07         59.72         0.87 o                         
   5  -6   6         73.39         81.88         2.47 o                         
   6  -6   6         10.08         11.19         1.07 o                         
  -6  -5   6         23.19         22.46         1.16 o                         
  -5  -5   6         11.33         10.39         0.53 o                         
  -4  -5   6          8.49          8.08         0.34 o                         
  -3  -5   6         88.29         93.09         0.90 o                         
  -2  -5   6        188.70        186.35         1.59 o                         
  -1  -5   6         61.02         63.47         1.01 o                         
   0  -5   6         50.88         47.97         0.69 o                         
   1  -5   6        212.15        206.04         2.79 o                         
   2  -5   6         41.08         38.88         0.49 o                         
   3  -5   6        158.65        158.34         1.80 o                         
   4  -5   6         55.15         54.50         0.81 o                         
   5  -5   6         24.40         25.81         1.89 o                         
   6  -5   6         30.29         33.32         1.66 o                         
  -6  -4   6          5.04          5.20         0.75 o                         
  -5  -4   6         26.39         27.63         0.74 o                         
  -4  -4   6        116.28        121.62         1.50 o                         
  -3  -4   6        261.79        259.09         1.88 o                         
  -2  -4   6        153.48        153.67         1.05 o                         
  -1  -4   6        137.47        130.14         1.23 o                         
   0  -4   6        121.36        120.04         0.92 o                         
   1  -4   6        135.59        127.16         1.07 o                         
   2  -4   6        302.14        285.39         1.71 o                         
   3  -4   6         66.60         63.89         0.74 o                         
   4  -4   6         25.64         25.79         0.49 o                         
   5  -4   6         27.45         24.77         0.72 o                         
   6  -4   6          9.13          9.79         0.75 o                         
  -6  -3   6         14.68         15.91         0.98 o                         
  -5  -3   6         24.69         24.53         1.03 o                         
  -4  -3   6         73.05         73.68         1.41 o                         
  -3  -3   6         49.11         49.46         0.59 o                         
  -2  -3   6        125.86        123.34         0.86 o                         
  -1  -3   6        196.95        213.41         2.31 o                         
   0  -3   6         15.51         14.97         0.22 o                         
   1  -3   6        280.85        261.76         1.92 o                         
   2  -3   6         36.55         35.48         0.33 o                         
   3  -3   6        222.08        211.49         1.62 o                         
   4  -3   6         59.36         60.40         0.59 o                         
   5  -3   6          7.26          5.40         0.30 o                         
   6  -3   6          8.71          8.16         0.81 o                         
  -6  -2   6         27.67         30.64         2.12 o                         
  -5  -2   6          2.23          2.70         0.52 o                         
  -4  -2   6         12.57         12.17         0.32 o                         
  -3  -2   6        170.10        181.86         1.60 o                         
  -2  -2   6         76.45         78.89         0.55 o                         
  -1  -2   6        367.42        367.61         4.09 o                         
   0  -2   6        937.64        989.92         7.00 o                         
   1  -2   6        117.84        120.66         0.99 o                         
   2  -2   6        134.57        133.17         0.84 o                         
   3  -2   6        134.30        121.34         0.92 o                         
   4  -2   6         68.23         69.68         0.59 o                         
   5  -2   6         21.65         17.98         0.64 o                         
   6  -2   6          1.88          2.13         0.43 o                         
  -5  -1   6         52.75         56.40         1.56 o                         
  -4  -1   6         83.92         74.00         1.70 o                         
  -3  -1   6         11.37         10.12         0.16 o                         
  -2  -1   6         67.96         69.60         0.57 o                         
  -1  -1   6         66.14         69.57         0.61 o                         
   0  -1   6         15.41         13.22         0.21 o                         
   1  -1   6         96.30        100.65         0.63 o                         
   2  -1   6         95.76         95.84         0.58 o                         
   3  -1   6         64.70         55.80         0.42 o                         
   4  -1   6         60.06         56.95         0.74 o                         
   5  -1   6        129.49        115.56         3.55 o                         
   6  -1   6         42.84         45.68         3.01 o                         
   7  -1   6          5.17          7.18         1.18 o                         
  -5   0   6         67.96         74.67         1.56 o                         
  -4   0   6         26.30         22.81         0.56 o                         
  -3   0   6         52.10         47.99         0.54 o                         
  -2   0   6        122.37        114.99         0.65 o                         
  -1   0   6        237.74        245.20         1.75 o                         
   0   0   6        471.80        466.66         2.40 o                         
   1   0   6         62.29         58.25         0.88 o                         
   2   0   6         61.82         66.43         0.46 o                         
   3   0   6         39.99         39.12         0.39 o                         
   4   0   6         93.40         88.12         1.71 o                         
   5   0   6          0.50          0.07         0.17 o                         
   6   0   6         64.26         75.76         2.21 o                         
  -6   1   6          5.56          4.70         1.30 o                         
  -5   1   6         28.52         31.09         1.03 o                         
  -4   1   6        107.58         95.46         2.01 o                         
  -3   1   6         58.18         57.33         0.46 o                         
  -2   1   6         82.45         91.43         0.51 o                         
  -1   1   6        276.81        282.36         2.34 o                         
   0   1   6        476.29        490.98         2.37 o                         
   1   1   6        225.66        221.80         2.53 o                         
   2   1   6        221.00        212.22         2.35 o                         
   3   1   6         32.99         34.77         0.44 o                         
   4   1   6          4.50          3.71         0.22 o                         
   5   1   6         12.80         12.16         0.94 o                         
   6   1   6          9.54         10.37         0.99 o                         
  -6   2   6         10.45         12.60         1.15 o                         
  -5   2   6         51.84         58.21         1.73 o                         
  -4   2   6         62.98         60.46         0.70 o                         
  -3   2   6         30.58         28.66         0.27 o                         
  -2   2   6         97.29         98.00         0.61 o                         
  -1   2   6        128.07        126.85         1.17 o                         
   0   2   6         26.15         26.26         0.33 o                         
   1   2   6         95.69        101.17         1.23 o                         
   2   2   6        438.19        418.06         5.10 o                         
   3   2   6         21.57         22.42         0.41 o                         
   4   2   6         42.89         42.55         1.08 o                         
   5   2   6          1.55          2.33         0.67 o                         
   6   2   6         22.54         27.16         3.35 o                         
  -6   3   6         16.99         18.78         1.60 o                         
  -5   3   6         54.42         47.31         1.95 o                         
  -4   3   6         50.71         49.71         0.47 o                         
  -3   3   6         29.76         26.69         0.29 o                         
  -2   3   6         61.52         56.00         0.44 o                         
  -1   3   6         28.01         27.48         0.47 o                         
   0   3   6         84.17         84.43         1.25 o                         
   1   3   6          9.43          8.24         0.29 o                         
   2   3   6         26.69         27.97         0.61 o                         
   3   3   6         47.15         46.64         0.98 o                         
   4   3   6         78.21         82.37         1.75 o                         
   5   3   6         40.17         49.22         1.89 o                         
  -6   4   6          2.66          3.21         0.58 o                         
  -5   4   6          5.28          4.82         0.23 o                         
  -4   4   6         52.99         52.24         0.58 o                         
  -3   4   6        125.32        124.23         1.21 o                         
  -2   4   6         97.81         89.97         0.74 o                         
  -1   4   6         83.78         78.27         0.72 o                         
   0   4   6        131.39        128.42         1.81 o                         
   1   4   6         98.18         91.59         1.41 o                         
   2   4   6         41.33         39.34         1.08 o                         
   3   4   6         20.04         19.41         0.55 o                         
   4   4   6          4.44          3.87         0.32 o                         
   5   4   6          2.12          2.39         0.89 o                         
  -6   5   6         22.95         24.53         0.85 o                         
  -5   5   6         24.66         23.92         0.59 o                         
  -4   5   6          6.57          7.56         0.29 o                         
  -3   5   6          3.23          2.79         0.22 o                         
  -2   5   6         34.38         34.07         0.51 o                         
  -1   5   6         14.82         12.63         0.44 o                         
   0   5   6         20.72         21.95         0.48 o                         
   1   5   6         46.95         46.66         0.90 o                         
   2   5   6         25.25         28.09         0.95 o                         
   3   5   6          7.92          7.49         0.43 o                         
   4   5   6         37.82         37.98         0.83 o                         
  -6   6   6          3.33          2.72         0.49 o                         
  -5   6   6         29.39         26.68         0.79 o                         
  -4   6   6         11.50          9.87         0.33 o                         
  -3   6   6         33.36         34.98         0.54 o                         
  -2   6   6          1.41          0.95         0.13 o                         
  -1   6   6         16.15         16.36         0.42 o                         
   0   6   6         12.64         13.55         0.44 o                         
   1   6   6         63.29         64.53         1.42 o                         
   2   6   6         13.79         14.39         0.50 o                         
   3   6   6         42.23         42.86         1.41 o                         
   4   6   6         16.14         15.73         0.55 o                         
  -5   7   6          1.54          1.53         0.40 o                         
  -4   7   6         35.51         34.94         0.58 o                         
  -3   7   6         68.79         71.35         0.84 o                         
  -2   7   6         27.83         27.66         0.59 o                         
  -1   7   6         22.22         22.86         0.52 o                         
   0   7   6         21.93         22.99         0.58 o                         
   1   7   6          5.36          5.14         0.37 o                         
   2   7   6         40.84         42.43         0.85 o                         
   3   7   6         27.86         28.34         0.81 o                         
  -4   8   6          9.89          9.91         0.37 o                         
  -3   8   6         35.93         34.67         0.62 o                         
  -2   8   6         23.06         20.16         0.49 o                         
  -1   8   6         16.69         16.23         0.51 o                         
   0   8   6          8.96          7.92         0.41 o                         
   1   8   6         26.92         27.73         0.68 o                         
   2   8   6          7.87          7.81         0.46 o                         
  -3   9   6          1.80          1.40         0.30 o                         
  -2   9   6          3.24          2.80         0.32 o                         
  -1   9   6          8.68          7.81         0.48 o                         
   0   9   6          1.00          0.23         0.60 o                         
   1   9   6         10.79         10.56         1.38 o                         
  -1 -11   7          7.55          5.44         1.23 o                         
   0 -11   7         25.10         20.88         1.97 o                         
   1 -11   7          4.92          4.87         0.90 o                         
  -2 -10   7          0.11         -0.40         0.40 o                         
  -1 -10   7          0.60         -0.26         0.44 o                         
   0 -10   7          9.46          9.55         0.58 o                         
   1 -10   7         70.19         75.46         1.38 o                         
   2 -10   7         38.68         42.70         1.12 o                         
   3 -10   7         19.30         20.22         0.75 o                         
   4 -10   7         15.39         15.79         0.76 o                         
  -4  -9   7         27.59         27.35         1.07 o                         
  -3  -9   7         26.86         25.96         0.76 o                         
  -2  -9   7         42.06         42.11         1.14 o                         
  -1  -9   7          5.02          4.88         0.48 o                         
   0  -9   7         11.45         10.75         0.44 o                         
   1  -9   7         16.59         16.03         0.83 o                         
   2  -9   7         51.84         58.23         1.15 o                         
   3  -9   7         22.58         22.90         0.69 o                         
   4  -9   7         14.37         13.84         0.60 o                         
  -4  -8   7         12.97         11.34         0.57 o                         
  -3  -8   7         28.41         29.68         0.74 o                         
  -2  -8   7         63.66         68.46         1.15 o                         
  -1  -8   7         64.62         63.04         2.10 o                         
   0  -8   7         24.49         24.73         0.63 o                         
   1  -8   7         17.16         17.82         0.51 o                         
   2  -8   7          3.78          4.21         0.43 o                         
   3  -8   7         54.22         61.74         1.04 o                         
   4  -8   7         17.05         17.49         0.60 o                         
   5  -8   7         38.30         39.95         2.71 o                         
  -5  -7   7          9.42          8.34         0.84 o                         
  -4  -7   7         11.40         10.68         0.42 o                         
  -3  -7   7         16.57         15.90         0.47 o                         
  -2  -7   7         69.87         71.64         1.33 o                         
  -1  -7   7         45.70         47.92         0.96 o                         
   0  -7   7         51.75         50.23         0.80 o                         
   1  -7   7         92.48         91.94         1.25 o                         
   2  -7   7          9.50          9.28         0.44 o                         
   3  -7   7         17.06         18.86         0.56 o                         
   4  -7   7         35.69         39.81         0.81 o                         
   5  -7   7          3.86          4.35         1.17 o                         
  -5  -6   7         14.81         13.84         0.73 o                         
  -4  -6   7          2.21          2.21         0.26 o                         
  -3  -6   7          4.54          4.14         0.28 o                         
  -2  -6   7         10.31         10.45         0.37 o                         
  -1  -6   7         40.74         41.84         0.68 o                         
   0  -6   7        151.17        149.52         1.92 o                         
   1  -6   7         85.53         83.53         1.29 o                         
   2  -6   7         17.87         17.47         0.50 o                         
   3  -6   7         65.55         69.12         1.00 o                         
   4  -6   7         64.14         69.02         1.05 o                         
   5  -6   7          9.72          7.94         0.94 o                         
   6  -6   7         12.86         13.37         2.22 o                         
  -6  -5   7          7.01          8.00         0.73 o                         
  -5  -5   7         50.12         52.08         0.84 o                         
  -4  -5   7        108.19        115.14         1.18 o                         
  -3  -5   7         93.95         96.79         0.90 o                         
  -2  -5   7         29.75         30.21         0.55 o                         
  -1  -5   7        109.90        108.41         1.20 o                         
   0  -5   7        128.86        121.08         1.42 o                         
   1  -5   7         79.73         73.66         0.82 o                         
   2  -5   7        194.38        180.03         1.69 o                         
   3  -5   7         37.80         35.73         0.58 o                         
   4  -5   7         27.15         27.60         0.61 o                         
   5  -5   7         28.75         26.31         1.27 o                         
   6  -5   7         17.62         15.40         1.24 o                         
  -6  -4   7          3.67          3.95         0.61 o                         
  -5  -4   7          9.30          8.28         0.30 o                         
  -4  -4   7          2.47          2.75         0.18 o                         
  -3  -4   7        127.99        131.46         1.03 o                         
  -2  -4   7         21.85         23.75         0.36 o                         
  -1  -4   7         38.37         40.80         0.49 o                         
   0  -4   7         31.32         29.70         0.46 o                         
   1  -4   7         88.21         85.36         1.07 o                         
   2  -4   7        511.81        498.30         3.64 o                         
   3  -4   7        131.23        128.29         1.63 o                         
   4  -4   7         29.46         31.71         0.54 o                         
   5  -4   7          4.84          4.46         0.51 o                         
   6  -4   7         63.38         65.51         2.89 o                         
  -6  -3   7         26.19         27.19         1.06 o
[truncated: 130,654 more chars]
